# Supplementary material for: Efficacy of dual KRASG12D–EGFR blockade versus triple combinations in patient-derived models of KRASG12D-mutant colorectal cancer
Source: Cell Death Dis. 2026 May 28;17(1):657. doi: 10.1038/s41419-026-08900-0 (PMC13402710; doi:10.1038/s41419-026-08900-0)
Supplement: Supplementary file 3 — Supplementary Table 1 [file 41419_2026_8900_MOESM3_ESM.xlsx]

## Sheet: Supplementary Table 1
Supplementary Table 1. Dose-response curves in KRAS-mutant PDXTs (treated versus untreated ratios).
	KRASG12D-mutant															KRASG13D-mutant			KRASG12S-mutant
MRTX1133
	CRC0031			CRC0148			CRC1139			CRC1502			CRC1588			CRC0464			CRC1598
DOSE (nM)	EXP 1	EXP 2	EXP 3	EXP 1	EXP 2	EXP 3	EXP 1	EXP 2	EXP 3	EXP 1	EXP 2	EXP 3	EXP 1	EXP 2	EXP 3	EXP 1	EXP 2	EXP 3	EXP 1	EXP 2	EXP 3
0	1	1	1	1	1	1	1	1	1	1	1	1	1	1	1	1	1	1	1	1	1
0.0128	1.00447	0.975179	0.94451	0.954639	0.974408	0.943755	0.992103	1.00764	0.902129	0.973619	0.996996	0.969186	0.996486	0.957841	0.995418	0.969187	0.958902	0.977003	1.03003	1.01836	0.987549
0.064	1.00204	0.956365	0.909321	0.968318	0.988585	0.937376	0.976288	1.02329	0.9084	1.02281	1.02704	0.96478	0.965999	1.0319	0.969989	0.955837	0.974452	0.95956	0.962557	0.968381	0.992402
0.32	0.988542	0.934367	0.921399	0.946875	0.987567	0.95809	0.957832	1.0394	0.857377	0.982692	0.985796	0.959429	0.988081	0.990789	0.932838	0.962479	0.971451	0.967824	0.978301	0.916914	1.00322
1.6	1.03187	0.939808	0.931476	0.939142	0.961293	0.873858	0.867908	1.05746	0.870832	0.971793	1.00486	0.948199	0.963539	0.996306	0.935626	0.938065	0.967503	0.981371	0.981496	1.00551	0.984468
8	1.04775	0.952448	0.963103	0.922331	0.887851	0.857709	0.704937	0.996697	0.665853	0.929648	0.95577	0.999791	0.987324	0.994701	0.973155	0.974059	0.942999	0.963708	1.01103	0.933262	1.02674
40	1.01161	0.977936	1.04173	0.848649	0.768649	0.715944	0.501	0.81348	0.496428	0.83464	0.912998	0.975269	0.943973	1.04104	1.01498	0.934197	0.922249	0.944084	1.01554	0.95431	1.02185
200	0.568824	0.63334	0.867994	0.788211	0.543206	0.452344	0.332922	0.50525	0.33588	0.68515	0.722974	0.822212	0.861546	1.07501	0.983393	0.96206	0.920106	0.970159	1.00999	0.914822	1.02028
1000	0.250957	0.25172	0.365999	0.456974	0.341975	0.252557	0.247006	0.39157	0.259818	0.483851	0.482458	0.548762	0.753647	1.04005	0.971708	0.968817	0.934827	0.965761	0.954104	0.85525	0.908681
5000	0.179072	0.213285	0.296229	0.201795	0.248884	0.172102	0.236311	0.368012	0.254732	0.300529	0.389846	0.429472	0.598078	0.883026	0.893771	0.963791	0.941749	0.879892	0.708756	0.59163	0.635579
CETUXIMAB
	CRC0031			CRC0148			CRC1139			CRC1502			CRC1588			CRC0464			CRC1598
DOSE (µg/mL)	EXP 1	EXP 2	EXP 3	EXP 1	EXP 2	EXP 3	EXP 1	EXP 2	EXP 3	EXP 1	EXP 2	EXP 3	EXP 1	EXP 2	EXP 3	EXP 1	EXP 2	EXP 3	EXP 1	EXP 2	EXP 3
0	1	1	1	1	1	1	1	1	1	1	1	1	1	1	1	1	1	1	1	1	1
0.000512	0.991736	1.07475	0.990708	1.00685	0.893283	0.958422	0.822615	1.00312	1.05756	0.837418	0.928395	1.00256	1.06839	1.02446	1.02626	1.09124	1.0669	1.06069	1.00144	0.881301	0.987097
0.00256	0.975654	1.08369	1.05559	1.02885	0.877326	0.918399	0.78075	0.996644	0.987037	0.852519	0.913606	1.00428	1.07235	1.0093	1.06688	1.12314	1.08991	1.08828	0.992556	0.841249	0.955078
0.0128	0.965825	1.10053	1.08376	1.07226	0.890586	0.947883	0.7965	0.961579	0.903667	0.789617	0.872197	0.981321	1.03542	1.00692	1.06859	1.09538	1.10169	1.01912	0.979989	0.842175	0.897862
0.064	0.936707	1.09082	1.1157	1.02726	0.907746	0.952238	0.737755	0.936061	0.863409	0.774762	0.860838	0.947271	1.03195	1.05036	1.04385	1.04684	1.06265	0.951303	0.925882	0.740514	0.886831
0.32	0.842162	1.04847	1.12901	1.0709	0.899963	0.916131	0.695833	0.896679	0.778978	0.675561	0.809988	0.868063	1.06289	1.08349	1.08336	1.02416	1.00182	0.79418	0.871397	0.687172	0.827203
1.6	0.75971	0.953285	1.09032	1.03671	0.919123	0.959719	0.652851	0.857241	0.739349	0.629224	0.765511	0.813549	1.08099	1.09628	1.0921	0.938693	0.931429	0.763927	0.854786	0.639736	0.80062
8	0.63173	0.812932	0.981871	1.05235	0.959805	0.949117	0.641633	0.78248	0.742026	0.585764	0.676018	0.757733	1.0835	1.13314	1.15154	0.912532	0.859669	0.835967	0.731971	0.559295	0.808686
40	0.541664	0.694703	0.809044	1.02699	0.920991	0.985357	0.567753	0.753515	0.660156	0.522281	0.656737	0.690345	1.0828	1.16325	1.17581	0.800433	0.810836	0.768442	0.653061	0.554079	0.78731
200	0.462996	0.550658	0.666398	0.953286	0.929372	0.894396	0.555815	0.720521	0.635774	0.516811	0.594465	0.622111	1.02913	1.23184	1.17132	0.810403	0.704103	0.588505	0.584093	0.545687	0.712819
TRAMETINIB
	CRC0031			CRC0148			CRC1139			CRC1502			CRC1588			CRC0464			CRC1598
DOSE (nM)	EXP 1	EXP 2	EXP 3	EXP 1	EXP 2	EXP 3	EXP 1	EXP 2	EXP 3	EXP 1	EXP 2	EXP 3	EXP 1	EXP 2	EXP 3	EXP 1	EXP 2	EXP 3	EXP 1	EXP 2	EXP 3
0	1	1	1	1	1	1	1	1	1	1	1	1	1	1	1	1	1	1	1	1	1
0.00128	0.6414	0.630251	1.01852	0.904467	0.90279	0.935796	0.839397	0.79151	0.975779	0.792805	0.874255	0.96139	1.00435	0.933542	1.03147	0.978348	0.91622	0.977164	0.686429	0.783633	0.894609
0.0064	0.437452	0.408278	0.994676	0.885422	0.809171	0.944424	0.680254	0.688074	0.935211	0.787251	0.781266	0.937034	1.01399	0.953908	0.989291	0.971772	0.883207	0.948994	0.620748	0.743383	0.885106
0.032	0.518871	0.338393	0.962835	0.877436	0.703581	0.92705	0.705331	0.614303	0.891753	0.76167	0.783693	0.85595	0.942708	0.920553	0.950664	0.941709	0.86547	0.919527	0.589301	0.648387	0.840442
0.16	0.376238	0.315119	0.716158	0.788607	0.76883	0.890997	0.613643	0.58731	0.698571	0.681129	0.739628	0.74495	0.942604	0.906871	0.954681	0.952216	0.865851	0.897134	0.51012	0.646614	0.7464
0.8	0.249736	0.202963	0.292651	0.735022	0.558174	0.770484	0.487768	0.470112	0.556583	0.575482	0.629659	0.700493	0.948685	0.849136	0.908341	0.946066	0.662062	0.663064	0.393897	0.423047	0.532502
4	0.14141	0.125329	0.171003	0.583969	0.411419	0.530797	0.372903	0.334863	0.429219	0.439819	0.509476	0.516566	0.82948	0.699203	0.824208	0.68124	0.406202	0.475251	0.31456	0.363629	0.374181
20	0.0953813	0.0892623	0.120775	0.385093	0.324255	0.427514	0.304674	0.288663	0.35799	0.394095	0.443099	0.42358	0.475404	0.40484	0.481632	0.377625	0.208699	0.278335	0.296144	0.275087	0.292312
100	0.0756349	0.0806273	0.101878	0.36172	0.301562	0.359844	0.292013	0.237167	0.337366	0.375552	0.432112	0.404797	0.300565	0.254844	0.2933	0.274437	0.159306	0.198844	0.24554	0.230088	0.283937
500	0.0769974	0.0787527	0.0989204	0.380729	0.268966	0.352126	0.302142	0.228444	0.330933	0.3586	0.394396	0.395796	0.260333	0.245912	0.238944	0.246138	0.166831	0.193151	0.265508	0.248868	0.276598		0.5
ALPELISIB
	CRC0031			CRC0148			CRC1139			CRC1502			CRC1588			CRC0464			CRC1598
DOSE (nM)	EXP 1	EXP 2	EXP 3	EXP 1	EXP 2	EXP 3	EXP 1	EXP 2	EXP 3	EXP 1	EXP 2	EXP 3	EXP 1	EXP 2	EXP 3	EXP 1	EXP 2	EXP 3	EXP 1	EXP 2	EXP 3
0	1	1	1	1	1	1	1	1	1	1	1	1	1	1	1	1	1	1	1	1	1
0.0256	0.99658	1.01279	0.990386	0.968427	0.985205	1.06266	0.912375	0.967198	0.99077	0.940203	1.0163	0.946376	1.00276	0.964786	1.03567	0.964256	0.95928	0.963436	0.990279	1.01136	0.99688
0.128	1.01925	0.999313	0.991094	1.00314	0.934138	1.00697	0.910858	0.977414	0.9491	0.945661	1.02113	0.972766	1.00234	0.975655	1.01726	0.940011	0.987523	0.945774	0.988633	1.02526	0.987263
0.64	1.01048	1.00523	1.00473	1.03644	1.04852	0.956534	0.926195	0.964828	0.949831	0.900863	0.980326	0.974533	1.02379	0.962169	0.999693	0.930368	0.993504	0.930978	0.980587	1.00827	0.99134
3.2	1.01441	1.00268	1.00195	1.01687	1.05442	0.99161	0.933369	1.00101	0.960432	0.922507	0.958235	0.971162	0.967987	0.957838	1.01191	0.948329	0.97654	0.932488	0.946858	0.969159	1.01573
16	1.03543	1.03243	1.00637	0.992684	0.960015	0.973112	0.890113	1.02779	0.955029	0.814858	0.963417	0.943801	0.945613	0.968515	1.03052	0.915762	1.00462	0.960232	0.988329	1.02287	0.990514
80	1.03565	1.03322	1.00275	0.989268	0.979319	1.02102	0.813819	1.05024	0.94749	0.726525	0.830418	0.940871	0.916433	1.03087	1.0521	0.950754	1.03495	0.983894	0.945099	0.991731	0.982489
400	1.05283	1.06997	1.04316	0.992277	0.886518	0.915892	0.695282	0.965675	0.838861	0.573559	0.586027	0.708255	1.01601	1.08868	1.11423	0.957588	1.09191	1.09151	0.945318	0.873663	0.953454
2000	1.06197	1.06667	1.08504	0.919078	0.828916	0.819129	0.577367	0.830925	0.680285	0.309344	0.360962	0.392091	0.777506	1.07905	1.05556	1.01824	0.970657	0.964644	0.778889	0.782221	0.840105
10000	1.03089	1.05978	0.926017	0.801642	0.637636	0.546013	0.441256	0.664984	0.533939	0.152483	0.195948	0.244922	0.348185	0.896634	0.819585	0.842711	0.750335	0.719112	0.643984	0.611529	0.749988
A-1331852
	CRC0031			CRC0148			CRC1139			CRC1502			CRC1588			CRC0464			CRC1598
DOSE (nM)	EXP 1	EXP 2	EXP 3	EXP 1	EXP 2	EXP 3	EXP 1	EXP 2	EXP 3	EXP 1	EXP 2	EXP 3	EXP 1	EXP 2	EXP 3	EXP 1	EXP 2	EXP 3	EXP 1	EXP 2	EXP 3
0	1	1	1	1	1	1	1	1	1	1	1	1	1	1	1	1	1	1	1	1	1
0.0256	0.959776	1.02439	1.02865	0.983907	1.01752	1.01692	0.918737	0.9834	0.994186	1.0122	0.884736	0.952601	0.979924	1.02166	0.990124	0.887189	0.970206	0.96203	0.890652	0.871865	0.917171
0.128	0.96428	1.04235	0.997785	0.984258	1.02599	1.07854	0.957038	0.947188	0.969104	0.969291	0.904521	0.942523	0.973277	1.00238	1.00207	0.89346	0.965429	0.96561	0.909434	0.798304	0.904682
0.64	0.934434	1.0147	0.958138	0.935067	1.02549	1.01281	0.94964	0.971137	0.964595	0.908134	0.872954	0.954066	0.896205	0.939184	0.971084	0.88792	0.963722	0.954467	0.891549	0.734495	0.86775
3.2	0.882368	1.01999	0.936839	0.944789	1.04419	0.978874	0.918472	0.979049	0.957863	0.911346	0.826047	0.905611	0.852207	0.919355	0.927657	0.872741	0.969755	0.978973	0.798816	0.734508	0.834761
16	0.820216	0.988027	0.958928	0.957506	1.05346	1.13039	0.915323	0.95959	0.96736	0.880266	0.831628	0.916022	0.766476	0.88819	0.900943	0.867323	0.975875	0.952876	0.786189	0.737362	0.836044
80	0.693586	0.924541	0.962454	0.950531	1.01165	1.02301	0.88562	1.00672	0.960163	0.719	0.757367	0.887968	0.696036	0.856217	0.857434	0.87452	0.972863	0.980762	0.677266	0.676834	0.743294
400	0.356457	0.609591	0.779641	0.747985	0.84954	0.891106	0.817976	0.933994	0.916502	0.310638	0.430373	0.755487	0.654675	0.771752	0.784801	0.655693	0.820491	0.929627	0.56921	0.527311	0.620871
2000	0.050397	0.108755	0.152043	0.376349	0.320979	0.366942	0.746786	0.850608	0.807248	0.029357	0.077347	0.308956	0.403692	0.492117	0.508447	0.215036	0.236469	0.301299	0.270501	0.256978	0.462475
10000	0.000324	0.000409	0.0005	0.047829	0.031788	0.034132	0.007785	0.012204	0.013165	0.000277	0.000179	0.000478	0.054581	0.092406	0.099206	0.001777	0.002985	0.002204	0.004053	0.018103	0.053776
S63845
	CRC0031			CRC0148			CRC1139			CRC1502			CRC1588			CRC0464			CRC1598
DOSE (nM)	EXP 1	EXP 2	EXP 3	EXP 1	EXP 2	EXP 3	EXP 1	EXP 2	EXP 3	EXP 1	EXP 2	EXP 3	EXP 1	EXP 2	EXP 3	EXP 1	EXP 2	EXP 3	EXP 1	EXP 2	EXP 3
0	1	1	1	1	1	1	1	1	1	1	1	1	1	1	1	1	1	1	1	1	1
0.0256	0.992057	1.02709	0.966074	0.976673	0.975062	1.03679	0.992941	0.931967	0.972382	1.01139	0.974887	0.967309	0.998509	0.96898	0.988634	0.957039	1.01271	0.990217	1.00662	0.890948	0.983028
0.128	0.962301	1.00368	0.971866	1.00737	0.95368	1.03068	0.994893	0.970943	0.992033	1.03922	1.00994	0.956292	1.02774	0.979799	1.00958	0.96891	1.01196	1.04785	1.02172	0.880615	0.985519
0.64	0.982973	1.02927	0.96726	1.04377	0.961969	1.04626	1.00644	0.969866	0.996542	1.11592	0.995742	0.945896	1.0206	1.00604	0.985301	0.947019	1.02288	1.0008	0.995945	0.895517	0.967073
3.2	0.973941	1.01888	0.960115	1.05515	0.985035	1.08282	1.00827	0.995131	0.973148	1.02211	1.04051	0.927133	0.98579	1.00314	0.992644	0.925153	1.02347	1.02668	1.00426	0.848837	0.975878
16	0.971143	1.03798	0.976672	1.03558	0.974866	1.0925	1.00406	0.988271	0.972334	1.01406	1.01745	0.944103	0.956528	0.948859	1.0061	0.907172	0.994193	0.977786	0.969565	0.859567	0.94387
80	0.969977	1.04533	1.00571	0.991166	0.982086	1.02873	0.997914	0.956048	0.92985	0.97698	0.981712	0.912999	0.910158	0.913218	0.931421	0.858705	0.918816	0.950731	0.97719	0.819214	0.939062
400	0.770382	0.945101	0.945435	0.900383	0.878334	0.925593	0.887375	0.852029	0.85416	0.81969	0.785309	0.864464	0.816243	0.765896	0.774933	0.786363	0.806604	0.883424	0.957359	0.72216	0.869251
2000	0.404099	0.612138	0.709952	0.786763	0.650686	0.816621	0.604204	0.70648	0.755507	0.477266	0.485649	0.687368	0.47824	0.623756	0.61417	0.356892	0.30274	0.431243	0.755102	0.543763	0.699087
10000	0.000688	0.000742	0.001415	0.152223	0.169069	0.272236	0.021607	0.03522	0.056468	0.007027	0.011772	0.030108	0.033633	0.05028	0.057198	0.044286	0.050075	0.037678	0.006451	0.020273	0.047537
