# Supplementary material for: Efficacy of dual KRASG12D–EGFR blockade versus triple combinations in patient-derived models of KRASG12D-mutant colorectal cancer
Source: Cell Death Dis. 2026 May 28;17(1):657. doi: 10.1038/s41419-026-08900-0 (PMC13402710; doi:10.1038/s41419-026-08900-0)
Supplement: Supplementary file 4 — Supplementary Table 2 [file 41419_2026_8900_MOESM4_ESM.xlsx]

## Sheet: Supplementary Table 2
Supplementary Table 2. EGF ligand basal expression evaluated by RNASeq analysis (FPKM).
PDXT model	EGFR	EREG	AREG	TGFA	BTC	EGF	HBEGF	Cetuximab respose in vitro (40 µg/ml; treated/untreated ratio)
CRC0148	1.20693	0.561084	49.4062	3.16655	0.357906	0.0441929	8.93088	0.977778
CRC1588	1.76596	2.59704	74.0336	10.0416	0.0662153	0.0763096	11.4878	1.14062
CRC1598	5.95507	3.65278	42.6707	6.84051	0.903138	0.1777	18.0943	0.664817
CRC1502	3.91397	11.9727	212.487	8.3379	0.667795	3.02271	5.2012	0.623121
CRC1139	2.7886	26.019	235.58	7.50085	0.677749	6.22557	12.8453	0.660475
CRC0464	4.10812	35.6212	35.6212	5.80535	0.100446	0.715563	4.52127	0.793237
CRC0031	2.19919	95.1171	1025.01	9.43283	0.229143	0.0165047	25.0156	0.681804
