# Supplementary material for: Efficacy of dual KRASG12D–EGFR blockade versus triple combinations in patient-derived models of KRASG12D-mutant colorectal cancer
Source: Cell Death Dis. 2026 May 28;17(1):657. doi: 10.1038/s41419-026-08900-0 (PMC13402710; doi:10.1038/s41419-026-08900-0)
Supplement: Supplementary file 5 — Supplementary Table 3 [file 41419_2026_8900_MOESM5_ESM.xlsx]

## Sheet: Figure 2A_MRTX1133
Supplemetary Table 3. Quantification of Western Blot signal intensities in dose-response and time-course experiments performed in KRAS-mutant PDXTs.
CRC0031 (G12D)
	MRTX1133 (nM)	p-ERK	p-AKT	ERK	AKT	p-ERK/ERK	p-AKT/AKT
3h	0	7302.71	7649.79	6218.98	4261.18	1.17426	1.79523
	0.6	9087.12	7842.91	6237.69	4713.72	1.45681	1.66385
	2.5	7147.59	7993.79	7036.52	5686.31	1.01578	1.4058
	10	5876.76	7932.33	6690.23	5119.43	0.87841	1.54946
	40	2602.86	7648.91	5705.76	4271.89	0.456181	1.79052
	80	1964.45	8407.67	7668.12	5373.84	0.256183	1.56455
	160	1253.84	7450.67	7947.3	4576.01	0.15777	1.6282
	320	1030.01	4227.84	6352.93	5198.01	0.162132	0.813357
24h	0	4149.23	2073.82	3392.74	2006.18	1.22297	1.03371
	2.5	2621.86	1924.11	2876.33	1777.94	0.911531	1.08221
	40	410.749	663.87	2258.79	1428.53	0.181845	0.464723
	160	305.678	672.456	2617.03	1502.11	0.116803	0.447673
48h	0	5382.05	3364.65	8050.1	4768.48	0.668569	0.705602
	2.5	6184.81	3843.65	9355.05	5316.18	0.66112	0.723009
	40	1488.5	1004.99	7612.23	4027.06	0.19554	0.249559
	160	525.941	302.506	4461.98	2408.94	0.117872	0.125576
72h	0	7052.98	4739.65	8412.05	5096.6	0.838438	0.929963
	2.5	4203.45	5239.31	9137.17	5159.89	0.460038	1.01539
	40	2579.03	1869.11	9019.52	5308.31	0.285939	0.352111
	160	559.477	189.849	2965.74	1951.23	0.188647	0.0972969
CRC1588 (G12D)
	MRTX1133 (nM)	p-ERK	p-AKT	ERK	AKT	p-ERK/ERK	p-AKT/AKT
3h	0	3536.28	2877.82	4441.45	2663.13	0.796199	1.08061
	0.6	9653.47	2931.06	5258.1	4741.2	1.83592	0.61821
	2.5	7615.35	4500.18	7259.05	4374.96	1.04908	1.02862
	10	5278.35	3224.77	7252.05	4455.96	0.727842	0.723698
	40	1915.03	1806.94	6255.93	4197.84	0.306115	0.430445
	80	1788.96	2555.65	6432.47	4373.55	0.278114	0.584342
	160	1062.43	1456.7	5259.93	4323.13	0.201985	0.336954
	320	72.95	1152.58	3577.4	2735.6	0.0203919	0.421325
24h	0	4367.05	3255.79	4246.81	1409.43	1.02831	2.31001
	2.5	2040.57	1818.89	2627.98	1117.36	0.776477	1.62785
	40	1162.74	1142.53	2667.98	961.648	0.435812	1.18809
	160	825.376	1223.06	2933.4	1309.48	0.281372	0.934008
48h	0	4170.05	5033.1	8533.17	3930.55	0.488687	1.28051
	2.5	3754.1	4360.91	9001.88	4420.67	0.417035	0.986482
	40	1852.03	1731.31	5964.05	2573.72	0.310533	0.672686
	160	1396.5	1639.01	5603.23	2846.72	0.249231	0.575755
72h	0	6925.07	6224.86	9788.88	5372.67	0.707443	1.15862
	2.5	6453.37	5071.45	8565.76	3020.72	0.753391	1.67889
	40	3871.47	4514.79	9408.17	4662.96	0.4115	0.968224
	160	1898.28	2396.84	8723.59	3994.67	0.217603	0.60001
CRC0464 (G13D)
	MRTX1133 (nM)	p-ERK	p-AKT	ERK	AKT	p-ERK/ERK	p-AKT/AKT
3h	0	5509.1	5151.01	6937.81	3595.72	0.794069	1.43254
	0.6	6064.98	5476.43	8398.52	4922.38	0.722149	1.11256
	2.5	5022.4	4411.01	8693.1	5076.96	0.577745	0.868829
	10	4623.98	3907.89	8580.69	5313.08	0.538882	0.735522
	40	4463.69	3606.3	8276.69	5212.38	0.539309	0.691874
	80	3132.15	2768.3	7866.81	5129.96	0.398148	0.539635
	160	2429.33	2002.65	6456.23	4000.84	0.376277	0.500557
	320	1324.55	1688.36	4513.28	3313.43	0.293478	0.50955
24h	0	7633.88	5350.5	6590.15	4930.18	1.15838	1.08525
	2.5	4169.93	2828.55	6373.74	4945.6	0.654236	0.571932
	40	4768.64	3193.08	7092.28	4540.48	0.672371	0.703248
	160	5004.18	4093.08	9085.57	5702.72	0.550783	0.717742
48h	0	9095.83	8562.03	9039.15	6229.96	1.00627	1.37433
	2.5	5901	6276.03	8262.15	5271.89	0.714221	1.19047
	40	4484.93	4942.79	8201.98	5098.43	0.546811	0.969474
	160	4503.4	3985.67	8716.57	5193.72	0.516648	0.767402
72h	0	7636.42	6818.74	9331.4	6136.13	0.818357	1.11124
	2.5	5889.18	6839.62	9729.86	6428.84	0.605268	1.0639
	40	4148.81	5350.33	9150.81	5504.96	0.453382	0.97191
	160	5617.18	4810.2	9488.23	6499.67	0.592015	0.740069
CRC1598 (G12S)
	MRTX1133 (nM)	p-ERK	p-AKT	ERK	AKT	p-ERK/ERK	p-AKT/AKT
3h	0	6544.93	5746.84	4401.4	3477.96	1.48701	1.65236
	0.6	7305.3	6362.96	6540.59	4928.62	1.11692	1.29102
	2.5	5910.1	5470.84	6873.71	5762.5	0.859813	0.949387
	10	4438.86	3470.3	3789.93	3760.26	1.17122	0.922891
	40	3987.33	5133.26	6341.71	5058.79	0.628746	1.01472
	80	2304.91	3328.6	6463.88	5274.5	0.356583	0.631074
	160	2456.2	4006.13	5805.59	5592.2	0.423076	0.716378
	320	927.406	3032.55	5126.18	5056.74	0.180916	0.599704
24h	0	8569.59	4425.6	7620.23	4124.6	1.12458	1.07298
	2.5	7887.47	5159.26	7819.64	4066.89	1.00867	1.2686
	40	6401.76	3850.13	7998.93	4365.48	0.800327	0.88195
	160	2410.74	1290.23	5980.1	3018.01	0.403127	0.427511
48h	0	8859.76	7059.38	8540.1	4165.48	1.03743	1.69473
	2.5	4417.23	3742.72	5737.4	3294.89	0.769901	1.13592
	40	5136.52	3677.01	7562.81	4324.89	0.679181	0.850198
	160	3539.4	3049.3	7329.52	3876.77	0.482896	0.786558
72h	0	5555.35	5069.96	8116.05	4708.01	0.684489	1.07688
	2.5	3341.98	3982.13	8021.35	4719.89	0.416636	0.843692
	40	4144.81	4353.55	9325.76	4476.18	0.444447	0.972603
	160	2043.05	2565.01	8945.17	5128.13	0.228397	0.500184

## Sheet: Figure 2B_Cetuximab 
CRC0031 (G12D)
	Cetuximab (µg/mL)	p-ERK	p-AKT	ERK	AKT	p-ERK/ERK	p-AKT/AKT
3h	0	9232	5371.26	6746.18	6650.2	1.36848	0.807683
	0.1	7512.42	4708.43	6388.59	5951.2	1.17591	0.791172
	0.5	3899.22	3351.6	6783.59	5273.79	0.574803	0.63552
	2	3165.28	4075.55	6970	4938.62	0.454128	0.82524
	8	3201.52	3918.84	6204.05	4351.26	0.516036	0.900623
	16	2855.4	5273.08	7693.3	3978.26	0.371154	1.32548
	32	3534.1	6850.91	8755.3	4741.96	0.403653	1.44474
	64	3959.52	5004.08	5292.76	4855.08	0.748101	1.03069
24h	0	6480.15	3485.3	2980.45	1751.48	2.17422	1.98992
	0.5	2613.98	2452.06	3098.86	1928.01	0.84353	1.27181
	8	1432.4	2128.65	3125.98	1830.6	0.458223	1.16282
	32	1313.28	1937.94	4004.52	2227.84	0.327949	0.869874
48h	0	3617.86	3357.06	9250.08	4544.55	0.391117	0.738701
	0.5	2132.98	1115.53	8626.83	4509.96	0.24725	0.247347
	8	1600.45	858.991	7914.76	4594.84	0.20221	0.186947
	32	1735.86	956.648	8774.76	4878.26	0.197824	0.196105
72h	0	6305.93	5349.48	10213.3	6272.38	0.617424	0.852863
	0.5	2829.98	1872.82	9237.76	4867.96	0.306349	0.384724
	8	2090.28	1388.53	8284.64	4751.55	0.252307	0.292226
	32	1210.45	906.77	6199.1	3346.43	0.195262	0.270967
CRC1588 (G12D)
	Cetuximab (µg/mL)	p-ERK	p-AKT	ERK	AKT	p-ERK/ERK	p-AKT/AKT
3h	0	2922.62	4403.6	4999.35	3187.72	0.5846	1.38143
	0.1	4338.28	5693.84	7549.54	3886.89	0.574641	1.46488
	0.5	1921.03	4034.01	6608.93	2145.48	0.290672	1.88024
	2	2118.96	4998.55	7148.4	4217.18	0.296425	1.18528
	8	2180.69	2631.6	1931.91	2811.18	1.12877	0.936117
	16	2501.45	4015.13	4355.28	4340.01	0.574349	0.925144
	32	4256.23	3525.84	7488.64	5350.67	0.568358	0.658953
	64	5757.45	4215.33	7523.35	4674.38	0.765277	0.901794
24h	0	3417.35	2741.13	2262.86	1098.18	1.51019	2.49606
	0.5	1478.91	1748.48	2207.74	944.82	0.669876	1.85059
	8	1517.28	1723.6	2380.33	1061.77	0.637424	1.62333
	32	1416.62	1757.13	2092.03	989.941	0.677149	1.77499
48h	0	3542.52	2450.72	7194.64	3512.43	0.492383	0.697728
	0.5	2065.4	2498.67	7499.64	3826.67	0.275399	0.652962
	8	1537	1367.89	6169.05	3045.13	0.249147	0.449206
	32	1741.05	1496.89	8085.05	3190.84	0.215342	0.469121
72h	0	4989.52	4384.33	9055.35	5179.96	0.551002	0.846401
	0.5	5405.81	4541.15	8683.3	5008.38	0.622553	0.906712
	8	3564.22	3376.91	9495.47	4593.96	0.375361	0.735076
	32	5197.1	4299.62	10368.8	5124.38	0.501224	0.839052
CRC0464 (G13D)
	Cetuximab (µg/mL)	p-ERK	p-AKT	ERK	AKT	p-ERK/ERK	p-AKT/AKT
3h	0	6934.52	5306.72	7340.1	3134.3	0.944744	1.69311
	0.1	6654.98	4612.89	7162.52	3971.48	0.92914	1.16151
	0.5	6469.1	3789.72	7283.18	4428.6	0.888226	0.855738
	2	5263.69	3106.18	6714.18	4005.18	0.783967	0.775541
	8	4988.4	3366.26	7214.71	4584.72	0.69142	0.734234
	16	5610.93	3462.26	7323.42	4399.31	0.766163	0.787
	32	5365.98	5284.38	7522.59	4544.89	0.713316	1.16271
	64	4003.03	5097.5	7017.3	4073.43	0.570452	1.2514
24h	0	8485.42	5022.5	6260.57	4364.77	1.35537	1.15069
	0.5	7174.35	6031.33	9053.64	6036.6	0.792427	0.999127
	8	5555.47	4288.74	8761.76	5748.26	0.634058	0.746094
	32	5277.88	4382.4	7670.64	5974.33	0.688063	0.733538
48h	0	6812.88	6257.76	10757.5	6351.98	0.633314	0.985167
	0.5	5403.76	2413.84	9509.3	5573.01	0.568261	0.43313
	8	5538.35	2466.2	10255.6	6017.33	0.540032	0.409851
	32	5050.76	2933.2	10508.2	6545.86	0.480651	0.448101
72h	0	6972.59	8756.71	11945.6	6584.64	0.583696	1.32987
	0.5	6311.88	6120.98	10324.9	6223.86	0.611324	0.98347
	8	5974.18	5892.52	10211.6	6654.33	0.585036	0.885517
	32	4643.76	4757.1	10402.6	6977.03	0.446402	0.681823
CRC1598 (G12S)
	Cetuximab (µg/mL)	p-ERK	p-AKT	ERK	AKT	p-ERK/ERK	p-AKT/AKT
3h	0	7165.05	6205.5	6603.93	5012.91	1.08497	1.2379
	0.1	4213.4	5002.79	5365.81	4910.2	0.78523	1.01886
	0.5	2433.45	4642.62	5741.76	5424.33	0.423815	0.855889
	2	2068.79	2720.01	5578.4	5391.79	0.370857	0.504473
	8	1243.5	3092.67	4344.81	4887.08	0.286203	0.632825
	16	1447.79	3521.08	4681.64	5406.79	0.309248	0.651234
	32	1025.31	3020.5	4951.35	5560.62	0.207076	0.543194
	64	1405.38	4063.57	6407.47	6228.98	0.219334	0.652365
24h	0	3522.45	6866.67	11556.5	4202.38	0.304801	1.634
	0.5	998.012	1434.23	7885.42	3633.55	0.126564	0.39472
	8	928.184	1577.77	10347.8	3557.96	0.0896988	0.443448
	32	1325.43	2812.26	10889.9	3715.96	0.121712	0.756804
48h	0	3282.45	6085.31	11823.5	4963.38	0.277621	1.22604
	0.5	462.163	1495.41	7539.47	2712.13	0.0612992	0.551376
	8	283.749	540.991	6126.47	2108.89	0.0463153	0.256529
	32	572.163	2284.67	11930.6	4802.96	0.0479576	0.475679
72h	0	3095.03	7132.79	12946.2	4863.96	0.239068	1.46646
	0.5	883.477	2681.77	9781.88	3120.84	0.0903177	0.85931
	8	1230.65	3436.26	10865	3927.08	0.113267	0.875015
	32	1285.6	4296.81	10669.1	3988.96	0.120497	1.07718

## Sheet: Figure 3A_Trametinib
CRC0031 (G12D)
	Trametinib (nM)	p-ERK	p-AKT	ERK	AKT	p-ERK/ERK	p-AKT/AKT
3h	0	4695.81	4942.96	6776.1	4869.13	0.692996	1.01516
	0.06	9753.83	6045.96	7793.3	5737.26	1.25157	1.05381
	0.25	5564.35	5726.5	8367.76	5980.55	0.664974	0.95752
	1	2869.28	4121.67	6854.05	5249.43	0.418625	0.785166
	4	990.305	6404.91	7737.35	5369.26	0.12799	1.19289
	8	208.263	5042.38	6725.05	4998.43	0.0309682	1.00879
	16	266.092	6548.91	7758.18	5376.43	0.0342983	1.21808
	32	244.263	6232.74	7192.18	5704.01	0.0339623	1.09269
24h	0	2655.45	3205.06	2212.91	1756.36	1.19998	1.82484
	0.25	1381.5	2835.36	2608.62	1876.94	0.529589	1.51063
	4	206.728	1128.7	2408.57	1804.65	0.0858302	0.625439
	16	91.486	1456.41	2155.86	1737.53	0.0424359	0.838206
48h	0	5367.28	5651.72	6193.18	4588.43	0.866644	1.23173
	0.25	1678.69	2028.23	6113.59	4407.13	0.274583	0.460216
	4	124.385	459.749	5124.69	3329.6	0.0242717	0.138079
	16	634.72	508.284	5295.69	1158.65	0.119856	0.438687
72h	0	7491.76	5279.67	9552.1	6455.84	0.784305	0.817813
	0.25	3432.22	4585.18	7102.4	5502.26	0.483249	0.833328
	4	497.991	1168.23	5686.15	3915.01	0.0875796	0.298399
	16	243.435	431.749	3387.86	2476.36	0.0718551	0.174349
CRC1588 (G12D)
	Trametinib (nM)	p-ERK	p-AKT	ERK	AKT	p-ERK/ERK	p-AKT/AKT
3h	0	5391.88	5346.72	6553.69	3702.6	0.822725	1.44405
	0.06	4113	4829.55	5421.28	3613.3	0.758678	1.3366
	0.25	2244.4	3358.48	4400.15	2960.3	0.510072	1.1345
	1	1418.1	3058.77	3941.86	3026.48	0.359755	1.01067
	4	862.255	3414.48	4918.69	4033.89	0.175302	0.846448
	8	148.728	2127.23	2948.69	2306.82	0.0504387	0.92215
	16	85.485	1756.82	2665.45	2357.48	0.0320715	0.745212
	32	85.192	2520.77	3559.86	2762.3	0.0239313	0.91256
24h	0	7275.93	4025.43	3129.69	2517.6	2.32481	1.59892
	0.25	2958.98	2617.13	2892.86	2578.6	1.02286	1.01494
	4	653.184	1979.18	2940.28	1669.65	0.222151	1.18539
	16	340.263	1695.89	2892.4	2077.18	0.11764	0.816438
48h	0	6098.52	3927.13	9164.3	6734.33	0.665465	0.583152
	0.25	3969.4	2859.3	9419	6191.84	0.421424	0.461786
	4	1177.79	2219.18	8340.59	6055.67	0.141212	0.366464
	16	368.335	1272.23	6472.3	5456.96	0.0569095	0.23314
72h	0	6947.47	5417.08	10831.4	7923.62	0.641418	0.683663
	0.25	3818.4	4397.84	9105.17	7627.15	0.419366	0.576603
	4	1250.62	3405.84	8047.12	5945.79	0.155412	0.572816
	16	250.607	2494.01	8328.88	5883.79	0.0300889	0.423878
CRC0464 (G13D)
	Trametinib (nM)	p-ERK	p-AKT	ERK	AKT	p-ERK/ERK	p-AKT/AKT
3h	0	7535.93	5977.43	7493.4	3846.43	1.00568	1.55402
	0.06	6625.64	4428.48	7108.52	3687.3	0.932071	1.20101
	0.25	6223.23	4050.06	7368.64	4065.55	0.844555	0.996191
	1	4619.28	3170.89	7773.05	4505.13	0.594268	0.703839
	4	1799.08	2929.77	7816.47	4392.13	0.230166	0.667049
	8	2066.62	4207.18	9016.25	5420.84	0.229211	0.776113
	16	1257.26	5568.31	7779.59	4473.13	0.161609	1.24483
	32	455.042	3295.48	6211.76	3537.43	0.0732549	0.931603
24h	0	8147.88	6961.05	7792.15	4193.31	1.04565	1.66004
	0.25	4572.1	5955.28	8198.4	4569.84	0.557683	1.30317
	4	617.941	4690.03	8569.86	4438.89	0.0721063	1.05658
	16	131.778	3835.67	8613.57	4322.6	0.0152989	0.887353
48h	0	7899.18	8576.79	9842.52	4199.48	0.802556	2.04235
	0.25	6897.93	7330.01	9302.81	5461.01	0.741489	1.34224
	4	884.669	2827.89	8186.69	4566.31	0.108062	0.619295
	16	273.678	1852.36	8229.4	4148.48	0.0332561	0.446514
72h	0	5469.52	9624.74	10355.9	3485.48	0.528153	2.76138
	0.25	3194.1	8759.15	9954.05	2130.48	0.320885	4.11136
	4	905.548	5307.96	9738.64	4929.01	0.0929851	1.07688
	16	981.376	6836.45	10680.6	5702.08	0.0918836	1.19894
CRC1598 (G12S)
	Trametinib (nM)	p-ERK	p-AKT	ERK	AKT	p-ERK/ERK	p-AKT/AKT
3h	0	7257.05	5732.67	7666.18	4998.38	0.946633	1.14691
	0.06	5235.81	4155.55	7189.47	4588.67	0.728261	0.905611
	0.25	3720.86	3837.13	8130.76	5450.74	0.457628	0.703966
	1	1867.2	1864.6	7531.47	6018.15	0.24792	0.309829
	4	583.284	3673.84	8987.42	6009.03	0.0649001	0.611386
	8	487.87	3299.84	8654.83	5759.2	0.0563697	0.572968
	16	335.678	2573.01	4977.23	3680.96	0.0674428	0.699005
	32	149.021	1514.06	3871.52	3516.38	0.0384916	0.430575
24h	0	2436.15	1554.53	5289.74	3286.13	0.460543	0.473056
	0.25	1781.86	1077.41	6543.28	2182.43	0.272319	0.493674
	4	297.849	636.163	6780.57	5032.91	0.0439268	0.126401
	16	366.627	1193.53	6580.98	6509.4	0.0557101	0.183354
48h	0	4743.52	4469.13	8022.69	3956.38	0.591263	1.1296
	0.25	1097.36	1294.11	5525.86	3648.08	0.198585	0.354738
	4	459.577	583.456	6765.86	3086.13	0.0679259	0.189057
	16	118.435	766.749	5436.86	2895.6	0.0217837	0.264798
72h	0	5888.98	6968.96	8411.81	3908.38	0.700085	1.78308
	0.25	2741.33	4624.26	7747.1	3933.91	0.353852	1.17549
	4	315.627	1569.23	6543.98	4754.2	0.0482316	0.330073
	16	287.799	2464.18	7447.93	2742.79	0.0386415	0.898422

## Sheet: Figure 3B_Alpelisib 
CRC0031 (G12D)
	Alpelisib (nM)	p-ERK	p-AKT	ERK	AKT	p-ERK/ERK	p-AKT/AKT
3h	0	8452.47	7070.67	7520.35	5794.13	1.12395	1.22032
	0.06	8066.59	5563.96	6638.35	4529.43	1.21515	1.2284
	0.25	9598.88	5562.38	7757.47	4088.01	1.23737	1.36066
	1	7721.18	3493.13	7586.05	5120.31	1.01781	0.682212
	4	5479.47	2376.3	6760.76	4677.31	0.810481	0.50805
	8	5477.47	1414.23	6797.64	4975.01	0.80579	0.284267
	16	6355.18	708.991	6770.47	5005.48	0.938661	0.141643
	32	7047.76	409.506	7383.25	5581.72	0.954561	0.0733656
24h	0	2769.52	2529.65	1538.5	1906.77	1.80015	1.32667
	0.25	5653.88	4231.48	2662.15	3183.77	2.1238	1.32908
	4	7134.47	3736.48	3124.28	4840.01	2.28356	0.771997
	16	2296.05	900.577	1432.79	1845.06	1.60251	0.488101
48h	0	6245.42	5940.01	5306.93	7618.96	1.17684	0.779635
	0.25	4862.54	5688.48	6018.23	6645.13	0.807969	0.856036
	4	3423.07	1748.82	6208.35	5610.01	0.551367	0.311732
	16	3508.59	667.335	5166.52	5931.72	0.679101	0.112503
72h	0	5817.28	5741.6	6795.23	7606.72	0.856083	0.754806
	0.25	3587.98	3820.89	6469.1	6594.72	0.554634	0.579386
	4	3599.35	1005.99	6959.35	4425.01	0.517196	0.227342
	16	2980.81	916.456	4881.69	4289.01	0.61061	0.213675
CRC1588 (G12D)
	Alpelisib (nM)	p-ERK	p-AKT	ERK	AKT	p-ERK/ERK	p-AKT/AKT
3h	0	4356.1	4987.01	5811.28	2581.89	0.749595	1.93153
	0.06	4378.81	4075.01	5833.1	2823.89	0.750683	1.44305
	0.25	4584.1	2686.36	4912.23	2787.18	0.933203	0.963824
	1	6440.64	4716.89	7216.35	3657.89	0.892507	1.28951
	4	1943.15	657.163	2553.15	1518.53	0.76108	0.432763
	8	2755.57	322.385	4151.93	2434.77	0.663683	0.132409
	16	4840.1	258.849	5797.59	3374.6	0.834848	0.0767051
	32	5571.69	165.192	7245.88	4309.31	0.768946	0.0383338
24h	0	6654.64	4419.55	3032.1	4658.26	2.19473	0.948756
	0.25	7437.47	4445.01	2945.57	4569.55	2.52497	0.972747
	4	4569.81	1685.18	2624.57	4715.03	1.74117	0.357407
	16	3886.4	748.163	2242.98	3979.79	1.73269	0.187991
48h	0	3666.22	3877.26	9952.2	6599.15	0.368384	0.587538
	0.25	4841.93	4818.26	10864.1	7332.91	0.445681	0.657073
	4	3717.4	1029.41	8936.17	7031.86	0.415994	0.146392
	16	2881.98	666.113	10035.6	7252.86	0.287176	0.0918414
72h	0	3149.57	3656.13	9035.88	7308.33	0.348562	0.50027
	0.25	4267.28	3437.48	10634.7	7769.45	0.401259	0.442435
	4	3562.1	1648.77	10664.2	7319.03	0.334023	0.225272
	16	1923.91	455.042	9425.88	8237.74	0.204109	0.0552387
CRC0464 (G13D)
	Alpelisib (nM)	p-ERK	p-AKT	ERK	AKT	p-ERK/ERK	p-AKT/AKT
3h	0	4211.45	6029.01	5504.98	3249.43	0.765025	1.85541
	0.06	3734.28	5422.01	5674.4	3528.18	0.658092	1.53677
	0.25	2177.74	3476.89	3722.86	2685.06	0.584964	1.2949
	1	6223.4	3959.48	4979.23	4917.31	1.24987	0.805213
	4	6321.52	1082.53	5375.98	4180.6	1.17588	0.258941
	8	7165.93	1017.11	8834.47	5413.13	0.811134	0.187897
	16	6743.64	898.82	8410.05	5167.13	0.801855	0.173949
	32	4331.69	188.021	5083.69	3179.6	0.852076	0.0591336
24h	0	3492.45	4282.06	7428.2	2861.08	0.470161	1.49666
	0.25	2657.2	2371.06	5327.54	2493.79	0.498768	0.950787
	4	1952.13	1065.58	6588.12	2375.96	0.296311	0.448482
	16	946.426	324.092	3309.81	1440.6	0.285946	0.22497
48h	0	4382.98	5163.01	10618.3	4656.72	0.412776	1.10872
	0.25	5600.52	3742.3	11436.9	5891.84	0.489688	0.635167
	4	2053.45	859.284	6648.12	3323.3	0.308876	0.258563
	16	1418.57	440.092	5436.18	2630.48	0.26095	0.167305
72h	0	2015.2	1884.65	7729	4277.72	0.260733	0.440573
	0.25	2396.74	1832.89	9012	4791.74	0.26595	0.382511
	4	1926.69	1241.7	11216.4	6330.2	0.171774	0.196154
	16	5994.52	492.87	12518	7058.96	0.478872	0.0698219
CRC1598 (G12S)
	Alpelisib (nM)	p-ERK	p-AKT	ERK	AKT	p-ERK/ERK	p-AKT/AKT
3h	0	6647.52	6878.62	6859.05	4695.45	0.96916	1.46496
	0.06	6433.64	5956.5	7344.76	5816.03	0.87595	1.02415
	0.25	4760.81	4188.38	6287.93	4766.08	0.757134	0.878788
	1	6329.52	1964.6	7329.47	5369.5	0.863571	0.365881
	4	6952.52	1746.06	7875.59	4559.2	0.882793	0.382975
	8	6910.64	1179.41	8514	4153.79	0.811679	0.283935
	16	8362.1	606.284	4747.35	3414.38	1.76143	0.177568
	32	6961.71	267.971	4193.64	3439.5	1.66006	0.0779099
24h	0	4439.52	3463.06	6457.69	2717.53	0.687478	1.27434
	0.25	6108.4	4009.06	8178.1	4288.48	0.746921	0.934845
	4	3960.4	1134.99	7558.69	3703.77	0.523953	0.306442
	16	5389.15	813.577	6568.23	3369.77	0.820489	0.241434
48h	0	4419.57	5161.35	8752.05	3699.77	0.504975	1.39505
	0.25	3388.91	3630.06	9092.88	4220.18	0.372699	0.860167
	4	3384.1	814.456	9357.3	5070.01	0.361654	0.160642
	16	3457.22	506.577	8359.76	4938.01	0.413555	0.102587
72h	0	4858.93	4006.94	9602.76	4611.6	0.505993	0.868883
	0.25	2768.62	2901.06	9570.59	4652.48	0.289284	0.623552
	4	1854.55	682.163	10025.1	4539.01	0.184991	0.150289
	16	1875.69	162.849	9192.42	4807.89	0.204048	0.0338712

## Sheet: Figure 5
	CRC0031 (G12D)	p-ERK	p-AKT	ERK	AKT	p-ERK/ERK	p-AKT/AKT
	NT	5454.93	6652.47	6950.47	5757.38	0.78483	1.15547
	MRTX	3896.4	2438.62	7754.18	6455.38	0.50249	0.377766
	Cet	2589.57	905.527	5612.28	3551.55	0.461412	0.254967
	Alp	4477.23	1771.84	6999.1	2513.26	0.639685	0.704998
	Tram	968.548	433.163	5747.15	5730.08	0.168527	0.0755945
	MRTX+Cet	905.426	117.192	5014.4	5212.08	0.180565	0.0224847
	MRTX+Alp	2550.5	670.234	7416.23	6445.33	0.343908	0.103988
	MRTX+Tram	370.405	275.799	4944.74	4731.96	0.0749089	0.0582843
	MRTX+Cet+Alp	695.619	142.778	6335.52	4771.55	0.109797	0.0299228
	MRTX+Cet+Tram	231.799	215.435	5287.1	4347.96	0.0438423	0.0495485
	Cet+Alp	3662.08	1419.18	8742.76	7541.5	0.41887	0.188183
	Cet+Tram	527.284	1241.77	7514.35	5367.84	0.0701703	0.231335
	CRC1588 (G12D)	p-ERK	p-AKT	ERK	AKT	p-ERK/ERK	p-AKT/AKT
	NT	5556.35	2764.43	6915.64	3792.86	0.803447	0.72885
	MRTX	5322.4	3882.48	7645.81	5530.38	0.696119	0.702028
	Cet	3790.4	2195.41	8441.3	5195.31	0.44903	0.422575
	Alp	2354.74	645.456	7129.81	3741.48	0.330267	0.172514
	Tram	1703.15	1643.23	6610.98	3411.18	0.257625	0.48172
	MRTX+Cet	2671.98	2295.36	8936.05	5212.89	0.299012	0.440323
	MRTX+Alp	4438.03	1700.23	8728.93	4740.01	0.508428	0.358698
	MRTX+Tram	2925.1	4165.6	9531.52	5387.6	0.306888	0.773183
	MRTX+Cet+Alp	1356.45	796.698	8588.52	4322.96	0.157937	0.184294
	MRTX+Cet+Tram	592.134	1591.94	8752.23	3836.72	0.0676553	0.414922
	Cet+Alp	2384.98	759.284	8441.4	5078.26	0.282534	0.149517
	Cet+Tram	713.962	927.991	7894.93	4183.67	0.0904329	0.221813
	CRC1502 (G12D)	p-ERK	p-AKT	ERK	AKT	p-ERK/ERK	p-AKT/AKT
	NT	9259.59	5118.48	8383.4	5603.79	1.10452	0.913396
	MRTX	8683.25	5222.48	9287.52	6499.5	0.934937	0.80352
	Cet	1636.45	2468.6	9586.05	6463.84	0.170711	0.381909
	Alp	4356.35	1163.65	9837.3	6790.84	0.44284	0.171356
	Tram	1166.5	3978.96	9859.3	6817.38	0.118314	0.58365
	MRTX+Cet	172.021	633.577	7778.18	4733.96	0.0221159	0.133837
	MRTX+Alp	1824.15	787.527	8076.76	5075.26	0.225852	0.15517
	MRTX+Tram	453.335	2088.3	8994.71	5537.38	0.0504002	0.377129
	MRTX+Cet+Alp	129.728	821.941	7930.88	4790.74	0.0163573	0.171569
	MRTX+Cet+Tram	104.9	974.234	7491.3	5787.28	0.0140029	0.168341
	Cet+Alp	600.82	471.506	5269.47	4779.62	0.114019	0.0986493
	Cet+Tram	77.95	571.87	3838.81	2420.72	0.0203058	0.23624
	CRC1139 (G12D)	p-ERK	p-AKT	ERK	AKT	p-ERK/ERK	p-AKT/AKT
	NT	4738.81	9725.83	7390.37	4741.98	0.641214	2.05101
	MRTX	2308.28	6971.79	10263.7	4623.31	0.224897	1.50797
	Cet	2280.15	6922.03	8841.15	3684.18	0.257903	1.87885
	Alp	2696.1	4726.28	11262.2	3291.43	0.239395	1.43594
	Tram	1090.69	5616.98	8755.39	2651.01	0.124574	2.11881
	MRTX+Cet	310.628	1559.01	7343.07	2441.89	0.0423022	0.638445
	MRTX+Alp	1324.74	1663.43	8326.02	3945.77	0.159108	0.421572
	MRTX+Tram	347.87	1505.48	8084.78	3225.84	0.0430278	0.466693
	MRTX+Cet+Alp	304.87	608.577	7009.54	2649.6	0.0434936	0.229687
	MRTX+Cet+Tram	79.9	1139.94	8101.2	3646.72	0.00986274	0.312594
	Cet+Alp	1248.45	1789.31	8495.15	4629.84	0.14696	0.386472
	Cet+Tram	287.799	2840.96	8084.78	3822.38	0.0355976	0.743245
	CRC0148 (G12D)	p-ERK	p-AKT	ERK	AKT	p-ERK/ERK	p-AKT/AKT
	NT	3086.86	5911.74	9444.64	3553.43	0.326837	1.66367
	MRTX	2947.4	4295.08	9608.4	5269.55	0.306752	0.815076
	Cet	6216.88	6138.62	9678.35	5263.55	0.64235	1.16625
	Alp	4625.35	1582.18	9486.59	4596.13	0.487567	0.344242
	Tram	443.749	1379.23	9207.05	3893.38	0.0481966	0.354251
	MRTX+Cet	1139.93	2053.89	9825.3	4542.91	0.11602	0.452109
	MRTX+Alp	2318.86	1509.48	11032.7	3914.33	0.21018	0.385629
	MRTX+Tram	677.477	1025.53	10271.7	4017.62	0.0659555	0.255257
	MRTX+Cet+Alp	1382.08	985.113	9918.85	3851.03	0.139339	0.255805
	MRTX+Cet+Tram	268.435	1118.11	10745.8	4188.33	0.0249805	0.266959
	Cet+Alp	2828.86	1661.06	8718.61	3238.91	0.324462	0.512846
	Cet+Tram	302.385	625.698	6944.18	2959.86	0.0435451	0.211394
	CRC0464 (G13D)	p-ERK	p-AKT	ERK	AKT	p-ERK/ERK	p-AKT/AKT
	NT	2828.23	4870.01	9610.73	3162.3	0.294278	1.54002
	MRTX	1876.93	3238.13	10618.7	2666.26	0.176758	1.21449
	Cet	3374.74	2896.3	10741.7	3709.13	0.314172	0.780857
	Alp	2701.15	1311.41	9465.15	3024.3	0.285379	0.433622
	Tram	3409.4	3195.06	10809.4	3488.84	0.315411	0.915795
	MRTX+Cet	1740.57	2036.65	10262.6	3699.96	0.169604	0.550451
	MRTX+Alp	2242.86	2026.77	10351.4	3663.96	0.216672	0.553163
	MRTX+Tram	1133.28	2205.06	10736.7	2936.55	0.105552	0.750903
	MRTX+Cet+Alp	1247.57	925.234	10320.6	3943.13	0.120882	0.234644
	MRTX+Cet+Tram	618.598	1737.65	11016	4327.72	0.0561546	0.401516
	Cet+Alp	1065.74	673.577	10546.4	3392.55	0.101052	0.198546
	Cet+Tram	627.305	729.406	8433.66	3304.26	0.0743811	0.220747
	CRC1598 (G12S)	p-ERK	p-AKT	ERK	AKT	p-ERK/ERK	p-AKT/AKT
	NT	2304.67	4977.72	8925.52	6214.96	0.258211	0.800925
	MRTX	3812.69	4796.38	9845.76	5523.91	0.387242	0.868293
	Cet	1692.96	1887.89	8552.17	5486.15	0.197957	0.344119
	Alp	3552.69	2439.6	11014.1	7172.52	0.322559	0.340131
	Tram	373.506	2757.3	10480.8	5529.55	0.0356371	0.498649
	MRTX+Cet	1537.01	2620.72	10702.1	5668.08	0.143618	0.462364
	MRTX+Alp	2520.2	2545.89	10874.3	4946.33	0.231758	0.514703
	MRTX+Tram	735.991	2679.3	10161.7	3818.55	0.0724277	0.701655
	MRTX+Cet+Alp	1391.01	1395.82	10164.9	3385.2	0.136845	0.41233
	MRTX+Cet+Tram	394.213	1455.94	7972.54	2326.43	0.0494464	0.625827
	Cet+Alp	930.82	680.284	6460.12	2939.55	0.144087	0.231425
	Cet+Tram	227.435	631.284	5257.1	712.698	0.0432624	0.885766
