# Supplementary material for: Efficacy of dual KRASG12D–EGFR blockade versus triple combinations in patient-derived models of KRASG12D-mutant colorectal cancer
Source: Cell Death Dis. 2026 May 28;17(1):657. doi: 10.1038/s41419-026-08900-0 (PMC13402710; doi:10.1038/s41419-026-08900-0)
Supplement: Supplementary file 6 — Supplementary Table 4 [file 41419_2026_8900_MOESM6_ESM.xlsx]

## Sheet: CRC0031_MRTX_Cet.vs.NT
Supplementary Table 4. Gene expression analyses
Genes	Description	BaseMean	Log2FoldChange	lfcSE	pvalue	padj
CAPN13	calpain 13	2688.78	2.82883	0.0752454	0	0
SI	sucrase-isomaltase	2761.85	3.89294	0.100805	0	0
DMBT1	deleted in malignant brain tumors 1	15633.9	3.65502	0.0978791	3.3923e-305	2.32316e-301
SPTLC3	serine palmitoyltransferase long chain base subunit 3	1695.87	3.56714	0.108832	1.26438e-235	6.49417e-232
NOX1	NADPH oxidase 1	416.18	-5.22831	0.160012	3.60116e-234	1.47972e-230
CEMIP	cell migration inducing hyaluronidase 1	1225.87	-4.13431	0.12713	5.50755e-232	1.88588e-228
OLFM4	olfactomedin 4	130088	1.92591	0.0606282	1.91516e-221	5.621e-218
SPINK1	serine peptidase inhibitor Kazal type 1	5333.8	2.43681	0.0797167	3.21594e-205	8.25893e-202
CDHR5	cadherin related family member 5	8370.49	3.06443	0.100424	1.64989e-204	3.76632e-201
CCL25	C-C motif chemokine ligand 25	2259.79	3.15349	0.105173	1.59558e-197	3.27812e-194
MALRD1	MAM and LDL receptor class A domain containing 1	5218.05	2.17078	0.0730649	5.65035e-194	1.05533e-190
VCAN	versican	455.476	-5.01435	0.170734	1.34835e-189	2.30849e-186
TM4SF20	transmembrane 4 L six family member 20	5142.93	2.83382	0.0969265	6.59843e-188	1.04281e-184
ABCB1	ATP binding cassette subfamily B member 1	4465.14	2.56711	0.087925	2.1457e-187	3.14881e-184
B3GALT5	beta-1,3-galactosyltransferase 5	2364.81	2.9121	0.10052	1.55391e-184	2.12833e-181
KCNN4	potassium calcium-activated channel subfamily N member 4	456.646	-4.47166	0.154632	7.09141e-184	9.10581e-181
ABAT	4-aminobutyrate aminotransferase	2089.52	2.69858	0.0934548	2.40923e-183	2.91162e-180
TGFBI	transforming growth factor beta induced	10512.4	-2.0064	0.0741304	2.48899e-161	2.84091e-158
FADS2	fatty acid desaturase 2	13839.4	-1.65306	0.0619409	6.54745e-157	7.07986e-154
CEACAM1	CEA cell adhesion molecule 1	4718.47	-1.58869	0.0603947	1.67624e-152	1.72192e-149
CLDN2	claudin 2	10202	-2.53333	0.0963827	2.91745e-152	2.85424e-149
BTNL3	butyrophilin like 3	1785.65	2.7765	0.105908	1.74363e-151	1.62831e-148
AC078993.1		2775.32	3.53367	0.135932	5.5224e-149	4.93295e-146
IGFBP4	insulin like growth factor binding protein 4	3109.89	-2.06796	0.0806136	3.93484e-145	3.36838e-142
SERPINE2	serpin family E member 2	673.898	-2.58141	0.10103	5.3736e-144	4.41602e-141
TSPAN12	tetraspanin 12	1850.65	2.13753	0.0839164	4.01829e-143	3.17522e-140
CAPN8	calpain 8	546.501	-3.47379	0.136823	3.34899e-142	2.54833e-139
MAP1LC3A	microtubule associated protein 1 light chain 3 alpha	1455.31	2.39672	0.0951776	6.38131e-140	4.68229e-137
TNS4	tensin 4	1306.82	-5.65279	0.226091	5.76652e-138	4.08528e-135
ITLN1	intelectin 1	1143.99	2.61897	0.104804	8.01432e-138	5.48847e-135
S100A4	S100 calcium binding protein A4	1212.72	-2.80302	0.112256	1.29571e-137	8.58724e-135
GSTA1	glutathione S-transferase alpha 1	2262.12	2.66536	0.108038	2.2093e-134	1.41844e-131
CDHR1	cadherin related family member 1	1030.72	5.57967	0.226553	6.24992e-134	3.89105e-131
C2CD4A	C2 calcium dependent domain containing 4A	286.249	-3.50018	0.14374	5.69114e-131	3.43895e-128
OAT	ornithine aminotransferase	13715.1	1.46283	0.0605086	4.02597e-129	2.36324e-126
CHP2	calcineurin like EF-hand protein 2	2328.98	2.48466	0.104317	2.15036e-125	1.2272e-122
CPA2	carboxypeptidase A2	1085.55	5.43812	0.231872	1.22966e-121	6.82793e-119
PNLIPRP2	pancreatic lipase related protein 2 (gene/pseudogene)	1122.34	1.82076	0.078007	1.7015e-120	9.19928e-118
CNGA1	cyclic nucleotide gated channel subunit alpha 1	788.892	2.76309	0.11848	2.70401e-120	1.42446e-117
BTG2	BTG anti-proliferation factor 2	7572.45	1.65264	0.0709379	4.75536e-120	2.44247e-117
MYO1A	myosin IA	5296.15	1.56938	0.0677067	7.40549e-119	3.71087e-116
AGR2	anterior gradient 2, protein disulphide isomerase family member	30594.7	-1.8991	0.0821637	3.37968e-118	1.65323e-115
VAV3	vav guanine nucleotide exchange factor 3	8250.4	1.38762	0.0607278	1.46825e-115	7.01518e-113
PLXDC2	plexin domain containing 2	894.077	3.25604	0.142874	5.81825e-115	2.71673e-112
KIAA1324		22270.2	1.63629	0.0720625	3.85642e-114	1.76067e-111
TFPI	tissue factor pathway inhibitor	1185.07	2.47404	0.109701	1.26417e-112	5.64618e-110
S100P	S100 calcium binding protein P	618.569	-3.45066	0.15315	2.0502e-112	8.96201e-110
PBLD	phenazine biosynthesis like protein domain containing	621.811	2.59406	0.115989	8.67015e-111	3.711e-108
DUSP27		9827.37	-1.56128	0.0703519	4.05894e-109	1.70185e-106
CYP27A1	cytochrome P450 family 27 subfamily A member 1	2936.28	1.78418	0.0806486	1.90559e-108	7.83006e-106
ECI2	enoyl-CoA delta isomerase 2	1306.34	2.15452	0.0976713	7.85138e-108	3.16287e-105
FADS1	fatty acid desaturase 1	1900.33	-1.95628	0.0894854	6.04503e-106	2.38837e-103
CPQ	carboxypeptidase Q	2657.31	1.57123	0.0722033	5.41533e-105	2.09921e-102
FAM84A		8595.4	1.9555	0.0899467	8.46695e-105	3.22136e-102
ALDOB	aldolase, fructose-bisphosphate B	1372.62	2.43887	0.112387	2.01895e-104	7.5417e-102
CORO1A	coronin 1A	762.495	-2.37301	0.10993	2.40284e-103	8.81541e-101
MAOA	monoamine oxidase A	20886.2	1.39211	0.0646113	5.7886e-103	2.08643e-100
C15orf48	chromosome 15 open reading frame 48	1648.92	2.31792	0.107839	1.75851e-102	6.22908e-100
ELOVL7	ELOVL fatty acid elongase 7	4204.67	1.65779	0.0773355	6.12949e-102	2.13441e-99
COLGALT2	collagen beta(1-O)galactosyltransferase 2	174.706	-3.46036	0.161633	1.10612e-101	3.78753e-99
VIPR1	vasoactive intestinal peptide receptor 1	3308.22	1.5155	0.0710545	6.14583e-101	2.06994e-98
RGMB	repulsive guidance molecule BMP co-receptor b	23140.3	1.79554	0.0846672	8.21862e-100	2.72341e-97
MME	membrane metalloendopeptidase	7224.88	1.57347	0.0744398	3.59577e-99	1.17262e-96
BMP4	bone morphogenetic protein 4	3681.78	-1.68038	0.0799112	3.62574e-98	1.16392e-95
TMEM25	transmembrane protein 25	337.82	3.14794	0.150925	1.29911e-96	4.10619e-94
AC020571.1		678.359	3.68629	0.177217	4.24478e-96	1.32135e-93
HSPA5	heat shock protein family A (Hsp70) member 5	45131.3	-1.32823	0.0651306	1.91606e-92	5.87545e-90
ALDH1A1	aldehyde dehydrogenase 1 family member A1	107411	1.42715	0.0700659	3.16723e-92	9.56924e-90
MANF	mesencephalic astrocyte derived neurotrophic factor	3200.94	-1.62771	0.0800121	5.32547e-92	1.58568e-89
UBA7	ubiquitin like modifier activating enzyme 7	967.095	2.08888	0.10292	1.3888e-91	4.07612e-89
CPS1	carbamoyl-phosphate synthase 1	13658.6	2.04471	0.100914	2.79377e-91	8.08421e-89
LINC02418	long intergenic non-protein coding RNA 2418	515.715	-2.09135	0.103917	4.44826e-90	1.2693e-87
PBX1	PBX homeobox 1	7788.59	1.64638	0.0825059	1.36517e-88	3.84211e-86
EMB	embigin	2998.11	1.67726	0.0841866	2.56598e-88	7.12407e-86
C1orf115	chromosome 1 open reading frame 115	8104.5	1.19518	0.0603063	2.06182e-87	5.64802e-85
SLC44A3	solute carrier family 44 member 3	4536.17	1.11236	0.0567079	1.13656e-85	3.07245e-83
TMPRSS5	transmembrane serine protease 5	97.5686	-4.27639	0.218238	1.70323e-85	4.54452e-83
FABP2	fatty acid binding protein 2	568.051	2.87786	0.148405	9.03316e-84	2.37931e-81
SCD	stearoyl-CoA desaturase	106057	-1.62511	0.0838941	1.3581e-83	3.53192e-81
SERPINA7	serpin family A member 7	552.494	2.2568	0.116557	1.60615e-83	4.12478e-81
SYTL5	synaptotagmin like 5	1034.62	2.21639	0.115002	9.12866e-83	2.31541e-80
DDC	dopa decarboxylase	7844.35	1.23492	0.0641187	1.16748e-82	2.9251e-80
CEACAM5	CEA cell adhesion molecule 5	7316.63	-2.00776	0.105061	2.0702e-81	5.12437e-79
FZD7	frizzled class receptor 7	3610.51	1.54191	0.0807575	2.87979e-81	7.04348e-79
RHOBTB1	Rho related BTB domain containing 1	1168.21	2.17595	0.114039	3.65025e-81	8.82286e-79
DRD2	dopamine receptor D2	183.79	-3.06182	0.161455	3.38874e-80	8.09554e-78
GPA33	glycoprotein A33	3759.61	-1.91772	0.101132	3.47114e-80	8.19707e-78
ITGA9	integrin subunit alpha 9	850.341	1.75302	0.0931214	4.70744e-79	1.09903e-76
DOCK8	dedicator of cytokinesis 8	492.908	2.73102	0.145792	2.69765e-78	6.22732e-76
TRANK1	tetratricopeptide repeat and ankyrin repeat containing 1	1009.15	1.90448	0.101984	8.01352e-78	1.82931e-75
CASP4	caspase 4	3171.95	1.23398	0.0662941	2.48988e-77	5.62138e-75
ADTRP	androgen dependent TFPI regulating protein	273.703	3.65852	0.196557	2.52056e-77	5.6288e-75
TAPBPL	TAP binding protein like	1273.7	1.70549	0.091952	8.52838e-77	1.88404e-74
NR5A2	nuclear receptor subfamily 5 group A member 2	1987.02	1.84258	0.0998103	4.27029e-76	9.3333e-74
TRIB3	tribbles pseudokinase 3	8060.41	-2.08612	0.113115	5.9861e-76	1.29457e-73
ARSD	arylsulfatase D	23377.6	1.03505	0.0561849	8.71955e-76	1.86607e-73
TRPM6	transient receptor potential cation channel subfamily M member 6	335.601	3.40406	0.184813	9.25958e-76	1.96122e-73
PCSK9	proprotein convertase subtilisin/kexin type 9	8011.35	-1.38645	0.0752988	1.04037e-75	2.18105e-73
FAM46C		910.773	-1.69282	0.0919785	1.20833e-75	2.50759e-73
NUAK2	NUAK family kinase 2	3024.75	1.44858	0.07973	9.16223e-74	1.88238e-71
GUCY2C	guanylate cyclase 2C	7417.51	0.936655	0.0515861	1.12807e-73	2.29467e-71
PDIA4	protein disulfide isomerase family A member 4	18675.4	-1.1342	0.062561	1.86209e-73	3.75065e-71
ASIC2	acid sensing ion channel subunit 2	397.447	2.2273	0.122882	2.00468e-73	3.99866e-71
BLNK	B cell linker	669.957	2.16354	0.11941	2.27604e-73	4.49627e-71
REEP6	receptor accessory protein 6	5204.33	1.25807	0.0696143	5.29018e-73	1.03511e-70
PGAP3	post-GPI attachment to proteins phospholipase 3	2577.12	1.28617	0.0712655	8.2441e-73	1.59788e-70
TCN1	transcobalamin 1	85.8705	-4.00863	0.223065	3.3057e-72	6.34725e-70
PALD1	phosphatase domain containing paladin 1	670.187	-2.13112	0.119627	5.42562e-71	1.03212e-68
SELENBP1	selenium binding protein 1	5798.01	1.45909	0.0824086	3.79944e-70	7.16143e-68
GBP2	guanylate binding protein 2	350.89	2.88835	0.16381	1.3905e-69	2.59708e-67
FAIM2	Fas apoptotic inhibitory molecule 2	74.2245	-4.21988	0.239384	1.49949e-69	2.7754e-67
CEL	carboxyl ester lipase	922.337	1.99675	0.115186	2.55852e-67	4.69329e-65
AMOT	angiomotin	8633.95	1.31488	0.0758716	2.78053e-67	5.05539e-65
EPHX1	epoxide hydrolase 1	4228.39	1.39964	0.0808671	4.10067e-67	7.3902e-65
LIPG	lipase G, endothelial type	5606.46	-1.34198	0.077566	4.60691e-67	8.23034e-65
AL033397.1		425.237	-2.60382	0.15066	6.34096e-67	1.12306e-64
HSP90B1	heat shock protein 90 beta family member 1	43803.1	-1.24702	0.0726205	4.32129e-66	7.58811e-64
ASGR1	asialoglycoprotein receptor 1	237.967	-2.13397	0.124755	1.3559e-65	2.36075e-63
ATP10B	ATPase phospholipid transporting 10B (putative)	7509.46	1.23958	0.0725027	1.56289e-65	2.69828e-63
HKDC1	hexokinase domain containing 1	3762.73	-1.32505	0.077621	2.45061e-65	4.19565e-63
SYK	spleen associated tyrosine kinase	13033.7	1.09174	0.0639683	2.61433e-65	4.43896e-63
AL357033.4		700.895	2.35605	0.138091	2.86662e-65	4.82744e-63
GPT2	glutamic--pyruvic transaminase 2	4237.32	-0.988278	0.0580524	5.46059e-65	9.12097e-63
OLMALINC	oligodendrocyte maturation-associated long intergenic non-coding RNA	1998.64	-1.52672	0.090069	1.90471e-64	3.15583e-62
TNNC2	troponin C2, fast skeletal type	431.76	2.1643	0.127709	2.02346e-64	3.32576e-62
MYEOV	myeloma overexpressed	828.062	-2.10566	0.124373	2.69332e-64	4.39161e-62
DST	dystonin	13318.4	1.44937	0.0859856	9.4763e-64	1.533e-61
NIPAL2	NIPA like domain containing 2	3564.74	1.34696	0.0800428	1.52076e-63	2.44094e-61
NTN4	netrin 4	1180.88	1.23973	0.0740973	7.76887e-63	1.2373e-60
PGM1	phosphoglucomutase 1	12098.6	1.40791	0.0841718	8.38012e-63	1.32438e-60
SOD3	superoxide dismutase 3	135.834	-3.44879	0.206543	1.36177e-62	2.13569e-60
ETS1	ETS proto-oncogene 1, transcription factor	638.176	2.66855	0.159908	1.60234e-62	2.49394e-60
FDPS	farnesyl diphosphate synthase	17792.9	-1.36054	0.0816371	2.32624e-62	3.59343e-60
AMN	amnion associated transmembrane protein	1284.47	1.59775	0.0959343	2.79913e-62	4.29165e-60
EPHX2	epoxide hydrolase 2	1828.09	1.11809	0.0673777	7.66182e-62	1.16602e-59
FDFT1	farnesyl-diphosphate farnesyltransferase 1	9122.19	-1.24477	0.075032	8.25777e-62	1.24747e-59
CLSTN2	calsyntenin 2	445.915	2.9181	0.176706	2.9164e-61	4.37353e-59
IGFBP2	insulin like growth factor binding protein 2	2240.03	-1.87853	0.113944	4.59647e-61	6.84308e-59
ELOVL5	ELOVL fatty acid elongase 5	4886.54	-1.14509	0.0694851	5.14277e-61	7.60131e-59
DRAM1	DNA damage regulated autophagy modulator 1	634.971	-1.39866	0.0849112	5.82373e-61	8.54633e-59
DACH1	dachshund family transcription factor 1	6172.36	1.36406	0.0830305	1.19647e-60	1.74336e-58
JUN	Jun proto-oncogene, AP-1 transcription factor subunit	6997.71	1.1973	0.0729267	1.42455e-60	2.06108e-58
DACT1	dishevelled binding antagonist of beta catenin 1	3803.48	1.17245	0.071677	3.85247e-60	5.5349e-58
GP2	glycoprotein 2	2384.01	-1.5343	0.0938042	3.9184e-60	5.59052e-58
CDX2	caudal type homeobox 2	8033.5	1.32457	0.0809884	4.00145e-60	5.66964e-58
VWA5A	von Willebrand factor A domain containing 5A	684.823	1.81097	0.110758	4.29924e-60	6.04985e-58
TLR4	toll like receptor 4	280.012	-2.9087	0.177982	4.91007e-60	6.86241e-58
PDZD3	PDZ domain containing 3	1050.41	2.15111	0.131667	5.34326e-60	7.41738e-58
SH3BGRL	SH3 domain binding glutamate rich protein like	913.464	1.57586	0.0967356	1.15514e-59	1.59277e-57
SULF2	sulfatase 2	2202.83	-1.0788	0.0664139	2.48048e-59	3.39742e-57
SLC3A1	solute carrier family 3 member 1	1723.63	3.12298	0.192288	2.58091e-59	3.51157e-57
CAB39L	calcium binding protein 39 like	8433.69	1.17371	0.072513	6.31041e-59	8.52944e-57
PLA2G6	phospholipase A2 group VI	1851.61	1.43074	0.0884144	6.73553e-59	9.04454e-57
FOXQ1	forkhead box Q1	1141.49	-1.92409	0.118986	8.11279e-59	1.08232e-56
LCK	LCK proto-oncogene, Src family tyrosine kinase	43.8135	-5.82926	0.361237	1.4031e-58	1.84786e-56
TPP1	tripeptidyl peptidase 1	10253.5	1.24779	0.0773245	1.39944e-58	1.84786e-56
ACLY	ATP citrate lyase	10302.9	-1.05228	0.0653662	2.62352e-58	3.43313e-56
PDGFA	platelet derived growth factor subunit A	445.013	3.01103	0.187313	3.82533e-58	4.97414e-56
SMIM3	small integral membrane protein 3	1058.35	-2.03277	0.12659	5.03273e-58	6.50298e-56
FMOD	fibromodulin	1313.25	-1.36118	0.0850104	1.05583e-57	1.35575e-55
NOSTRIN	nitric oxide synthase trafficking	882.332	-1.62291	0.101537	1.66627e-57	2.12631e-55
ABCG2	ATP binding cassette subfamily G member 2 (Junior blood group)	940.04	-1.79858	0.11254	1.71536e-57	2.17543e-55
TMEM98	transmembrane protein 98	6306	1.10803	0.069368	1.96635e-57	2.47844e-55
B3GNT8	UDP-GlcNAc:betaGal beta-1,3-N-acetylglucosaminyltransferase 8	789.226	1.70648	0.106935	2.50236e-57	3.13482e-55
XDH	xanthine dehydrogenase	4734.57	1.09596	0.0687244	2.97928e-57	3.70966e-55
SULT2A1	sulfotransferase family 2A member 1	443.547	4.42752	0.278755	8.2865e-57	1.02558e-54
ABCA5	ATP binding cassette subfamily A member 5	762.47	1.88328	0.118859	1.5299e-56	1.88214e-54
SEZ6L2	seizure related 6 homolog like 2	11188	1.28318	0.0809922	1.56567e-56	1.91469e-54
ELOVL6	ELOVL fatty acid elongase 6	1977.52	-1.43304	0.0905335	1.96969e-56	2.39452e-54
CLU	clusterin	1469.64	3.12408	0.198151	5.31805e-56	6.42702e-54
PNPLA3	patatin like phospholipase domain containing 3	200.4	-2.75205	0.174928	9.05961e-56	1.08848e-53
FABP1	fatty acid binding protein 1	10381.5	-3.58605	0.227971	9.37667e-56	1.12002e-53
CIB2	calcium and integrin binding family member 2	2682.77	1.24262	0.0792043	1.80257e-55	2.14068e-53
KLK1	kallikrein 1	764.78	1.60835	0.102617	2.30202e-55	2.7181e-53
CTSS	cathepsin S	10087.2	1.40172	0.0895939	3.57707e-55	4.19948e-53
FMO4	flavin containing dimethylaniline monoxygenase 4	460.472	1.70872	0.109234	3.72197e-55	4.34476e-53
FCGRT	Fc gamma receptor and transporter	35880.5	1.17569	0.0751951	4.19534e-55	4.86967e-53
ERP27	endoplasmic reticulum protein 27	291.953	2.13953	0.136924	4.86544e-55	5.61576e-53
ARPIN	actin related protein 2/3 complex inhibitor	2201.82	0.990622	0.0634094	5.10547e-55	5.85988e-53
DPEP1	dipeptidase 1	30425.2	1.21836	0.0780159	5.59715e-55	6.38852e-53
MERTK	MER proto-oncogene, tyrosine kinase	2427.7	1.09065	0.0698809	6.49043e-55	7.36717e-53
YPEL3	yippee like 3	1553.7	1.99354	0.128157	1.46124e-54	1.64952e-52
AC026336.3		63.0938	-3.61157	0.232249	1.58059e-54	1.7745e-52
FGGY	FGGY carbohydrate kinase domain containing	981.966	1.40039	0.0902944	3.0085e-54	3.35921e-52
DPP4	dipeptidyl peptidase 4	5307.15	1.16725	0.0754275	5.10418e-54	5.6684e-52
GGT6	gamma-glutamyltransferase 6	2885.64	1.08634	0.0702273	5.6228e-54	6.21078e-52
GSTA2	glutathione S-transferase alpha 2	209.47	3.27689	0.21236	1.01607e-53	1.11632e-51
IL17RC	interleukin 17 receptor C	1236.91	1.35608	0.0879345	1.17286e-53	1.28172e-51
AKR1B10	aldo-keto reductase family 1 member B10	1967.06	-1.84373	0.11958	1.23105e-53	1.3382e-51
AKR1C4	aldo-keto reductase family 1 member C4	861.203	1.42672	0.0928388	2.696e-53	2.91523e-51
XPOT	exportin for tRNA	4610.93	-1.0029	0.0652746	2.84056e-53	3.05546e-51
HS6ST2	heparan sulfate 6-O-sulfotransferase 2	562.588	-1.2983	0.0847876	6.31974e-53	6.76245e-51
TSPOAP1	TSPO associated protein 1	225.558	-2.19998	0.143793	7.69186e-53	8.18805e-51
HK1	hexokinase 1	72.2805	-4.11957	0.269945	1.39602e-52	1.47841e-50
NOP53	NOP53 ribosome biogenesis factor	16759.5	0.99621	0.0654114	2.23941e-52	2.35942e-50
FBXO32	F-box protein 32	1474.78	1.60703	0.10562	2.80377e-52	2.93896e-50
CALU	calumenin	3905.8	-1.04773	0.0690378	5.08146e-52	5.29942e-50
FUCA1	alpha-L-fucosidase 1	3517.21	0.913714	0.0603122	7.60756e-52	7.8938e-50
HYOU1	hypoxia up-regulated 1	14453.5	-0.988771	0.0653003	8.57059e-52	8.84838e-50
SLC46A3	solute carrier family 46 member 3	1972.66	1.24015	0.0823041	2.63301e-51	2.70476e-49
CCDC170	coiled-coil domain containing 170	640.26	1.53482	0.101979	3.43533e-51	3.51139e-49
PLA2G2A	phospholipase A2 group IIA	1967.73	1.15395	0.0767452	4.26139e-51	4.33417e-49
PIK3R1	phosphoinositide-3-kinase regulatory subunit 1	10865.8	1.10784	0.0738009	6.19536e-51	6.27013e-49
MUC7	mucin 7, secreted	158.76	-2.35667	0.157096	7.18239e-51	7.23344e-49
KCNJ3	potassium inwardly rectifying channel subfamily J member 3	829.811	1.50639	0.100516	8.99566e-51	9.0154e-49
APOD	apolipoprotein D	273.591	2.31545	0.154548	9.61787e-51	9.59219e-49
LGALS2	galectin 2	256.887	2.73666	0.182768	1.09529e-50	1.08709e-48
SLC17A9	solute carrier family 17 member 9	867.413	-1.76044	0.117627	1.21845e-50	1.20351e-48
ACVRL1	activin A receptor like type 1	258.475	2.20351	0.147463	1.73348e-50	1.70403e-48
PDZRN3	PDZ domain containing ring finger 3	1006.33	1.50576	0.100916	2.41181e-50	2.35956e-48
AL590438.1		378.352	1.69207	0.113433	2.55931e-50	2.49199e-48
F13A1	coagulation factor XIII A chain	2610.66	1.30725	0.0876595	2.72096e-50	2.63689e-48
HMGCS1	3-hydroxy-3-methylglutaryl-CoA synthase 1	16514.4	-1.34944	0.0905272	2.99434e-50	2.88821e-48
SFXN1	sideroflexin 1	1376.05	-1.23334	0.0827611	3.18062e-50	3.05355e-48
ALDH6A1	aldehyde dehydrogenase 6 family member A1	1039.87	1.43827	0.0965698	3.62637e-50	3.46529e-48
RENBP	renin binding protein	543.631	2.25784	0.152059	7.12309e-50	6.77518e-48
SAMD9	sterile alpha motif domain containing 9	254.436	2.21115	0.149142	9.98352e-50	9.45214e-48
NMNAT3	nicotinamide nucleotide adenylyltransferase 3	1440.37	1.19259	0.0804783	1.1086e-49	1.04478e-47
MOCS1	molybdenum cofactor synthesis 1	1893.77	1.45974	0.098561	1.2522e-49	1.17472e-47
PLSCR4	phospholipid scramblase 4	443.364	1.948	0.131925	2.42631e-49	2.26585e-47
GRN	granulin precursor	19070.9	1.35192	0.0916758	3.22862e-49	3.00145e-47
ECT2	epithelial cell transforming 2	2186.84	-1.34737	0.0914221	3.68279e-49	3.40824e-47
SCD5	stearoyl-CoA desaturase 5	344.977	1.97435	0.134669	1.15105e-48	1.06046e-46
TMEM144	transmembrane protein 144	1803.17	1.23102	0.0839834	1.1999e-48	1.10053e-46
CYP3A4	cytochrome P450 family 3 subfamily A member 4	242.817	4.5646	0.312027	1.83873e-48	1.67896e-46
PMFBP1	polyamine modulated factor 1 binding protein 1	1312.08	1.45107	0.0992936	2.28832e-48	2.08024e-46
PBXIP1	PBX homeobox interacting protein 1	6289.34	1.1447	0.0783406	2.36107e-48	2.13692e-46
SLC2A6	solute carrier family 2 member 6	397.821	-1.70631	0.11695	3.24737e-48	2.92619e-46
SYT7	synaptotagmin 7	2080.13	-1.30003	0.0891194	3.37186e-48	3.02511e-46
ENTPD8	ectonucleoside triphosphate diphosphohydrolase 8	741.604	1.91203	0.131213	4.23099e-48	3.77938e-46
ACE	angiotensin I converting enzyme	938.855	1.33049	0.0913202	4.39117e-48	3.90548e-46
NPC2	NPC intracellular cholesterol transporter 2	5235.45	1.1919	0.0818871	5.39676e-48	4.77915e-46
RGS16	regulator of G protein signaling 16	324.065	-2.16598	0.149055	7.6632e-48	6.7571e-46
ASS1	argininosuccinate synthase 1	10590.6	1.19024	0.0820019	9.76564e-48	8.53767e-46
PLEKHG2	pleckstrin homology and RhoGEF domain containing G2	421.289	-1.47845	0.101857	9.74061e-48	8.53767e-46
SLC16A1	solute carrier family 16 member 1	6628.95	-0.901463	0.0622762	1.73751e-47	1.51259e-45
CCND2	cyclin D2	245.421	2.01685	0.139334	1.74588e-47	1.51346e-45
NOS3	nitric oxide synthase 3	267.967	-2.02434	0.140173	2.82883e-47	2.44194e-45
SEMA5A	semaphorin 5A	2532.44	1.45487	0.100805	3.23213e-47	2.77841e-45
KIZ	kizuna centrosomal protein	4763.99	1.26824	0.0881109	5.6689e-47	4.85281e-45
CERCAM	cerebral endothelial cell adhesion molecule	718.529	-1.30309	0.0907543	9.43651e-47	8.04453e-45
DUSP18	dual specificity phosphatase 18	983.176	1.13418	0.079024	1.03025e-46	8.74648e-45
LINC00658	long intergenic non-protein coding RNA 658	152.353	3.3551	0.233829	1.08845e-46	9.20259e-45
ATP8A1	ATPase phospholipid transporting 8A1	1590.25	1.40275	0.0979865	1.74384e-46	1.46833e-44
FASN	fatty acid synthase	27168.1	-1.16212	0.0814709	3.65711e-46	3.06675e-44
CDA	cytidine deaminase	401.21	-1.66143	0.116613	4.65052e-46	3.88394e-44
DNAJC4	DnaJ heat shock protein family (Hsp40) member C4	1749.51	1.02556	0.0721242	6.94506e-46	5.77677e-44
SLC39A10	solute carrier family 39 member 10	2290.24	-1.22271	0.0860293	7.64526e-46	6.33354e-44
BTNL8	butyrophilin like 8	2409.57	1.2109	0.0852084	7.8217e-46	6.45369e-44
CORO1C	coronin 1C	3512.28	-0.994969	0.0700263	8.11304e-46	6.6673e-44
ACVR1B	activin A receptor type 1B	4746.07	0.844951	0.0594777	8.38782e-46	6.86565e-44
CDKN1C	cyclin dependent kinase inhibitor 1C	573.119	1.74217	0.122791	1.08669e-45	8.85953e-44
OSR2	odd-skipped related transciption factor 2	417.366	1.6611	0.117131	1.1924e-45	9.68298e-44
TESC	tescalcin	1502.32	-1.49412	0.105439	1.39589e-45	1.12907e-43
GATA6	GATA binding protein 6	5279.67	0.843499	0.0595266	1.40248e-45	1.12996e-43
EEPD1	endonuclease/exonuclease/phosphatase family domain containing 1	1549.19	-1.05847	0.0747725	1.71911e-45	1.37965e-43
SLC7A8	solute carrier family 7 member 8	1980.22	1.2268	0.0866678	1.73587e-45	1.38768e-43
AC018629.1		35.1021	-5.18597	0.366696	2.07933e-45	1.65581e-43
STRA6	signaling receptor and transporter of retinol STRA6	38.6277	-4.25487	0.3009	2.13905e-45	1.69679e-43
PI3	peptidase inhibitor 3	330.628	2.11919	0.149892	2.21371e-45	1.74925e-43
EFNA4	ephrin A4	2317.28	1.16923	0.082753	2.5125e-45	1.97775e-43
DNASE1	deoxyribonuclease 1	10046.8	1.42619	0.101176	4.01782e-45	3.15061e-43
MTTP	microsomal triglyceride transfer protein	1354.23	-1.46349	0.103831	4.07776e-45	3.18546e-43
ABTB1	ankyrin repeat and BTB domain containing 1	942.127	1.44809	0.10286	5.1662e-45	4.02044e-43
ENPEP	glutamyl aminopeptidase	227.935	2.36785	0.168365	6.34188e-45	4.91676e-43
PKM	pyruvate kinase M1/2	35580.6	-1.11251	0.0793153	1.07329e-44	8.28976e-43
NUP210	nucleoporin 210	4446.57	-1.24099	0.0884773	1.07883e-44	8.30132e-43
NLRP6	NLR family pyrin domain containing 6	529.818	2.35199	0.167854	1.31353e-44	1.00696e-42
NLGN2	neuroligin 2	184.737	-1.89477	0.135322	1.5162e-44	1.15801e-42
AC073174.1		120.464	-3.08774	0.22062	1.65476e-44	1.25915e-42
IARS		12400.5	-0.910286	0.0650496	1.70255e-44	1.29073e-42
GRIN2B	glutamate ionotropic receptor NMDA type subunit 2B	150.724	-2.33245	0.166865	2.12197e-44	1.60279e-42
SEMA3D	semaphorin 3D	43.4071	-3.91747	0.280905	3.33257e-44	2.50797e-42
TMEM150C	transmembrane protein 150C	433.073	1.48284	0.106611	5.59437e-44	4.19476e-42
ALDH4A1	aldehyde dehydrogenase 4 family member A1	729.702	-1.35808	0.0977141	6.47126e-44	4.83462e-42
TSPAN5	tetraspanin 5	689.232	-1.20701	0.087092	1.12268e-43	8.35708e-42
CTSB	cathepsin B	7269.93	0.955545	0.0690035	1.31227e-43	9.73305e-42
PDZK1IP1	PDZK1 interacting protein 1	2460.16	1.35388	0.0978408	1.51146e-43	1.11702e-41
SDC4	syndecan 4	8605.39	1.28097	0.0926737	1.86788e-43	1.37547e-41
SERINC5	serine incorporator 5	12969	1.09857	0.0794948	1.94844e-43	1.42967e-41
SEMA3F	semaphorin 3F	1374.21	1.44888	0.104909	2.19435e-43	1.60437e-41
SETDB2	SET domain bifurcated histone lysine methyltransferase 2	2907.56	1.0091	0.0731786	2.9483e-43	2.14797e-41
LRP8	LDL receptor related protein 8	1606.94	-1.27866	0.0927871	3.33401e-43	2.42039e-41
AC025154.2		32.429	-5.01509	0.364266	3.98944e-43	2.88602e-41
AP001107.9		739.228	1.32983	0.0966039	4.09293e-43	2.9505e-41
OTUB2	OTU deubiquitinase, ubiquitin aldehyde binding 2	215.79	-1.65188	0.120136	5.0816e-43	3.6504e-41
RAMP1	receptor activity modifying protein 1	122.503	3.25429	0.236724	5.29386e-43	3.78963e-41
PDE3A	phosphodiesterase 3A	50.9848	-3.8272	0.278548	5.86213e-43	4.18186e-41
REPS2	RALBP1 associated Eps domain containing 2	3860.9	1.10975	0.0807798	6.01589e-43	4.27669e-41
SLC6A6	solute carrier family 6 member 6	24646	-1.13104	0.0823817	6.78377e-43	4.80595e-41
CACNA1E	calcium voltage-gated channel subunit alpha1 E	58.3378	-3.65049	0.266792	1.28464e-42	9.06972e-41
IRF8	interferon regulatory factor 8	803.989	-1.32242	0.0967175	1.47104e-42	1.03502e-40
GRIK4	glutamate ionotropic receptor kainate type subunit 4	119.092	3.24112	0.23712	1.56171e-42	1.09506e-40
TSPAN8	tetraspanin 8	20658	1.16044	0.0849804	1.8755e-42	1.31062e-40
NAALADL1	N-acetylated alpha-linked acidic dipeptidase like 1	1247.75	1.07732	0.0789028	1.91552e-42	1.33404e-40
ASIC1	acid sensing ion channel subunit 1	1088.05	-1.23916	0.090803	2.11216e-42	1.46602e-40
SLC43A1	solute carrier family 43 member 1	1586.55	-1.08006	0.0791743	2.26636e-42	1.56776e-40
ACAT2	acetyl-CoA acetyltransferase 2	7064	-1.35986	0.0997476	2.54769e-42	1.75645e-40
PIWIL2	piwi like RNA-mediated gene silencing 2	277.011	2.26108	0.165863	2.57557e-42	1.76974e-40
REG1A	regenerating family member 1 alpha	13064.1	1.6514	0.121145	2.59553e-42	1.7775e-40
FAM169A	family with sequence similarity 169 member A	240.663	-1.73136	0.127534	5.57996e-42	3.80865e-40
ADI1	acireductone dioxygenase 1	2858.06	1.02071	0.0752198	6.06224e-42	4.11052e-40
BCL6	BCL6 transcription repressor	879.108	1.51198	0.111424	6.06067e-42	4.11052e-40
LDHA	lactate dehydrogenase A	41195.1	-2.17382	0.160418	7.81366e-42	5.28065e-40
CA12	carbonic anhydrase 12	398.261	-1.60888	0.118739	7.95472e-42	5.35835e-40
ADAMTS6	ADAM metallopeptidase with thrombospondin type 1 motif 6	184.597	-2.23671	0.165462	1.22449e-41	8.2213e-40
ERC1	ELKS/RAB6-interacting/CAST family member 1	6281.3	1.2947	0.0958377	1.37836e-41	9.22426e-40
PTGER2	prostaglandin E receptor 2	302.921	-1.47639	0.109542	2.1094e-41	1.40707e-39
LSS	lanosterol synthase	17860.2	-0.848868	0.0630002	2.22326e-41	1.47821e-39
SMIM24	small integral membrane protein 24	891.918	1.4821	0.110075	2.52949e-41	1.6764e-39
SH3TC2	SH3 domain and tetratricopeptide repeats 2	202.746	-2.02047	0.150064	2.54378e-41	1.68045e-39
RGS22	regulator of G protein signaling 22	130.45	2.79268	0.207438	2.59202e-41	1.70683e-39
TF	transferrin	105.188	-2.56796	0.190831	2.80988e-41	1.84437e-39
RCN3	reticulocalbin 3	2380.14	1.14661	0.0852269	2.93342e-41	1.91934e-39
CARD6	caspase recruitment domain family member 6	940.191	1.31326	0.0978473	4.5249e-41	2.95124e-39
RBCK1	RANBP2-type and C3HC4-type zinc finger containing 1	12255.6	-0.975045	0.072682	4.92449e-41	3.2017e-39
ASCL2	achaete-scute family bHLH transcription factor 2	3664.84	1.45793	0.108699	5.104e-41	3.30794e-39
ADGRG7	adhesion G protein-coupled receptor G7	876.458	1.15001	0.0857733	5.45856e-41	3.52661e-39
AL365181.3		2711.6	-1.0174	0.076029	7.72924e-41	4.97797e-39
THBS1	thrombospondin 1	2200.74	1.65323	0.123851	1.20734e-40	7.75149e-39
SIAE	sialic acid acetylesterase	4768.61	0.790344	0.059266	1.43838e-40	9.20609e-39
HOXB8	homeobox B8	412.988	-1.54595	0.116012	1.64092e-40	1.04698e-38
MT2A	metallothionein 2A	129.049	2.91999	0.219623	2.46013e-40	1.56481e-38
Z93403.1		193.436	2.61489	0.196796	2.74305e-40	1.73938e-38
MVD	mevalonate diphosphate decarboxylase	5155.64	-1.36134	0.102701	4.20406e-40	2.65761e-38
SH3RF3	SH3 domain containing ring finger 3	348.458	-1.56053	0.117894	5.38308e-40	3.3925e-38
FGF19	fibroblast growth factor 19	74.7281	-2.73953	0.207036	5.72057e-40	3.59416e-38
SLC7A11	solute carrier family 7 member 11	655.106	-3.09575	0.234222	6.98247e-40	4.36033e-38
EVPL	envoplakin	2971.24	-0.98548	0.0745601	6.97628e-40	4.36033e-38
GDA	guanine deaminase	2331.93	0.944077	0.0715404	9.20023e-40	5.72784e-38
SLC45A3	solute carrier family 45 member 3	527.536	-1.25309	0.095031	1.05505e-39	6.54864e-38
TRPM4	transient receptor potential cation channel subfamily M member 4	5127.08	1.03216	0.0783884	1.35486e-39	8.38423e-38
IGSF9	immunoglobulin superfamily member 9	3034.38	-0.999944	0.0759469	1.37055e-39	8.43053e-38
DNAJB11	DnaJ heat shock protein family (Hsp40) member B11	1299.18	-0.969139	0.073607	1.36977e-39	8.43053e-38
DUSP22	dual specificity phosphatase 22	3159.78	0.837572	0.0637186	1.82121e-39	1.11692e-37
BMF	Bcl2 modifying factor	1210.86	1.19434	0.0909425	2.13272e-39	1.30407e-37
MRPL41	mitochondrial ribosomal protein L41	1952.59	1.32448	0.100914	2.3741e-39	1.44735e-37
ALDOA	aldolase, fructose-bisphosphate A	41790.8	-1.38444	0.105487	2.38994e-39	1.4527e-37
DTX4	deltex E3 ubiquitin ligase 4	13751.5	0.797499	0.0607821	2.50842e-39	1.52022e-37
SMPDL3A	sphingomyelin phosphodiesterase acid like 3A	1188.15	1.37937	0.105308	3.35974e-39	2.03017e-37
YOD1	YOD1 deubiquitinase	1282.97	-1.08585	0.0829575	3.79694e-39	2.28763e-37
TNFAIP3	TNF alpha induced protein 3	2210.47	1.14172	0.0872547	4.01402e-39	2.41134e-37
CADPS	calcium dependent secretion activator	207.63	-2.15204	0.164472	4.03578e-39	2.41735e-37
NTRK2	neurotrophic receptor tyrosine kinase 2	274.586	-3.56139	0.272277	4.28277e-39	2.55784e-37
ADH6	alcohol dehydrogenase 6 (class V)	123.281	2.70516	0.206854	4.4203e-39	2.63232e-37
TREH	trehalase	282.861	1.71524	0.131346	5.64535e-39	3.35213e-37
PTP4A1	protein tyrosine phosphatase 4A1	4627.53	-1.09476	0.083953	7.23496e-39	4.28364e-37
PLK2	polo like kinase 2	1001.82	-1.62397	0.12463	8.2201e-39	4.85293e-37
DOCK11	dedicator of cytokinesis 11	4763	1.00991	0.0776225	1.06581e-38	6.27421e-37
MVP	major vault protein	6687.17	1.00869	0.0775954	1.23452e-38	7.24666e-37
LRRC19	leucine rich repeat containing 19	130.302	3.52636	0.27148	1.40539e-38	8.22615e-37
CCDC159	coiled-coil domain containing 159	564.018	1.36637	0.105266	1.58553e-38	9.2542e-37
GRAMD1C	GRAM domain containing 1C	637.935	1.51133	0.116645	2.15194e-38	1.25246e-36
AP003774.4		86.8923	3.13838	0.242766	3.14357e-38	1.82442e-36
CXCR4	C-X-C motif chemokine receptor 4	174.779	-4.23298	0.327809	3.80552e-38	2.20237e-36
CBX7	chromobox 7	1462.81	0.908241	0.070366	4.08891e-38	2.35974e-36
SEMA3C	semaphorin 3C	3275.18	1.26983	0.0983952	4.19575e-38	2.41461e-36
MXD4	MAX dimerization protein 4	2366.81	1.02879	0.0797348	4.34872e-38	2.49566e-36
RAPGEF3	Rap guanine nucleotide exchange factor 3	128.721	-1.97325	0.153099	5.21082e-38	2.98207e-36
NEO1	neogenin 1	5404.03	0.972086	0.0754881	6.03774e-38	3.4457e-36
OSBPL10	oxysterol binding protein like 10	1525.17	-0.912831	0.0709041	6.29257e-38	3.58119e-36
ENO1	enolase 1	36334.4	-1.2722	0.098851	6.64797e-38	3.773e-36
IDUA	alpha-L-iduronidase	1499.08	1.20084	0.0934881	9.19935e-38	5.20663e-36
PGK1	phosphoglycerate kinase 1	31819.7	-1.45256	0.113096	9.35344e-38	5.2793e-36
DHCR7	7-dehydrocholesterol reductase	11492.2	-0.9123	0.071073	1.02926e-37	5.79344e-36
OSER1-AS1		634.682	1.2923	0.100828	1.31857e-37	7.40166e-36
RIPK3	receptor interacting serine/threonine kinase 3	981.791	1.02856	0.0804461	1.97009e-37	1.10287e-35
NCK2	NCK adaptor protein 2	4812.62	0.907873	0.071031	2.08361e-37	1.16326e-35
NT5E	5'-nucleotidase ecto	389.462	-1.33491	0.104815	3.73611e-37	2.08017e-35
BCAM	basal cell adhesion molecule (Lutheran blood group)	748.193	1.48712	0.116782	3.82093e-37	2.12165e-35
BLACAT1	BLACAT1 overlapping LEMD1 locus	270.683	-1.49418	0.117438	4.39728e-37	2.4351e-35
PRLR	prolactin receptor	1586.02	1.55534	0.122269	4.53957e-37	2.50714e-35
TMEM120A	transmembrane protein 120A	4116.7	0.780192	0.061654	1.05835e-36	5.82943e-35
HGSNAT	heparan-alpha-glucosaminide N-acetyltransferase	2119.09	0.83811	0.0663612	1.4516e-36	7.97408e-35
VNN1	vanin 1	442.071	2.1074	0.16718	1.96796e-36	1.07818e-34
ILDR1	immunoglobulin like domain containing receptor 1	667.976	1.27484	0.101287	2.50515e-36	1.36884e-34
LAPTM4B	lysosomal protein transmembrane 4 beta	6579.17	-1.04349	0.0829846	2.91792e-36	1.59015e-34
HAS2	hyaluronan synthase 2	164.09	-1.9106	0.15198	3.03312e-36	1.64855e-34
SLITRK6	SLIT and NTRK like family member 6	547.785	-1.20956	0.0962654	3.29364e-36	1.78543e-34
UGT1A6	UDP glucuronosyltransferase family 1 member A6	788.835	-1.39458	0.111247	4.75075e-36	2.56853e-34
THRB	thyroid hormone receptor beta	332.636	1.65673	0.132178	4.85679e-36	2.61897e-34
GMDS	GDP-mannose 4,6-dehydratase	5942.1	-0.887983	0.0709311	5.8814e-36	3.16318e-34
ZNF503	zinc finger protein 503	1677.69	0.971954	0.0777985	8.12945e-36	4.36082e-34
NOD1	nucleotide binding oligomerization domain containing 1	1154.17	1.12862	0.0904055	9.12736e-36	4.88338e-34
MPZL2	myelin protein zero like 2	1070.38	-1.38869	0.111247	9.25312e-36	4.9378e-34
LBHD1	LBH domain containing 1	183.669	-1.96531	0.157609	1.09478e-35	5.82699e-34
TMC4	transmembrane channel like 4	8088.21	0.931217	0.0747936	1.38972e-35	7.3777e-34
HOXB9	homeobox B9	993.432	-0.976064	0.0784591	1.57667e-35	8.34862e-34
CASP5	caspase 5	89.5332	3.39265	0.273463	2.41647e-35	1.27626e-33
MEX3A	mex-3 RNA binding family member A	1711.04	-1.26479	0.102018	2.68986e-35	1.41701e-33
SESN1	sestrin 1	9189.06	0.9006	0.0726971	3.02018e-35	1.58695e-33
BNIP3	BCL2 interacting protein 3	801.721	-1.75365	0.141727	3.63774e-35	1.90657e-33
C2orf70		48.8057	-3.08843	0.24974	3.96453e-35	2.07255e-33
VPS9D1	VPS9 domain containing 1	638.893	1.21398	0.0983141	4.99327e-35	2.60373e-33
CA9	carbonic anhydrase 9	4852.46	-3.95979	0.320767	5.19768e-35	2.70345e-33
SLC39A5	solute carrier family 39 member 5	7229.48	1.04568	0.0850101	8.98983e-35	4.66404e-33
DMD	dystrophin	254.867	-1.50889	0.122738	9.8e-35	5.07156e-33
ME1	malic enzyme 1	4867	-1.18484	0.0965782	1.34207e-34	6.92786e-33
MARS		3886.62	-1.01573	0.0829747	1.86786e-34	9.61785e-33
APOA2	apolipoprotein A2	59.3167	-2.95149	0.24115	1.91794e-34	9.85104e-33
LGR5	leucine rich repeat containing G protein-coupled receptor 5	19525.4	1.2085	0.0990539	3.09241e-34	1.58438e-32
AKAP4	A-kinase anchoring protein 4	55.6348	-2.82545	0.231765	3.47087e-34	1.77386e-32
KIF21B	kinesin family member 21B	2221.93	-0.96434	0.0791215	3.59774e-34	1.83413e-32
GSTK1	glutathione S-transferase kappa 1	8302.64	0.792296	0.065021	3.72617e-34	1.8949e-32
JADE2	jade family PHD finger 2	2925.6	1.00609	0.0826562	4.38047e-34	2.22214e-32
PSD3	pleckstrin and Sec7 domain containing 3	847.816	1.31484	0.108057	4.59929e-34	2.3274e-32
MTSS1L		1640.12	-1.15796	0.0953658	6.30664e-34	3.18354e-32
LYPD8	LY6/PLAUR domain containing 8	100.921	2.99351	0.246606	6.57475e-34	3.31074e-32
CDHR2	cadherin related family member 2	284.896	1.84393	0.151988	7.13998e-34	3.58657e-32
HAGHL	hydroxyacylglutathione hydrolase like	278.334	-1.34777	0.11112	7.4135e-34	3.71489e-32
DTNA	dystrobrevin alpha	92.8262	2.89223	0.238764	8.97407e-34	4.48594e-32
ACSL1	acyl-CoA synthetase long chain family member 1	5013.54	-0.803378	0.0664248	1.1285e-33	5.62745e-32
FAM83E	family with sequence similarity 83 member E	2034.25	1.03568	0.0860178	2.18279e-33	1.08585e-31
ACSS3	acyl-CoA synthetase short chain family member 3	1549.93	-1.03504	0.0860629	2.57747e-33	1.27909e-31
SEC23B	SEC23 homolog B, COPII coat complex component	7774.01	-0.658469	0.0547548	2.6009e-33	1.2876e-31
CP	ceruloplasmin	80.2328	-5.38516	0.448101	2.86759e-33	1.41622e-31
ACSL3	acyl-CoA synthetase long chain family member 3	7055.96	-1.06209	0.0883873	2.91745e-33	1.43739e-31
ADAMTS15	ADAM metallopeptidase with thrombospondin type 1 motif 15	324.941	1.89516	0.157758	3.03398e-33	1.49122e-31
PDIA6	protein disulfide isomerase family A member 6	28095.3	-0.84166	0.0700903	3.21675e-33	1.57728e-31
FAM222A	family with sequence similarity 222 member A	1565.12	1.43998	0.120125	4.14065e-33	2.02547e-31
AC060780.1		1274.72	-1.11666	0.0931605	4.18457e-33	2.04209e-31
PGAM1	phosphoglycerate mutase 1	1885.15	-1.34532	0.112362	4.91515e-33	2.39293e-31
AL357033.3		197.199	2.20975	0.184649	5.26961e-33	2.55944e-31
PLA2G12B	phospholipase A2 group XIIB	269.761	1.56279	0.13074	6.22849e-33	3.01803e-31
PRSS12	serine protease 12	117.77	-2.50971	0.21008	6.77782e-33	3.27648e-31
LPCAT3	lysophosphatidylcholine acyltransferase 3	7678.93	0.623345	0.0522819	9.00666e-33	4.34371e-31
MPP1	MAGUK p55 scaffold protein 1	836.746	1.05096	0.0881827	9.54049e-33	4.59039e-31
UPRT	uracil phosphoribosyltransferase homolog	1253.42	0.913806	0.0770941	2.07333e-32	9.95248e-31
MYDGF	myeloid derived growth factor	2448.5	-1.09046	0.0920315	2.18393e-32	1.04589e-30
TP53I3	tumor protein p53 inducible protein 3	1004.07	1.13878	0.0961259	2.23583e-32	1.06826e-30
DHRS12	dehydrogenase/reductase 12	442.755	1.29578	0.109415	2.34484e-32	1.11775e-30
ABHD11-AS1	ABHD11 antisense RNA 1 (tail to tail)	327.063	1.75704	0.148462	2.57561e-32	1.2249e-30
KLHL24	kelch like family member 24	2127.34	1.26629	0.107084	2.89319e-32	1.37276e-30
DEPTOR	DEP domain containing MTOR interacting protein	2696.74	0.896411	0.0759195	3.57479e-32	1.69226e-30
CRNDE	colorectal neoplasia differentially expressed	818.69	1.24262	0.105366	4.22472e-32	1.99533e-30
SLC40A1	solute carrier family 40 member 1	5403.37	0.698271	0.0592512	4.66791e-32	2.19959e-30
SLCO4A1	solute carrier organic anion transporter family member 4A1	4563.83	-0.850398	0.07221	5.145e-32	2.41886e-30
DUSP6	dual specificity phosphatase 6	504.957	-2.44115	0.2076	6.3552e-32	2.98099e-30
NOD2	nucleotide binding oligomerization domain containing 2	351.819	-1.49435	0.127332	8.34522e-32	3.90553e-30
CAMK2N1	calcium/calmodulin dependent protein kinase II inhibitor 1	6786.81	0.88054	0.0751173	9.80923e-32	4.58024e-30
AP002387.1		482.997	-1.15102	0.0982719	1.09851e-31	5.11766e-30
PRICKLE1	prickle planar cell polarity protein 1	110.162	2.40181	0.205122	1.14418e-31	5.31839e-30
CCL28	C-C motif chemokine ligand 28	412.66	1.35307	0.115608	1.21682e-31	5.64326e-30
CASK	calcium/calmodulin dependent serine protein kinase	12132.1	0.631972	0.0540056	1.24543e-31	5.76291e-30
IRX5	iroquois homeobox 5	379.308	1.48024	0.126552	1.32527e-31	6.11858e-30
PIK3IP1	phosphoinositide-3-kinase interacting protein 1	1083.08	1.45925	0.124761	1.32944e-31	6.12407e-30
SOWAHB	sosondowah ankyrin repeat domain family member B	740.219	1.00273	0.0858447	1.59855e-31	7.34725e-30
CERS4	ceramide synthase 4	2344.86	1.04583	0.0895544	1.64851e-31	7.55997e-30
BRPF3	bromodomain and PHD finger containing 3	4484.42	1.02518	0.0879497	2.12712e-31	9.7331e-30
XPNPEP2	X-prolyl aminopeptidase 2	4262.2	1.29189	0.110844	2.16346e-31	9.87741e-30
DHRS7	dehydrogenase/reductase 7	3566.96	0.838431	0.0719478	2.20675e-31	1.00527e-29
MFSD1	major facilitator superfamily domain containing 1	1343.63	0.823832	0.0707267	2.34588e-31	1.06629e-29
PKLR	pyruvate kinase L/R	106.653	-2.49309	0.214043	2.3603e-31	1.07047e-29
CRTC1	CREB regulated transcription coactivator 1	1149.13	0.963919	0.0828777	2.87996e-31	1.30328e-29
TRIM24	tripartite motif containing 24	7217.19	0.912446	0.0784854	3.0514e-31	1.37782e-29
SEC14L4	SEC14 like lipid binding 4	620.187	-1.1184	0.0963332	3.67855e-31	1.65736e-29
ELF1	E74 like ETS transcription factor 1	9487.52	0.84294	0.072643	3.93867e-31	1.77043e-29
LMAN1	lectin, mannose binding 1	3980.7	-0.962142	0.0829169	3.94674e-31	1.77043e-29
PNPLA7	patatin like phospholipase domain containing 7	1260.61	2.5167	0.217035	4.3269e-31	1.93674e-29
IER3	immediate early response 3	1250.99	-2.49005	0.214749	4.36094e-31	1.94773e-29
CARD16	caspase recruitment domain family member 16	67.1716	3.61857	0.312118	4.44159e-31	1.97945e-29
BCAS4	breast carcinoma amplified sequence 4	1975.62	0.721795	0.0623282	5.1707e-31	2.29939e-29
SLC9A2	solute carrier family 9 member A2	391.459	-1.14128	0.098813	7.38686e-31	3.2762e-29
RIPPLY1	ripply transcriptional repressor 1	36.5241	-3.48123	0.301411	7.39915e-31	3.2762e-29
MAN2B1	mannosidase alpha class 2B member 1	3625.13	0.890131	0.0771187	8.0696e-31	3.56538e-29
IRF7	interferon regulatory factor 7	310.974	1.56896	0.136076	9.31682e-31	4.1076e-29
ALDH1B1	aldehyde dehydrogenase 1 family member B1	10670.2	1.04815	0.091068	1.18195e-30	5.19983e-29
FGFBP1	fibroblast growth factor binding protein 1	447.733	-1.58105	0.137863	1.90446e-30	8.3605e-29
SAT1	spermidine/spermine N1-acetyltransferase 1	6647.7	-1.9708	0.171907	1.99264e-30	8.72894e-29
TRIM68	tripartite motif containing 68	1645.08	0.793649	0.0692832	2.2158e-30	9.68586e-29
CEP68	centrosomal protein 68	2066.38	0.708355	0.0618758	2.40596e-30	1.04948e-28
MID1	midline 1	18128.1	0.919388	0.0803603	2.61363e-30	1.13765e-28
VSIG10L	V-set and immunoglobulin domain containing 10 like	162.76	-1.88905	0.165389	3.25035e-30	1.4118e-28
PDK3	pyruvate dehydrogenase kinase 3	789.124	-1.11027	0.0972996	3.69339e-30	1.60086e-28
RAB3D	RAB3D, member RAS oncogene family	2882.64	0.741368	0.065003	3.94151e-30	1.70481e-28
KIF9	kinesin family member 9	298.503	-1.32054	0.11588	4.38844e-30	1.89413e-28
CDCA7L	cell division cycle associated 7 like	233.16	-1.66501	0.146112	4.40611e-30	1.89777e-28
SPRED1	sprouty related EVH1 domain containing 1	582.676	-2.26168	0.199026	6.33629e-30	2.72341e-28
CD44	CD44 molecule (Indian blood group)	5231.22	-1.28147	0.112783	6.44854e-30	2.76587e-28
VANGL2	VANGL planar cell polarity protein 2	7860.47	0.821457	0.0723024	6.50874e-30	2.78008e-28
KIAA1456		375.798	1.4044	0.12361	6.50037e-30	2.78008e-28
SLC14A1	solute carrier family 14 member 1 (Kidd blood group)	11.8258	-4.96432	0.436996	6.60705e-30	2.81622e-28
GFPT1	glutamine--fructose-6-phosphate transaminase 1	11886.4	-1.00312	0.088456	8.28568e-30	3.52442e-28
BHLHE40	basic helix-loop-helix family member e40	2757.63	-1.23956	0.109319	8.41689e-30	3.57283e-28
SLC31A1	solute carrier family 31 member 1	5035.76	-0.683249	0.0602661	8.58501e-30	3.63668e-28
PLEKHA5	pleckstrin homology domain containing A5	2423.98	0.814273	0.0718303	8.69659e-30	3.67637e-28
ALDOC	aldolase, fructose-bisphosphate C	2992.99	-2.03796	0.180058	1.06443e-29	4.49051e-28
RNASEL	ribonuclease L	1342.23	1.10405	0.0975475	1.06836e-29	4.49785e-28
CASP1	caspase 1	105.407	2.51081	0.221951	1.13809e-29	4.78159e-28
HPGD	15-hydroxyprostaglandin dehydrogenase	267.936	1.9438	0.171867	1.17194e-29	4.91376e-28
C12orf75	chromosome 12 open reading frame 75	1185.02	-1.07706	0.0952337	1.17551e-29	4.9187e-28
AQP7	aquaporin 7	1730.59	2.11579	0.187117	1.20763e-29	5.04285e-28
ADCK5	aarF domain containing kinase 5	2551.56	0.880184	0.077863	1.24996e-29	5.20902e-28
LINC01996	long intergenic non-protein coding RNA 1996	133.83	2.02679	0.179461	1.40784e-29	5.85509e-28
AC068580.2		24.0936	-3.93693	0.348762	1.49884e-29	6.22095e-28
CCDC28A	coiled-coil domain containing 28A	1155.4	1.04606	0.0926727	1.50997e-29	6.25451e-28
SPACA6	sperm acrosome associated 6	165.95	-1.9316	0.171346	1.78249e-29	7.36848e-28
CTSO	cathepsin O	265.422	1.70633	0.151558	2.09959e-29	8.66186e-28
MISP	mitotic spindle positioning	12570.2	0.94903	0.0843157	2.1716e-29	8.941e-28
BATF2	basic leucine zipper ATF-like transcription factor 2	589.317	1.23221	0.109712	2.8589e-29	1.17472e-27
GPR161	G protein-coupled receptor 161	1483.18	0.98224	0.0874617	2.88765e-29	1.18417e-27
XAF1	XIAP associated factor 1	161.83	3.54916	0.316409	3.36455e-29	1.37698e-27
ISX	intestine specific homeobox	3544.21	0.84407	0.075328	3.84203e-29	1.56927e-27
SPINK5	serine peptidase inhibitor Kazal type 5	163.575	1.96979	0.175844	3.99025e-29	1.62658e-27
ALAD	aminolevulinate dehydratase	4189.67	0.815706	0.0728443	4.17337e-29	1.69786e-27
INPP5J	inositol polyphosphate-5-phosphatase J	999.169	1.16673	0.104211	4.26853e-29	1.73314e-27
UGT2A3	UDP glucuronosyltransferase family 2 member A3	95.9543	2.72767	0.243682	4.38546e-29	1.77711e-27
TRNP1	TMF1 regulated nuclear protein 1	351.903	-1.30297	0.11648	4.76252e-29	1.9261e-27
ECHDC2	enoyl-CoA hydratase domain containing 2	2667.38	0.975752	0.0875058	7.10276e-29	2.86692e-27
STOX1	storkhead box 1	1106.61	0.993709	0.0891828	7.80064e-29	3.14244e-27
CFAP97	cilia and flagella associated protein 97	1261.14	-0.878302	0.0788578	8.21195e-29	3.30165e-27
RAP1GAP	RAP1 GTPase activating protein	1693.73	-0.808944	0.0726365	8.29752e-29	3.32954e-27
LONP1	lon peptidase 1, mitochondrial	3361.14	-0.882387	0.0792683	8.79906e-29	3.52391e-27
GAPDH	glyceraldehyde-3-phosphate dehydrogenase	66087.2	-0.944088	0.0848273	9.01078e-29	3.60168e-27
ENPP2	ectonucleotide pyrophosphatase/phosphodiesterase 2	333.088	1.93748	0.174328	1.07219e-28	4.27729e-27
CTSA	cathepsin A	10829	1.03548	0.0931923	1.10643e-28	4.40537e-27
ZNF362	zinc finger protein 362	584.56	1.03267	0.0930487	1.28001e-28	5.08661e-27
IFI35	interferon induced protein 35	991.034	1.14849	0.103512	1.32296e-28	5.24713e-27
NCS1	neuronal calcium sensor 1	1983.3	-1.2117	0.109265	1.40997e-28	5.58147e-27
SAT2	spermidine/spermine N1-acetyltransferase family member 2	2783.19	0.985625	0.0889623	1.58397e-28	6.25819e-27
PSD4	pleckstrin and Sec7 domain containing 4	6197.45	0.729461	0.0658637	1.65293e-28	6.51814e-27
NRP2	neuropilin 2	855.081	1.25097	0.11298	1.70647e-28	6.71636e-27
ULK3	unc-51 like kinase 3	2917.78	0.949959	0.0859475	2.12515e-28	8.34821e-27
TRPM5	transient receptor potential cation channel subfamily M member 5	954.784	1.54627	0.140203	2.77659e-28	1.08865e-26
TBC1D2	TBC1 domain family member 2	700.352	1.04334	0.0946381	2.91196e-28	1.13955e-26
RUBCNL	rubicon like autophagy enhancer	1681.55	0.833824	0.0756358	2.92118e-28	1.14098e-26
PLEKHG5	pleckstrin homology and RhoGEF domain containing G5	3699.91	1.19681	0.108601	3.05224e-28	1.18991e-26
LFNG	LFNG O-fucosylpeptide 3-beta-N-acetylglucosaminyltransferase	3080.85	1.2849	0.116686	3.35784e-28	1.30657e-26
HERC6	HECT and RLD domain containing E3 ubiquitin protein ligase family member 6	441.079	1.19186	0.108298	3.60101e-28	1.39854e-26
LONRF3	LON peptidase N-terminal domain and ring finger 3	53.006	-2.59235	0.235592	3.6737e-28	1.42408e-26
AP000357.2		57.9806	3.72852	0.338937	3.79476e-28	1.46824e-26
RCBTB2	RCC1 and BTB domain containing protein 2	430.391	1.41222	0.128476	4.17179e-28	1.61108e-26
TCEA3	transcription elongation factor A3	172.512	1.73908	0.158259	4.32359e-28	1.66657e-26
IGFL2-AS1	IGFL2 antisense RNA 1	197.889	-1.69942	0.154831	4.9869e-28	1.91865e-26
HK2	hexokinase 2	2774.77	-2.05983	0.187789	5.39543e-28	2.07195e-26
KLHDC2	kelch domain containing 2	2162.37	0.800524	0.0729977	5.54167e-28	2.12413e-26
TRPM3	transient receptor potential cation channel subfamily M member 3	619.884	1.36853	0.124837	5.78541e-28	2.21343e-26
UGT1A10	UDP glucuronosyltransferase family 1 member A10	3524.62	0.775304	0.070809	6.70089e-28	2.55417e-26
GPRIN3	GPRIN family member 3	1722.5	1.134	0.103568	6.6902e-28	2.55417e-26
APH1B	aph-1 homolog B, gamma-secretase subunit	352.69	1.2373	0.113034	6.92682e-28	2.6354e-26
PQLC3		1324.6	1.00286	0.0916573	7.30447e-28	2.77394e-26
CPA6	carboxypeptidase A6	84.5639	-2.16304	0.197701	7.33974e-28	2.78219e-26
SLC39A11	solute carrier family 39 member 11	2175.21	0.769456	0.0703803	8.02957e-28	3.03808e-26
QPRT	quinolinate phosphoribosyltransferase	7290.48	0.732891	0.0670563	8.33269e-28	3.14697e-26
PLEK2	pleckstrin 2	1705.29	-0.875551	0.0801614	9.01393e-28	3.398e-26
AL121761.2		328.824	-2.73901	0.250947	9.80751e-28	3.69039e-26
ZNF552	zinc finger protein 552	983.74	0.886493	0.0813394	1.1694e-27	4.39219e-26
SLC25A12	solute carrier family 25 member 12	72.9661	-2.35459	0.216053	1.17567e-27	4.4077e-26
TRIM36	tripartite motif containing 36	370.807	1.29237	0.118608	1.20306e-27	4.50215e-26
GRK2	G protein-coupled receptor kinase 2	8610.34	-0.720038	0.0660993	1.24109e-27	4.63605e-26
SLC29A2	solute carrier family 29 member 2	2250.88	-0.997494	0.0916255	1.33477e-27	4.97694e-26
SLC38A5	solute carrier family 38 member 5	105.209	-2.1732	0.19977	1.45894e-27	5.43007e-26
NSDHL	NAD(P) dependent steroid dehydrogenase-like	2638.87	-0.824261	0.075811	1.55745e-27	5.78622e-26
TNFRSF25	TNF receptor superfamily member 25	1414.24	1.2191	0.112182	1.65232e-27	6.12761e-26
NCEH1	neutral cholesterol ester hydrolase 1	912.737	-0.930167	0.0856292	1.73489e-27	6.42221e-26
PIK3AP1	phosphoinositide-3-kinase adaptor protein 1	759.649	-1.00248	0.0923079	1.78424e-27	6.59301e-26
TCN2	transcobalamin 2	481.844	1.21778	0.112157	1.83108e-27	6.75395e-26
APOL1	apolipoprotein L1	342.333	1.19894	0.110474	1.93511e-27	7.12488e-26
GLRX	glutaredoxin	352.796	-1.7057	0.157335	2.19546e-27	8.069e-26
MBOAT1	membrane bound O-acyltransferase domain containing 1	1284.53	1.01401	0.0935644	2.28473e-27	8.38209e-26
WNK4	WNK lysine deficient protein kinase 4	570.302	-1.40572	0.129755	2.38357e-27	8.72915e-26
AC124798.1		622.839	-1.048	0.0968167	2.63376e-27	9.62821e-26
LIN7A	lin-7 homolog A, crumbs cell polarity complex component	199.918	-1.42175	0.131553	3.17408e-27	1.15829e-25
IQANK1	IQ motif and ankyrin repeat containing 1	1409.35	-0.770945	0.0713498	3.25443e-27	1.1855e-25
SPTBN2	spectrin beta, non-erythrocytic 2	1117.6	-0.986967	0.0913675	3.36188e-27	1.22248e-25
TBC1D4	TBC1 domain family member 4	27778.9	0.783353	0.0726095	3.89769e-27	1.41481e-25
RILP	Rab interacting lysosomal protein	367.905	1.32398	0.122987	5.02491e-27	1.82075e-25
HEBP1	heme binding protein 1	2005.56	0.867691	0.0806097	5.08568e-27	1.83953e-25
HDAC5	histone deacetylase 5	1944.96	0.973559	0.090473	5.27304e-27	1.90395e-25
DEFA6	defensin alpha 6	519.818	-1.15042	0.106958	5.56868e-27	2.00717e-25
CD24	CD24 molecule	9103.99	-0.865933	0.0805982	6.33669e-27	2.27999e-25
PROM2	prominin 2	1013.66	-1.0259	0.095575	7.05346e-27	2.53345e-25
SLC35D1	solute carrier family 35 member D1	1155.49	-0.87693	0.0817528	7.63467e-27	2.73742e-25
GFOD1	glucose-fructose oxidoreductase domain containing 1	353.297	-1.35518	0.126464	8.56941e-27	3.06722e-25
LDLRAD4	low density lipoprotein receptor class A domain containing 4	276.994	1.3406	0.125126	8.74799e-27	3.12569e-25
GAS6	growth arrest specific 6	23745.7	0.768604	0.0717914	9.53095e-27	3.39954e-25
PARD3B	par-3 family cell polarity regulator beta	1984.76	0.935469	0.0874247	1.01462e-26	3.61273e-25
RETREG2	reticulophagy regulator family member 2	3517.54	0.795494	0.074401	1.10975e-26	3.94461e-25
KIFC2	kinesin family member C2	4072.7	0.937203	0.0878134	1.36648e-26	4.84875e-25
CEACAM6	CEA cell adhesion molecule 6	6113.37	-2.34219	0.21948	1.38345e-26	4.90052e-25
MZT1	mitotic spindle organizing protein 1	1006.51	-0.960161	0.0900378	1.50051e-26	5.30601e-25
VWA2	von Willebrand factor A domain containing 2	113.677	-1.85647	0.174217	1.63307e-26	5.76484e-25
BDH2	3-hydroxybutyrate dehydrogenase 2	1099.45	0.83381	0.0782838	1.72272e-26	6.07088e-25
TSPAN31	tetraspanin 31	1405.15	0.755322	0.0709654	1.86929e-26	6.57614e-25
KIAA1614-AS1	KIAA1614 antisense RNA 1	206.691	-1.31701	0.123844	2.06156e-26	7.24012e-25
TDGF1	teratocarcinoma-derived growth factor 1	462.319	-1.27888	0.120301	2.14645e-26	7.52539e-25
AGBL2	AGBL carboxypeptidase 2	109.942	2.19437	0.206508	2.25404e-26	7.88912e-25
PLA2R1	phospholipase A2 receptor 1	2756.59	0.981541	0.0923806	2.28074e-26	7.96903e-25
GAL	galanin and GMAP prepropeptide	60.8415	-2.79897	0.263496	2.34311e-26	8.17304e-25
STEAP4	STEAP4 metalloreductase	96.3033	2.66629	0.251094	2.43898e-26	8.49304e-25
RNASE1	ribonuclease A family member 1, pancreatic	700.027	-1.34709	0.126917	2.56817e-26	8.92777e-25
UBE2V2	ubiquitin conjugating enzyme E2 V2	2856.09	-0.905479	0.0853522	2.71401e-26	9.41881e-25
DCUN1D5	defective in cullin neddylation 1 domain containing 5	1248.53	-0.918794	0.0866449	2.85104e-26	9.87768e-25
NT5DC2	5'-nucleotidase domain containing 2	3138.85	-1.14625	0.108163	3.06026e-26	1.05847e-24
DENND6B	DENN domain containing 6B	652.979	1.01094	0.0956341	4.06407e-26	1.4033e-24
CYB5R1	cytochrome b5 reductase 1	2475.95	0.867719	0.082098	4.13584e-26	1.42569e-24
MAMDC4	MAM domain containing 4	488.436	-1.5943	0.150852	4.16451e-26	1.43317e-24
MYH4	myosin heavy chain 4	102.876	-2.20791	0.208989	4.34316e-26	1.49214e-24
SNHG3	small nucleolar RNA host gene 3	1098.5	-0.89233	0.0845041	4.5854e-26	1.57274e-24
KIAA1211		1128.6	1.23664	0.117162	4.8194e-26	1.65024e-24
KAT2B	lysine acetyltransferase 2B	564.435	0.978035	0.0928109	5.77575e-26	1.97442e-24
WLS	Wnt ligand secretion mediator	5588.28	0.670526	0.0636328	5.80645e-26	1.98162e-24
PPIB	peptidylprolyl isomerase B	15688.5	-0.885571	0.0841306	6.54624e-26	2.23039e-24
BTBD9	BTB domain containing 9	1754.44	0.810471	0.0770191	6.76917e-26	2.30253e-24
ACSS2	acyl-CoA synthetase short chain family member 2	17014.5	-0.794121	0.0755166	7.30271e-26	2.47991e-24
PLPP3	phospholipid phosphatase 3	1729.87	0.643587	0.0612489	7.95866e-26	2.69819e-24
TRIM45	tripartite motif containing 45	531.568	1.10812	0.105484	8.18358e-26	2.76988e-24
AHR	aryl hydrocarbon receptor	1079.84	-0.814342	0.0775212	8.21285e-26	2.77521e-24
CDH3	cadherin 3	1954.54	-0.772962	0.0736384	8.94363e-26	3.01719e-24
GUCY1B2	guanylate cyclase 1 soluble subunit beta 2 (pseudogene)	83.9678	2.55595	0.243656	9.60323e-26	3.2344e-24
YARS		4501.13	-0.809281	0.0772125	1.05379e-25	3.54339e-24
HMGCR	3-hydroxy-3-methylglutaryl-CoA reductase	11493.4	-0.850586	0.0811607	1.06446e-25	3.57341e-24
LXN	latexin	617.325	1.02237	0.0976183	1.14784e-25	3.84704e-24
CKAP4	cytoskeleton associated protein 4	1373.92	-1.0008	0.0956392	1.25996e-25	4.21594e-24
MX1	MX dynamin like GTPase 1	1468.51	1.22922	0.117485	1.28068e-25	4.2783e-24
ITM2B	integral membrane protein 2B	12584.3	0.652258	0.062369	1.34593e-25	4.48899e-24
SYT13	synaptotagmin 13	231.604	1.35421	0.129611	1.49114e-25	4.96524e-24
KREMEN1	kringle containing transmembrane protein 1	3801.53	-0.860973	0.0824707	1.63251e-25	5.42717e-24
UNC13B	unc-13 homolog B	6626.87	0.7008	0.0671405	1.666e-25	5.52957e-24
LIMA1	LIM domain and actin binding 1	5785.62	0.605514	0.0580333	1.73575e-25	5.75176e-24
SIDT2	SID1 transmembrane family member 2	3285.19	0.756053	0.0724807	1.78809e-25	5.91567e-24
NES	nestin	1000.99	-1.29952	0.124853	2.26958e-25	7.49654e-24
LPIN1	lipin 1	2698.94	-0.965367	0.0927629	2.30795e-25	7.61104e-24
VAC14-AS1	VAC14 antisense RNA 1	14.909	-4.25157	0.408603	2.34926e-25	7.73485e-24
CLCN4	chloride voltage-gated channel 4	2218.12	-0.70331	0.0676176	2.44595e-25	8.04034e-24
GCNT3	glucosaminyl (N-acetyl) transferase 3, mucin type	1093.94	-3.78716	0.364132	2.46598e-25	8.09322e-24
CDK6	cyclin dependent kinase 6	23776.7	0.896709	0.086289	2.69824e-25	8.84136e-24
WARS		2001.34	-0.746645	0.0718547	2.72345e-25	8.90977e-24
STAT2	signal transducer and activator of transcription 2	1761.73	0.877256	0.0844437	2.7927e-25	9.12178e-24
CASP9	caspase 9	764.602	1.00383	0.0966975	3.02052e-25	9.85025e-24
MYO15B	myosin XVB	12176.9	0.932409	0.0898802	3.2593e-25	1.06121e-23
RGS14	regulator of G protein signaling 14	280.404	-1.34224	0.129447	3.4305e-25	1.11518e-23
ATP2A2	ATPase sarcoplasmic/endoplasmic reticulum Ca2+ transporting 2	11434.2	-0.618934	0.0597044	3.51619e-25	1.14123e-23
FAM3B	FAM3 metabolism regulating signaling molecule B	8731.88	0.783072	0.0755752	3.71086e-25	1.20252e-23
C6orf223		4871.97	-2.00505	0.19353	3.75413e-25	1.21462e-23
WDR4	WD repeat domain 4	1198.58	-1.04204	0.100648	4.04279e-25	1.30596e-23
G0S2	G0/G1 switch 2	189.415	-1.51652	0.146491	4.08429e-25	1.3173e-23
DDIT4	DNA damage inducible transcript 4	2534.9	-2.56515	0.247866	4.23067e-25	1.36237e-23
TSHZ1	teashirt zinc finger homeobox 1	4467.2	0.711613	0.0687674	4.26791e-25	1.37221e-23
S100A2	S100 calcium binding protein A2	70.3781	-2.25331	0.217764	4.29661e-25	1.37928e-23
FTL	ferritin light chain	135102	0.758766	0.0733543	4.46239e-25	1.43026e-23
BCO1	beta-carotene oxygenase 1	279.239	1.71763	0.166068	4.50622e-25	1.44206e-23
ESPN	espin	976.149	1.00434	0.0971277	4.62402e-25	1.47746e-23
NR0B2	nuclear receptor subfamily 0 group B member 2	271.074	1.36055	0.131664	4.97082e-25	1.5858e-23
PLCD3	phospholipase C delta 3	1368.99	-0.843017	0.0817006	5.82067e-25	1.85404e-23
LRIG3	leucine rich repeats and immunoglobulin like domains 3	2319.69	0.733156	0.0710623	5.89858e-25	1.87595e-23
ASB4	ankyrin repeat and SOCS box containing 4	30.9689	-2.95272	0.286388	6.33578e-25	2.01188e-23
S100A5	S100 calcium binding protein A5	89.5061	-2.04013	0.198244	7.73631e-25	2.45282e-23
INPP1	inositol polyphosphate-1-phosphatase	673.69	-0.8767	0.0852009	7.83377e-25	2.47989e-23
EIF2S2	eukaryotic translation initiation factor 2 subunit beta	9460.9	-0.771618	0.0750153	8.13703e-25	2.57193e-23
SCML1	Scm polycomb group protein like 1	2705.66	-0.855732	0.083255	8.81365e-25	2.78151e-23
MARVELD1	MARVEL domain containing 1	331.925	-1.23975	0.120659	9.1491e-25	2.88295e-23
FREM1	FRAS1 related extracellular matrix 1	2939.19	-0.973069	0.0947944	1.01269e-24	3.18616e-23
GARS		6206.32	-0.939177	0.0915744	1.11348e-24	3.49792e-23
LINC02251	long intergenic non-protein coding RNA 2251	96.9822	2.27595	0.222035	1.17832e-24	3.69597e-23
EML6	EMAP like 6	203.592	1.82887	0.178477	1.21992e-24	3.82063e-23
TMEM37	transmembrane protein 37	191.016	1.7138	0.167413	1.35404e-24	4.23421e-23
LRRC59	leucine rich repeat containing 59	5228.19	-0.852858	0.0833215	1.37138e-24	4.28192e-23
VSIG10	V-set and immunoglobulin domain containing 10	2583.73	0.655751	0.0641804	1.65872e-24	5.17123e-23
MGAT3	beta-1,4-mannosyl-glycoprotein 4-beta-N-acetylglucosaminyltransferase	3015.97	0.780416	0.0763948	1.68907e-24	5.25788e-23
CARS		3193.88	-0.715868	0.0700908	1.72624e-24	5.36544e-23
XYLT1	xylosyltransferase 1	2654.04	0.78204	0.0766043	1.81056e-24	5.61902e-23
MAST4	microtubule associated serine/threonine kinase family member 4	908.505	1.13859	0.111601	1.93582e-24	5.99869e-23
OPHN1	oligophrenin 1	1915.92	0.905197	0.08876	2.01872e-24	6.24618e-23
PTPN12	protein tyrosine phosphatase non-receptor type 12	3272.17	-0.679216	0.0666243	2.09367e-24	6.46834e-23
SNRPA1	small nuclear ribonucleoprotein polypeptide A'	1786.38	-0.836467	0.0820565	2.11345e-24	6.51965e-23
PMM1	phosphomannomutase 1	1616.64	0.924009	0.0906552	2.14057e-24	6.59339e-23
PTPN6	protein tyrosine phosphatase non-receptor type 6	1788.6	0.676728	0.0664034	2.17113e-24	6.67752e-23
GPR3	G protein-coupled receptor 3	38.3573	-2.84874	0.279667	2.28538e-24	7.01841e-23
TGIF2	TGFB induced factor homeobox 2	2609.79	-0.79165	0.0777929	2.52792e-24	7.75167e-23
AOAH	acyloxyacyl hydrolase	648.68	-1.06567	0.104828	2.81563e-24	8.62102e-23
FLCN	folliculin	1514.33	0.929539	0.0915517	3.20798e-24	9.80774e-23
ATP6V1C2	ATPase H+ transporting V1 subunit C2	163.509	1.69622	0.167419	3.99976e-24	1.22102e-22
MIR194-2HG	MIR194-2 host gene	1798.25	0.999652	0.0987394	4.31737e-24	1.31603e-22
DNM1	dynamin 1	303.406	-1.04628	0.103386	4.49726e-24	1.36883e-22
FADS3	fatty acid desaturase 3	1224.62	0.833307	0.0823637	4.6251e-24	1.40566e-22
ZCCHC24	zinc finger CCHC-type containing 24	252.009	-1.10038	0.108804	4.8194e-24	1.46255e-22
SLC35B1	solute carrier family 35 member B1	1246.2	-0.83351	0.0824623	5.10334e-24	1.54643e-22
IFI44	interferon induced protein 44	109.968	2.24796	0.222518	5.39143e-24	1.63133e-22
PIWIL4	piwi like RNA-mediated gene silencing 4	1190.52	0.835229	0.0826998	5.55107e-24	1.67716e-22
ING4	inhibitor of growth family member 4	953.079	0.883973	0.087534	5.60209e-24	1.69009e-22
SKAP1	src kinase associated phosphoprotein 1	643.12	-0.93969	0.0930813	5.79126e-24	1.7446e-22
PGGHG	protein-glucosylgalactosylhydroxylysine glucosidase	5907.23	1.03342	0.102446	6.2734e-24	1.88707e-22
RHOBTB2	Rho related BTB domain containing 2	857.889	1.0722	0.106343	6.60877e-24	1.98215e-22
CYP2T1P	cytochrome P450 family 2 subfamily T member 1, pseudogene	130.61	1.96228	0.194683	6.81463e-24	2.04091e-22
FARP1	FERM, ARH/RhoGEF and pleckstrin domain protein 1	8991.7	-0.737973	0.0732438	7.08446e-24	2.11863e-22
PHLDA1	pleckstrin homology like domain family A member 1	2473.2	-0.954616	0.0947526	7.13891e-24	2.13182e-22
ICAM1	intercellular adhesion molecule 1	197.744	1.7428	0.173131	7.78125e-24	2.32026e-22
CCDC115	coiled-coil domain containing 115	2844.68	0.69978	0.0695407	8.06047e-24	2.40004e-22
MAPK12	mitogen-activated protein kinase 12	182.265	-1.47546	0.146781	8.99132e-24	2.67332e-22
SLC12A6	solute carrier family 12 member 6	1338.73	0.944458	0.0940477	9.92975e-24	2.94807e-22
RETNLB	resistin like beta	177.222	1.52562	0.152021	1.06341e-23	3.15263e-22
EVA1C	eva-1 homolog C	200.953	-1.67839	0.167317	1.11144e-23	3.29029e-22
GATA6-AS1	GATA6 antisense RNA 1 (head to head)	910.232	0.920615	0.0918244	1.17375e-23	3.46974e-22
SLC1A1	solute carrier family 1 member 1	698.776	1.11531	0.111265	1.19589e-23	3.53011e-22
JAML	junction adhesion molecule like	53.398	-2.84669	0.28498	1.70185e-23	5.01642e-22
DNMBP	dynamin binding protein	4998.12	0.716972	0.071825	1.82353e-23	5.36738e-22
MKRN2OS	MKRN2 opposite strand	86.8529	2.52775	0.253251	1.84235e-23	5.41502e-22
ACSL4	acyl-CoA synthetase long chain family member 4	4137.12	-0.818191	0.0819914	1.8837e-23	5.52866e-22
IL2RG	interleukin 2 receptor subunit gamma	1751.49	-1.1116	0.11141	1.90982e-23	5.59731e-22
NIT1	nitrilase 1	2214.62	0.689289	0.0691177	2.00738e-23	5.87488e-22
GPRIN2	G protein regulated inducer of neurite outgrowth 2	235.01	1.80155	0.180754	2.12882e-23	6.22141e-22
FAM216A	family with sequence similarity 216 member A	113.211	-2.05465	0.20641	2.41679e-23	7.05296e-22
PIWIL1	piwi like RNA-mediated gene silencing 1	86.7226	-2.00131	0.201188	2.58696e-23	7.53889e-22
CUX1	cut like homeobox 1	9613.74	0.699107	0.0703068	2.68763e-23	7.82116e-22
SCP2	sterol carrier protein 2	6749.04	0.598897	0.0602449	2.75948e-23	8.01888e-22
ZNF532	zinc finger protein 532	301.206	-1.08075	0.108787	2.94622e-23	8.54945e-22
SLC16A1-AS1	SLC16A1 antisense RNA 1	184.232	-1.28058	0.129096	3.42195e-23	9.91595e-22
TRIM7	tripartite motif containing 7	55.637	-2.35495	0.237427	3.45552e-23	9.9991e-22
PGC	progastricsin	37.3016	-2.75608	0.278007	3.62938e-23	1.04874e-21
RPS27	ribosomal protein S27	55614.4	0.708563	0.0715607	4.09854e-23	1.18265e-21
HLA-E	major histocompatibility complex, class I, E	12200	0.683576	0.0690743	4.32213e-23	1.24542e-21
CCNDBP1	cyclin D1 binding protein 1	1781.66	0.746543	0.0754426	4.35357e-23	1.25272e-21
ABLIM1	actin binding LIM protein 1	7300.88	-0.804319	0.0813628	4.80747e-23	1.38139e-21
FAXDC2	fatty acid hydroxylase domain containing 2	600.544	1.48961	0.150725	4.93493e-23	1.41604e-21
ALDH3A1	aldehyde dehydrogenase 3 family member A1	1623.42	-0.95726	0.0969591	5.46057e-23	1.56468e-21
KRT18	keratin 18	23168.4	-0.791467	0.0801709	5.4922e-23	1.57155e-21
TMEM136		149.301	1.67092	0.169391	5.94468e-23	1.69866e-21
AL591845.1		74.0096	-2.71557	0.275374	6.11983e-23	1.74628e-21
GRB7	growth factor receptor bound protein 7	2958.45	0.783146	0.0797363	9.08045e-23	2.5839e-21
SLC39A6	solute carrier family 39 member 6	3025.94	-0.680539	0.0692885	9.06927e-23	2.5839e-21
FER1L4	fer-1 like family member 4 (pseudogene)	316.555	-1.53679	0.156643	1.01131e-22	2.87376e-21
SCAMP2	secretory carrier membrane protein 2	6607.33	0.718917	0.0732806	1.015e-22	2.88028e-21
SYNPO	synaptopodin	1372.84	1.73964	0.1774	1.0573e-22	2.99618e-21
GTF2IRD2	GTF2I repeat domain containing 2	99.284	2.07734	0.211859	1.06834e-22	3.02329e-21
GTF2IRD2B	GTF2I repeat domain containing 2B	191.111	1.45022	0.14795	1.10211e-22	3.11455e-21
MTMR11	myotubularin related protein 11	6922.67	1.05941	0.108098	1.12064e-22	3.16259e-21
POP1	POP1 homolog, ribonuclease P/MRP subunit	1860.36	-0.886113	0.090417	1.12254e-22	3.1636e-21
LINC01278	long intergenic non-protein coding RNA 1278	633.21	0.876394	0.0894699	1.17828e-22	3.31613e-21
KNSTRN	kinetochore localized astrin (SPAG5) binding protein	905.419	-0.896323	0.0916362	1.35428e-22	3.80625e-21
SELENOI	selenoprotein I	3761.22	-0.766016	0.0783401	1.39835e-22	3.92475e-21
AC003102.1		157.285	-1.48835	0.152313	1.48934e-22	4.17442e-21
SUSD6	sushi domain containing 6	1740.68	0.660277	0.0675982	1.54967e-22	4.33759e-21
ALKBH7	alkB homolog 7	1120.04	0.872355	0.089375	1.66133e-22	4.64382e-21
RN7SL7P	RNA, 7SL, cytoplasmic 7, pseudogene	45.1571	2.82028	0.289059	1.72613e-22	4.8184e-21
HSPD1	heat shock protein family D (Hsp60) member 1	41952.4	-0.790321	0.0810125	1.74652e-22	4.8687e-21
STK26	serine/threonine kinase 26	1517.11	-0.635421	0.065181	1.87103e-22	5.20871e-21
LINC00483		1331.76	0.770381	0.079043	1.91228e-22	5.31635e-21
XBP1	X-box binding protein 1	8027.58	-0.607501	0.0623864	2.08166e-22	5.77941e-21
TRABD2B	TraB domain containing 2B	243.327	-1.26685	0.130133	2.13681e-22	5.92453e-21
FAM13B	family with sequence similarity 13 member B	1211.81	0.848596	0.0872635	2.36998e-22	6.56217e-21
ACCS	1-aminocyclopropane-1-carboxylate synthase homolog (inactive)	1742.92	0.78733	0.0809853	2.43211e-22	6.72512e-21
FOXN3	forkhead box N3	1633.06	1.07556	0.110643	2.45448e-22	6.77786e-21
CAPS	calcyphosine	1034.44	0.993563	0.102445	3.05954e-22	8.42603e-21
TRAP1	TNF receptor associated protein 1	7012.85	-0.970095	0.10006	3.16336e-22	8.70028e-21
STK39	serine/threonine kinase 39	4950.92	-0.690882	0.0713703	3.6588e-22	1.00441e-20
TNC	tenascin C	154.126	3.10844	0.321115	3.66172e-22	1.00441e-20
CHML	CHM like Rab escort protein	911.113	-0.940907	0.0972223	3.74366e-22	1.02551e-20
TRAF3IP2	TRAF3 interacting protein 2	2562.94	0.728697	0.0754074	4.30975e-22	1.17901e-20
SRSF8	serine and arginine rich splicing factor 8	3513.06	0.779755	0.0807268	4.49399e-22	1.22778e-20
LTBP2	latent transforming growth factor beta binding protein 2	179.368	1.72468	0.178591	4.58518e-22	1.25103e-20
IDNK	IDNK gluconokinase	454.216	1.05308	0.109066	4.66199e-22	1.2703e-20
TERT	telomerase reverse transcriptase	111.85	-1.5921	0.165067	5.15416e-22	1.40255e-20
SAP30L	SAP30 like	2584.11	0.610243	0.0632915	5.326e-22	1.44739e-20
SLC38A1	solute carrier family 38 member 1	5733.16	-0.713223	0.073991	5.45451e-22	1.48035e-20
WBP1L	WW domain binding protein 1 like	1713.92	0.678247	0.0704828	6.40163e-22	1.73511e-20
HCAR1	hydroxycarboxylic acid receptor 1	223.343	-1.60375	0.166742	6.70471e-22	1.81487e-20
MARC2		1731.46	0.676825	0.0704017	6.99535e-22	1.89105e-20
CCNC	cyclin C	2358.87	-0.756863	0.0787676	7.33945e-22	1.97886e-20
TNFRSF11A	TNF receptor superfamily member 11a	2729.22	-0.633057	0.0659094	7.61973e-22	2.05173e-20
GDPD2	glycerophosphodiester phosphodiesterase domain containing 2	73.0336	-2.04981	0.213469	7.81431e-22	2.10137e-20
NAAA	N-acylethanolamine acid amidase	1477.12	0.720431	0.0750406	7.95187e-22	2.13557e-20
CCNB1IP1	cyclin B1 interacting protein 1	1698.94	-0.650318	0.0677752	8.37378e-22	2.24594e-20
ACADS	acyl-CoA dehydrogenase short chain	1694.61	0.822086	0.0857221	8.79765e-22	2.35655e-20
HPDL	4-hydroxyphenylpyruvate dioxygenase like	585.963	-1.08146	0.112802	9.04434e-22	2.41948e-20
PRKG1	protein kinase cGMP-dependent 1	411.958	1.17438	0.122553	9.46194e-22	2.5279e-20
ZNF165	zinc finger protein 165	314.604	-1.21948	0.127352	1.01193e-21	2.70001e-20
AL353747.3		47.5502	-2.31981	0.242351	1.04741e-21	2.79106e-20
CYP7A1	cytochrome P450 family 7 subfamily A member 1	2067.49	0.919317	0.0960915	1.09951e-21	2.92609e-20
S100A6	S100 calcium binding protein A6	26152.1	-1.51145	0.158031	1.12996e-21	3.00325e-20
MKRN1	makorin ring finger protein 1	7292.67	0.630405	0.0659465	1.18514e-21	3.14582e-20
EPOP	elongin BC and polycomb repressive complex 2 associated protein	556.923	-1.05471	0.11034	1.19197e-21	3.15987e-20
GPI	glucose-6-phosphate isomerase	20457.2	-0.874658	0.0915062	1.19536e-21	3.16477e-20
ZNF121	zinc finger protein 121	1333.64	-0.827986	0.0866437	1.22135e-21	3.22942e-20
GPR160	G protein-coupled receptor 160	1857.14	0.976584	0.102259	1.29555e-21	3.42122e-20
IRS1	insulin receptor substrate 1	432.284	-2.43314	0.254792	1.30309e-21	3.43671e-20
GPSM3	G protein signaling modulator 3	124.601	-1.44959	0.151814	1.3163e-21	3.4671e-20
NUP58	nucleoporin 58	4041.46	-0.68977	0.07228	1.38731e-21	3.64945e-20
CYP2J2	cytochrome P450 family 2 subfamily J member 2	1152.13	0.730849	0.0766511	1.50252e-21	3.94747e-20
REG4	regenerating family member 4	20.4808	-3.45231	0.362569	1.7019e-21	4.46559e-20
SARS		4645.29	-0.612339	0.0644161	1.98147e-21	5.19252e-20
AC129492.6		85.9929	-2.50085	0.263199	2.06372e-21	5.3943e-20
RALGPS1	Ral GEF with PH domain and SH3 binding motif 1	4415.12	0.780664	0.0822119	2.18628e-21	5.70739e-20
ANKRD37	ankyrin repeat domain 37	73.507	-3.38882	0.357199	2.37317e-21	6.17956e-20
TLR3	toll like receptor 3	78.2423	2.38305	0.251185	2.37244e-21	6.17956e-20
GPRC5B	G protein-coupled receptor class C group 5 member B	342.726	-1.15623	0.121908	2.43715e-21	6.33814e-20
KIF5B	kinesin family member 5B	21972.1	-0.601403	0.0634174	2.46508e-21	6.39459e-20
ABHD4	abhydrolase domain containing 4, N-acyl phospholipase B	1945.49	0.941704	0.0993014	2.46381e-21	6.39459e-20
PKDCC	protein kinase domain containing, cytoplasmic	5514.03	0.707359	0.0746215	2.56023e-21	6.63304e-20
TPT1-AS1	TPT1 antisense RNA 1	1079.46	1.07473	0.113414	2.63761e-21	6.8249e-20
GIMAP2	GTPase, IMAP family member 2	223.181	1.38551	0.146262	2.72441e-21	7.04062e-20
TRIP13	thyroid hormone receptor interactor 13	1412.91	-0.921987	0.0974893	3.15944e-21	8.15461e-20
SFXN5	sideroflexin 5	2010.31	0.592289	0.0626573	3.29806e-21	8.49105e-20
VMAC	vimentin type intermediate filament associated coiled-coil protein	499.568	1.03357	0.109338	3.29548e-21	8.49105e-20
CYP4X1	cytochrome P450 family 4 subfamily X member 1	432.528	1.12175	0.118761	3.53884e-21	9.09955e-20
UGDH	UDP-glucose 6-dehydrogenase	5713.25	0.642846	0.0680707	3.59506e-21	9.23257e-20
FOXO3	forkhead box O3	7323.04	0.635775	0.0673282	3.62506e-21	9.29799e-20
GLMP	glycosylated lysosomal membrane protein	2144.96	0.838757	0.088889	3.87271e-21	9.92079e-20
HOXA-AS2	HOXA cluster antisense RNA 2	386.743	1.12975	0.119826	4.16739e-21	1.06624e-19
INPP5K	inositol polyphosphate-5-phosphatase K	973.451	0.857248	0.0909545	4.30005e-21	1.09881e-19
IER5	immediate early response 5	1152.86	-0.807906	0.0857385	4.38781e-21	1.11846e-19
RNF43	ring finger protein 43	19068.8	0.834948	0.0886077	4.38476e-21	1.11846e-19
TMEM59	transmembrane protein 59	9495.22	0.656154	0.069651	4.48546e-21	1.14193e-19
AC036108.2		63.2678	2.32562	0.247098	4.87983e-21	1.24079e-19
TIMM17A	translocase of inner mitochondrial membrane 17A	3086.33	-0.778718	0.0827532	4.95521e-21	1.2584e-19
MEP1B	meprin A subunit beta	130.066	1.7364	0.184555	5.03003e-21	1.27583e-19
KRTAP5-5	keratin associated protein 5-5	99.336	2.81023	0.298862	5.29821e-21	1.34219e-19
FKBP10	FKBP prolyl isomerase 10	5344.37	-0.703718	0.074865	5.46494e-21	1.38272e-19
MYRFL	myelin regulatory factor like	116.546	1.91718	0.203982	5.52118e-21	1.39523e-19
SMIM29	small integral membrane protein 29	1013.32	0.856976	0.0912124	5.70075e-21	1.43884e-19
AIG1	androgen induced 1	1473.12	0.734896	0.0782535	5.93052e-21	1.495e-19
SLC25A29	solute carrier family 25 member 29	3354.32	0.843548	0.0899064	6.44174e-21	1.62188e-19
RDH11	retinol dehydrogenase 11	2005.78	-0.765849	0.0816523	6.63534e-21	1.66858e-19
CES2	carboxylesterase 2	10607.4	0.668326	0.0712748	6.80378e-21	1.70885e-19
NIPSNAP1	nipsnap homolog 1	5236.4	-0.754347	0.0804703	6.9678e-21	1.7479e-19
ATG16L2	autophagy related 16 like 2	1673.07	0.724386	0.0772876	7.07682e-21	1.77309e-19
PRDX5	peroxiredoxin 5	12323.4	0.821207	0.0876317	7.17731e-21	1.79608e-19
AC004656.1		1911.72	-0.889562	0.0950158	7.80524e-21	1.95084e-19
SLC1A5	solute carrier family 1 member 5	12833.3	-0.783136	0.0836684	7.97444e-21	1.9907e-19
CDIPT	CDP-diacylglycerol--inositol 3-phosphatidyltransferase	5618.74	0.793232	0.0848246	8.64574e-21	2.15305e-19
LGR6	leucine rich repeat containing G protein-coupled receptor 6	125.737	-1.58456	0.169578	9.26448e-21	2.30156e-19
MTMR2	myotubularin related protein 2	2529.85	-0.594018	0.0636079	9.74803e-21	2.41876e-19
GUCA2A	guanylate cyclase activator 2A	98.3336	2.0789	0.222643	9.87534e-21	2.44739e-19
ELF3	E74 like ETS transcription factor 3	18403	0.698532	0.0749043	1.10291e-20	2.73003e-19
MAPK6	mitogen-activated protein kinase 6	2073.18	-0.753865	0.0808482	1.11552e-20	2.75792e-19
DEGS2	delta 4-desaturase, sphingolipid 2	1398.95	0.867391	0.0930831	1.1804e-20	2.91482e-19
COL2A1	collagen type II alpha 1 chain	473.329	2.66183	0.285804	1.23732e-20	3.0517e-19
GRPEL1	GrpE like 1, mitochondrial	1573.18	-0.832567	0.0894224	1.27236e-20	3.13438e-19
MGLL	monoglyceride lipase	705.913	-0.822518	0.0883482	1.27879e-20	3.14643e-19
ZNF862	zinc finger protein 862	2152.88	0.774686	0.0832765	1.37072e-20	3.36859e-19
EZH1	enhancer of zeste 1 polycomb repressive complex 2 subunit	2173.11	0.746643	0.0802652	1.37574e-20	3.37689e-19
CRYBG1	crystallin beta-gamma domain containing 1	1964.23	0.902545	0.0970275	1.37888e-20	3.38057e-19
SMTN	smoothelin	3537.94	0.834577	0.0897897	1.4749e-20	3.61166e-19
EEF2K	eukaryotic elongation factor 2 kinase	2965.89	-0.762674	0.0820991	1.54756e-20	3.78508e-19
CSAD	cysteine sulfinic acid decarboxylase	1072.84	0.988009	0.106371	1.56731e-20	3.82882e-19
STK32C	serine/threonine kinase 32C	347.655	-1.05039	0.113092	1.57348e-20	3.83933e-19
C1GALT1	core 1 synthase, glycoprotein-N-acetylgalactosamine 3-beta-galactosyltransferase 1	2276.59	-0.804327	0.0866379	1.63577e-20	3.98658e-19
PTPN11	protein tyrosine phosphatase non-receptor type 11	5745.85	-0.588487	0.063392	1.64307e-20	3.99963e-19
CGREF1	cell growth regulator with EF-hand domain 1	1034.55	-0.925065	0.0997002	1.71942e-20	4.18053e-19
CIRBP	cold inducible RNA binding protein	3619.95	0.644215	0.0694422	1.7432e-20	4.23333e-19
AC006329.1		308.381	-1.33122	0.143806	2.10122e-20	5.09675e-19
AP003119.3		293.184	-1.07459	0.116136	2.1851e-20	5.29398e-19
NAGK	N-acetylglucosamine kinase	1490.08	0.630085	0.0680992	2.19388e-20	5.30899e-19
MB21D2	Mab-21 domain containing 2	1034.86	0.827149	0.0894731	2.35968e-20	5.70349e-19
DDN	dendrin	63.9058	-2.22169	0.240559	2.56973e-20	6.20388e-19
WDR77	WD repeat domain 77	3153.43	-0.833968	0.0903048	2.58182e-20	6.22576e-19
SH3RF2	SH3 domain containing ring finger 2	3062.69	0.670048	0.0726507	2.89251e-20	6.96678e-19
SLC13A2	solute carrier family 13 member 2	55.0213	2.3597	0.255872	2.9109e-20	7.00286e-19
MIF	macrophage migration inhibitory factor	1572.67	-0.975988	0.105832	2.91556e-20	7.00586e-19
CBFB	core-binding factor subunit beta	1633.35	-0.660586	0.0716944	3.1448e-20	7.54789e-19
CCDC71L	coiled-coil domain containing 71 like	964.574	0.7558	0.0820379	3.17673e-20	7.61562e-19
HERPUD1	homocysteine inducible ER protein with ubiquitin like domain 1	2142.52	-0.904601	0.0982918	3.47386e-20	8.31823e-19
TMED10	transmembrane p24 trafficking protein 10	8502.74	-0.68662	0.0746131	3.50001e-20	8.37109e-19
SULT1E1	sulfotransferase family 1E member 1	69.2833	2.25398	0.24497	3.5458e-20	8.47075e-19
FAAH2	fatty acid amide hydrolase 2	874.016	0.842289	0.0916307	3.84836e-20	9.17222e-19
AP1G2	adaptor related protein complex 1 subunit gamma 2	7557.17	0.713617	0.0776468	3.90854e-20	9.30487e-19
FOXA2	forkhead box A2	1577.56	-0.740271	0.0805515	3.92729e-20	9.33868e-19
ZFP36L1	ZFP36 ring finger protein like 1	11902.6	0.651351	0.0709072	4.07822e-20	9.68637e-19
CYCS	cytochrome c, somatic	4695.79	-0.838991	0.0914133	4.39189e-20	1.04193e-18
MPZ	myelin protein zero	61.7818	-1.88883	0.205957	4.68614e-20	1.11046e-18
TMEM51	transmembrane protein 51	1916.24	0.664677	0.072479	4.70296e-20	1.11316e-18
HNF4G	hepatocyte nuclear factor 4 gamma	3555.62	0.720475	0.0785657	4.71498e-20	1.11472e-18
MBD6	methyl-CpG binding domain protein 6	4359.6	0.750086	0.0817985	4.73315e-20	1.11773e-18
HSD17B7	hydroxysteroid 17-beta dehydrogenase 7	1393.3	-0.888249	0.0968872	4.82442e-20	1.13798e-18
PAQR6	progestin and adipoQ receptor family member 6	383.868	-0.948601	0.103542	5.11748e-20	1.20572e-18
CALR	calreticulin	28696.5	-0.682566	0.0745056	5.12913e-20	1.20708e-18
SQLE	squalene epoxidase	20876.4	-0.713485	0.0778894	5.1783e-20	1.21726e-18
NKD2	NKD inhibitor of WNT signaling pathway 2	784.672	-0.851178	0.093002	5.57572e-20	1.30918e-18
CES4A	carboxylesterase 4A	487.083	1.04049	0.113708	5.66395e-20	1.32838e-18
SEMA6A	semaphorin 6A	208.39	1.72451	0.188477	5.70802e-20	1.33719e-18
CYP39A1	cytochrome P450 family 39 subfamily A member 1	713.101	-0.864011	0.0945071	6.11429e-20	1.43073e-18
COL9A3	collagen type IX alpha 3 chain	484.503	-0.805773	0.0881535	6.21294e-20	1.45051e-18
METRNL	meteorin like, glial cell differentiation regulator	806.526	0.962146	0.105386	6.86868e-20	1.60178e-18
AC106869.1		132.266	1.56966	0.171989	7.07321e-20	1.64761e-18
DTD1	D-aminoacyl-tRNA deacylase 1	2269.57	-0.898161	0.0984324	7.19708e-20	1.67457e-18
CROT	carnitine O-octanoyltransferase	501.929	0.878458	0.0963279	7.55036e-20	1.75478e-18
HFE	homeostatic iron regulator	1217.17	0.772781	0.0847554	7.66804e-20	1.78011e-18
AL035661.1		1741.36	0.943735	0.103517	7.74123e-20	1.79508e-18
IGBP1	immunoglobulin binding protein 1	4630.13	0.700601	0.0768837	8.0523e-20	1.8651e-18
GABPB2	GA binding protein transcription factor subunit beta 2	2659.61	0.668849	0.0734149	8.19822e-20	1.89676e-18
TBC1D9	TBC1 domain family member 9	1802.71	0.755752	0.082979	8.41126e-20	1.94386e-18
MUC20	mucin 20, cell surface associated	1900.48	0.96493	0.105993	8.72963e-20	2.01517e-18
LTB4R	leukotriene B4 receptor	298.726	-1.13593	0.124879	9.35584e-20	2.15488e-18
RGS2	regulator of G protein signaling 2	351.217	1.09213	0.120215	1.0391e-19	2.39063e-18
CNNM4	cyclin and CBS domain divalent metal cation transport mediator 4	2864.63	0.693779	0.0763874	1.06234e-19	2.44136e-18
DECR2	2,4-dienoyl-CoA reductase 2	2304.7	0.763269	0.0841015	1.13089e-19	2.596e-18
LRRFIP1	LRR binding FLII interacting protein 1	2971.73	-0.628824	0.0693582	1.23093e-19	2.82248e-18
SPAG4	sperm associated antigen 4	184.038	-1.74929	0.192954	1.23619e-19	2.8314e-18
CGN	cingulin	11128.4	0.749464	0.0827097	1.28814e-19	2.94708e-18
CDKN1B	cyclin dependent kinase inhibitor 1B	999.214	0.743956	0.0821975	1.41868e-19	3.24213e-18
TRIM8	tripartite motif containing 8	1875.93	0.684437	0.0756339	1.43821e-19	3.28311e-18
DUSP9	dual specificity phosphatase 9	73.2331	-1.961	0.216737	1.45873e-19	3.32625e-18
MT-ND3		68132.5	0.78313	0.086587	1.50455e-19	3.42693e-18
TMEM44	transmembrane protein 44	1054.06	0.807472	0.0893672	1.63339e-19	3.71627e-18
E2F5	E2F transcription factor 5	977.504	-0.907523	0.100457	1.65566e-19	3.76279e-18
SORBS1	sorbin and SH3 domain containing 1	4490.01	0.816155	0.0903637	1.6873e-19	3.83046e-18
PNP	purine nucleoside phosphorylase	2343.08	-0.893386	0.0989247	1.70157e-19	3.85859e-18
C10orf10		131.862	1.96813	0.217965	1.72346e-19	3.89961e-18
TNS3	tensin 3	8734.5	0.758478	0.0840146	1.74945e-19	3.95407e-18
TMEM179B	transmembrane protein 179B	2290.06	0.756383	0.0837934	1.76829e-19	3.99226e-18
RNGTT	RNA guanylyltransferase and 5'-phosphatase	823.606	-0.747163	0.0827839	1.78945e-19	4.0356e-18
C5	complement C5	547.461	1.02491	0.113579	1.81638e-19	4.09183e-18
C1QTNF1	C1q and TNF related 1	295.143	1.08827	0.120678	1.91608e-19	4.30699e-18
NFE2	nuclear factor, erythroid 2	163.659	-1.54277	0.171098	1.93536e-19	4.34558e-18
SORBS2	sorbin and SH3 domain containing 2	1755.75	0.664254	0.0737034	2.01359e-19	4.5163e-18
NME3	NME/NM23 nucleoside diphosphate kinase 3	359.938	1.14243	0.126855	2.14186e-19	4.79874e-18
MIR4435-2HG	MIR4435-2 host gene	421.396	-1.14235	0.126874	2.17918e-19	4.87705e-18
ZBED5-AS1	ZBED5 antisense RNA 1	662.216	0.812141	0.0902486	2.27925e-19	5.09544e-18
SPSB3	splA/ryanodine receptor domain and SOCS box containing 3	1940	0.73819	0.0820401	2.30038e-19	5.1371e-18
SLC29A4	solute carrier family 29 member 4	119.931	-1.46278	0.162809	2.59591e-19	5.79077e-18
AMACR	alpha-methylacyl-CoA racemase	479.315	1.17562	0.130898	2.6783e-19	5.96809e-18
GDF11	growth differentiation factor 11	650.026	-0.812666	0.0905284	2.78467e-19	6.19166e-18
MPPE1	metallophosphoesterase 1	486.979	0.917924	0.102285	2.85553e-19	6.34237e-18
SHTN1	shootin 1	3309.55	0.633183	0.0705606	2.86952e-19	6.36655e-18
ID2	inhibitor of DNA binding 2	288.833	-2.11356	0.235564	2.90375e-19	6.43555e-18
AC019069.1		76.5961	-2.02989	0.226259	2.92451e-19	6.47457e-18
CDHR3	cadherin related family member 3	466.036	1.12724	0.125694	3.01624e-19	6.67047e-18
BOK	BCL2 family apoptosis regulator BOK	220.051	-1.15523	0.128829	3.04208e-19	6.72038e-18
VPS13B	vacuolar protein sorting 13 homolog B	5961.19	1.02261	0.114076	3.12432e-19	6.89465e-18
AL161772.1		1290.45	-0.959909	0.10709	3.14424e-19	6.92373e-18
DERL3	derlin 3	307.458	-1.16042	0.129459	3.14335e-19	6.92373e-18
ZC3H12D	zinc finger CCCH-type containing 12D	107.806	-1.62491	0.181385	3.29625e-19	7.2507e-18
IRS2	insulin receptor substrate 2	3781.62	-0.70289	0.078475	3.34046e-19	7.34007e-18
KCTD14	potassium channel tetramerization domain containing 14	1094.82	-0.760741	0.085028	3.65454e-19	8.02164e-18
FAAH	fatty acid amide hydrolase	2872.37	0.712469	0.0796502	3.72048e-19	8.14222e-18
CCDC18-AS1	CCDC18 antisense RNA 1	936.284	1.18039	0.131962	3.72136e-19	8.14222e-18
CRY1	cryptochrome circadian regulator 1	612.043	-0.789923	0.0883084	3.71796e-19	8.14222e-18
HIP1	huntingtin interacting protein 1	1721.09	-0.906342	0.101422	4.02286e-19	8.79252e-18
CNTD2		51.6046	-2.82264	0.315972	4.13883e-19	9.03636e-18
RANBP10	RAN binding protein 10	2154.52	0.793754	0.0889208	4.39596e-19	9.58757e-18
INSIG1	insulin induced gene 1	12432.3	-1.6206	0.181672	4.6433e-19	1.01163e-17
LEMD1	LEM domain containing 1	86.2315	-2.06869	0.231974	4.75786e-19	1.03549e-17
POLR3G	RNA polymerase III subunit G	158.619	-1.33658	0.149954	4.95659e-19	1.0776e-17
APCDD1	APC down-regulated 1	1686.59	0.829435	0.093061	4.97584e-19	1.08064e-17
C1orf105	chromosome 1 open reading frame 105	109.85	1.77828	0.199531	4.99955e-19	1.08464e-17
IDS	iduronate 2-sulfatase	1852.66	0.690105	0.0774419	5.04568e-19	1.0935e-17
CRELD2	cysteine rich with EGF like domains 2	1431.51	-0.747477	0.0839318	5.30216e-19	1.14787e-17
ETV4	ETS variant transcription factor 4	2114.17	-1.95474	0.219592	5.49941e-19	1.18932e-17
RBBP8NL	RBBP8 N-terminal like	1117.55	0.867617	0.097469	5.51128e-19	1.19063e-17
HEPH	hephaestin	10729.7	0.750096	0.0843021	5.701e-19	1.23033e-17
NOXO1	NADPH oxidase organizer 1	449.85	1.23947	0.139362	5.89936e-19	1.2718e-17
MEP1A	meprin A subunit alpha	3534.84	-0.830547	0.09339	5.93106e-19	1.27729e-17
LEF1	lymphoid enhancer binding factor 1	2867.09	0.637042	0.0717013	6.41139e-19	1.37929e-17
AMDHD2	amidohydrolase domain containing 2	1074.26	0.872041	0.0982883	7.16653e-19	1.54013e-17
CAPN6	calpain 6	53.7416	-2.23228	0.251667	7.31796e-19	1.57103e-17
FMO5	flavin containing dimethylaniline monoxygenase 5	783.242	0.968258	0.109193	7.48742e-19	1.60573e-17
TOM1	target of myb1 membrane trafficking protein	2058.02	0.711176	0.0802382	7.76745e-19	1.66405e-17
SH2B3	SH2B adaptor protein 3	221.278	-1.19653	0.135031	7.92004e-19	1.69497e-17
RAPH1	Ras association (RalGDS/AF-6) and pleckstrin homology domains 1	3469.86	0.766733	0.0865757	8.27798e-19	1.76973e-17
C5orf42		1274.36	0.850211	0.0960181	8.391e-19	1.79203e-17
SHMT2	serine hydroxymethyltransferase 2	5404.83	-0.73688	0.0833148	9.19195e-19	1.96104e-17
MICA	MHC class I polypeptide-related sequence A	786.944	-0.859745	0.0972187	9.28397e-19	1.97862e-17
STK38L	serine/threonine kinase 38 like	5177.92	0.593594	0.0671466	9.54881e-19	2.03296e-17
GNAI2	G protein subunit alpha i2	2901.27	0.677818	0.0766922	9.73055e-19	2.06736e-17
CD59	CD59 molecule (CD59 blood group)	10401.3	0.674291	0.0763141	9.94498e-19	2.11074e-17
GTPBP4	GTP binding protein 4	6093.91	-0.686802	0.0777452	1.00987e-18	2.14116e-17
SPCS3	signal peptidase complex subunit 3	2967.76	-0.71629	0.0811121	1.03869e-18	2.19998e-17
SLC27A5	solute carrier family 27 member 5	111.989	-1.58052	0.179085	1.08925e-18	2.30469e-17
BCAS3	BCAS3 microtubule associated cell migration factor	594.056	0.890248	0.100881	1.09759e-18	2.31995e-17
ECM1	extracellular matrix protein 1	425.523	-1.25961	0.142828	1.15447e-18	2.43767e-17
MR1	major histocompatibility complex, class I-related	398.288	1.03054	0.116862	1.16064e-18	2.4482e-17
PPP3CB-AS1	PPP3CB antisense RNA 1 (head to head)	140.623	1.63591	0.185727	1.27236e-18	2.68108e-17
ACER2	alkaline ceramidase 2	112.67	-1.49747	0.170027	1.28266e-18	2.70003e-17
LHPP	phospholysine phosphohistidine inorganic pyrophosphate phosphatase	1174.83	0.858027	0.0974246	1.28444e-18	2.701e-17
CABLES2	Cdk5 and Abl enzyme substrate 2	4240.64	0.688648	0.0782297	1.33322e-18	2.80072e-17
WNT3	Wnt family member 3	411.438	-1.03297	0.117456	1.43625e-18	3.01407e-17
SPG11	SPG11 vesicle trafficking associated, spatacsin	4019.15	0.620817	0.0706393	1.51514e-18	3.17639e-17
POC1B	POC1 centriolar protein B	1016.78	-0.683605	0.0777994	1.53937e-18	3.2239e-17
PHGDH	phosphoglycerate dehydrogenase	145.591	-1.62918	0.185506	1.60064e-18	3.3488e-17
REG3G	regenerating family member 3 gamma	23.6891	3.44697	0.392548	1.61997e-18	3.38578e-17
NPM3	nucleophosmin/nucleoplasmin 3	802.431	-1.10376	0.12573	1.65229e-18	3.44983e-17
GLB1L	galactosidase beta 1 like	533.953	0.940076	0.107124	1.7001e-18	3.54604e-17
EIF4EBP1	eukaryotic translation initiation factor 4E binding protein 1	1000.19	-0.825712	0.0941123	1.72904e-18	3.5991e-17
CEACAM19	CEA cell adhesion molecule 19	595.419	0.920626	0.104929	1.72751e-18	3.5991e-17
PRR15	proline rich 15	1911.85	0.793237	0.0904601	1.80394e-18	3.75121e-17
FLVCR2	FLVCR heme transporter 2	278.844	1.15165	0.131338	1.80851e-18	3.7569e-17
SYF2	SYF2 pre-mRNA splicing factor	2207.32	0.670137	0.076448	1.85251e-18	3.84443e-17
BZW1	basic leucine zipper and W2 domains 1	5260.03	-0.628916	0.0717526	1.86684e-18	3.87025e-17
PCDH19	protocadherin 19	465.917	-1.27888	0.145934	1.89455e-18	3.92374e-17
HOXB4	homeobox B4	132.864	-1.70332	0.194518	2.0117e-18	4.16218e-17
GBA		2171.21	0.745651	0.0851699	2.04357e-18	4.22215e-17
NANP	N-acetylneuraminic acid phosphatase	1101.64	-0.655096	0.0748426	2.07798e-18	4.28205e-17
MLLT11	MLLT11 transcription factor 7 cofactor	59.4136	-1.97797	0.226231	2.26731e-18	4.66753e-17
PAPLN	papilin, proteoglycan like sulfated glycoprotein	493.598	0.892243	0.102135	2.41666e-18	4.97e-17
ATP10D	ATPase phospholipid transporting 10D (putative)	266.29	1.26729	0.145202	2.59692e-18	5.32981e-17
SLC36A1	solute carrier family 36 member 1	956.279	0.959493	0.109937	2.5994e-18	5.32981e-17
MTHFD2	methylenetetrahydrofolate dehydrogenase (NADP+ dependent) 2, methenyltetrahydrofolate cyclohydrolase	2528.71	-1.55896	0.178641	2.61959e-18	5.36105e-17
UGT1A8	UDP glucuronosyltransferase family 1 member A8	279.145	1.1626	0.133222	2.61986e-18	5.36105e-17
CNPPD1	cyclin Pas1/PHO80 domain containing 1	4910.41	0.67509	0.0773792	2.675e-18	5.463e-17
BAZ2B	bromodomain adjacent to zinc finger domain 2B	2525.63	0.88559	0.101523	2.7077e-18	5.52429e-17
ZSCAN12P1	zinc finger and SCAN domain containing 12 pseudogene 1	96.7133	-1.80652	0.207109	2.72013e-18	5.54347e-17
TFB1M	transcription factor B1, mitochondrial	686.256	-0.863157	0.0989581	2.72249e-18	5.54347e-17
HS3ST1	heparan sulfate-glucosamine 3-sulfotransferase 1	242.77	1.31202	0.15048	2.80907e-18	5.7141e-17
ZC3H12B	zinc finger CCCH-type containing 12B	572.161	0.895777	0.102767	2.86703e-18	5.82622e-17
ACAT1	acetyl-CoA acetyltransferase 1	3330.34	-0.785609	0.0901898	3.02232e-18	6.13572e-17
KIFC3	kinesin family member C3	464.445	-1.0156	0.116617	3.07134e-18	6.22909e-17
ARL4C	ADP ribosylation factor like GTPase 4C	121.084	-1.59064	0.182666	3.09438e-18	6.26963e-17
SLC8A1	solute carrier family 8 member A1	99.0019	1.8475	0.212251	3.19535e-18	6.46721e-17
TMSB4X	thymosin beta 4 X-linked	17802.8	-1.01425	0.116524	3.19819e-18	6.46721e-17
LDLR	low density lipoprotein receptor	4157.85	-0.848361	0.0974807	3.23612e-18	6.53747e-17
EHF	ETS homologous factor	2135.49	-0.810184	0.0931295	3.33237e-18	6.72529e-17
CXorf38	chromosome X open reading frame 38	5123.79	-0.596918	0.0686724	3.55357e-18	7.16469e-17
MTFR1	mitochondrial fission regulator 1	2120.73	-0.610576	0.0702966	3.76394e-18	7.57397e-17
IDI1	isopentenyl-diphosphate delta isomerase 1	9406.8	-0.934075	0.107581	3.87037e-18	7.78051e-17
ADM2	adrenomedullin 2	169.674	-1.72311	0.198645	4.1604e-18	8.35537e-17
NOV		95.8871	1.83387	0.211611	4.46761e-18	8.95484e-17
PABPC1L	poly(A) binding protein cytoplasmic 1 like	6481.63	0.83857	0.0967772	4.51667e-18	9.04435e-17
PRR26		658.381	0.84678	0.0977351	4.55393e-18	9.11007e-17
RAPGEF4	Rap guanine nucleotide exchange factor 4	112.52	-1.43281	0.165473	4.76458e-18	9.52221e-17
PDIA3	protein disulfide isomerase family A member 3	29850.5	-0.644974	0.0745674	5.17087e-18	1.03241e-16
AL359075.2		149.028	1.47131	0.170125	5.2208e-18	1.04137e-16
ANO1	anoctamin 1	111.322	-1.62598	0.188156	5.54038e-18	1.10405e-16
BDNF-AS	BDNF antisense RNA	172.865	1.49877	0.17346	5.60031e-18	1.11491e-16
DQX1	DEAQ-box RNA dependent ATPase 1	540.134	1.31564	0.152341	5.8141e-18	1.15635e-16
TMEM178A	transmembrane protein 178A	164.618	1.58656	0.183727	5.8517e-18	1.1627e-16
NCOA1	nuclear receptor coactivator 1	3391.16	0.715214	0.0828737	6.12613e-18	1.21605e-16
HCFC1R1	host cell factor C1 regulator 1	1031.08	0.896781	0.103982	6.44343e-18	1.2778e-16
TMEM214	transmembrane protein 214	5581.99	-0.614341	0.0712344	6.45291e-18	1.27845e-16
DGKG	diacylglycerol kinase gamma	106.344	-1.50984	0.175081	6.48339e-18	1.28325e-16
N4BP2L1	NEDD4 binding protein 2 like 1	884.635	0.838001	0.0972593	6.92415e-18	1.36785e-16
TNFSF9	TNF superfamily member 9	77.6259	-1.83279	0.212784	7.09406e-18	1.40007e-16
PSMD5-AS1		1715.63	0.691035	0.0802461	7.21418e-18	1.42241e-16
SOX12	SRY-box transcription factor 12	735.667	-0.927335	0.107703	7.29731e-18	1.43742e-16
ARL11	ADP ribosylation factor like GTPase 11	473.696	0.879567	0.102192	7.50131e-18	1.47619e-16
TMED6	transmembrane p24 trafficking protein 6	73.7776	2.47219	0.287241	7.52037e-18	1.47853e-16
CYP4F11	cytochrome P450 family 4 subfamily F member 11	170.861	-1.75169	0.203704	8.02581e-18	1.57639e-16
ST6GALNAC1	ST6 N-acetylgalactosaminide alpha-2,6-sialyltransferase 1	1128.68	-0.647168	0.0753192	8.52189e-18	1.67063e-16
ARHGEF28	Rho guanine nucleotide exchange factor 28	682.008	-0.709809	0.082678	9.06657e-18	1.77234e-16
COA1	cytochrome c oxidase assembly factor 1	1604.75	-0.713783	0.0831622	9.24142e-18	1.8048e-16
HMGCS2	3-hydroxy-3-methylglutaryl-CoA synthase 2	92.907	-2.05557	0.239641	9.68149e-18	1.88895e-16
STN1	STN1 subunit of CST complex	345.661	-0.908128	0.105902	9.89113e-18	1.92802e-16
RBP2	retinol binding protein 2	825.79	1.03289	0.120453	9.90208e-18	1.92832e-16
GLIS3-AS1	GLIS3 antisense RNA 1	19.4016	3.40387	0.397053	1.00965e-17	1.96432e-16
HSD3B1	hydroxy-delta-5-steroid dehydrogenase, 3 beta- and steroid delta-isomerase 1	105.054	-1.5821	0.184596	1.02922e-17	2.00051e-16
ZNF710-AS1	ZNF710 antisense RNA 1	1307.47	0.668297	0.0780675	1.12367e-17	2.17996e-16
GPRASP2	G protein-coupled receptor associated sorting protein 2	289.249	1.00519	0.117452	1.1449e-17	2.21906e-16
TGFBR3	transforming growth factor beta receptor 3	1653.17	0.811444	0.0948384	1.16783e-17	2.26137e-16
RASL11A	RAS like family 11 member A	533.175	1.15153	0.134589	1.16955e-17	2.26255e-16
AQP6	aquaporin 6	33.2262	-2.27291	0.265675	1.17665e-17	2.27415e-16
LURAP1L	leucine rich adaptor protein 1 like	311.605	-1.05708	0.123626	1.22359e-17	2.36266e-16
NLN	neurolysin	1504.96	-0.742535	0.0868795	1.26634e-17	2.4429e-16
ARF4	ADP ribosylation factor 4	3490.84	-0.726679	0.0850291	1.27164e-17	2.45082e-16
TET2	tet methylcytosine dioxygenase 2	1499.1	1.01193	0.11841	1.2736e-17	2.4523e-16
AC004233.2		33.9707	-2.88941	0.338106	1.27576e-17	2.45416e-16
CDC25A	cell division cycle 25A	984.701	-0.991416	0.11608	1.33302e-17	2.56192e-16
PNCK	pregnancy up-regulated nonubiquitous CaM kinase	85.4901	-3.44638	0.403639	1.36236e-17	2.61585e-16
TOMM7	translocase of outer mitochondrial membrane 7	4832.96	0.602728	0.0706211	1.4056e-17	2.69636e-16
SIX2	SIX homeobox 2	53.1888	-2.07073	0.242755	1.4616e-17	2.80117e-16
CAPN2	calpain 2	7143.77	1.03535	0.121436	1.51691e-17	2.90446e-16
AL133370.1		202.211	1.0864	0.127435	1.52621e-17	2.91956e-16
MSI1	musashi RNA binding protein 1	1093.37	0.922593	0.108231	1.53779e-17	2.93896e-16
HLA-F	major histocompatibility complex, class I, F	1194.36	0.974263	0.114342	1.58725e-17	3.03067e-16
TAF9B	TATA-box binding protein associated factor 9b	640.602	0.872615	0.102538	1.73682e-17	3.31011e-16
HPS1	HPS1 biogenesis of lysosomal organelles complex 3 subunit 1	2235.68	0.662416	0.0778688	1.78762e-17	3.40377e-16
NUDCD1	NudC domain containing 1	2183.62	-0.63135	0.0742838	1.90976e-17	3.62961e-16
NEDD4	NEDD4 E3 ubiquitin protein ligase	3458.44	0.727127	0.0856811	2.13072e-17	4.04581e-16
ALDH3B2	aldehyde dehydrogenase 3 family member B2	13.4059	-3.46419	0.408446	2.22536e-17	4.2216e-16
MIR3936HG	MIR3936 host gene	218.399	1.1474	0.135326	2.2748e-17	4.31142e-16
TCEAL1	transcription elongation factor A like 1	751.81	0.818387	0.0965648	2.35082e-17	4.45139e-16
C10orf99		43.4214	2.99973	0.354432	2.59488e-17	4.89998e-16
DDX21	DExD-box helicase 21	5994.66	-0.804701	0.095088	2.61262e-17	4.92443e-16
ZNF503-AS1	ZNF503 antisense RNA 1	43.7011	2.67235	0.315785	2.61574e-17	4.9258e-16
CCDC175	coiled-coil domain containing 175	110.154	1.68013	0.198632	2.7079e-17	5.09467e-16
DAB1	DAB adaptor protein 1	114.359	-1.38092	0.163409	2.89684e-17	5.44515e-16
ERBB2	erb-b2 receptor tyrosine kinase 2	10775.4	0.634555	0.0750971	2.91817e-17	5.48024e-16
SGSM2	small G protein signaling modulator 2	2104.82	0.760124	0.08997	2.94711e-17	5.52954e-16
SOWAHC	sosondowah ankyrin repeat domain family member C	2033.26	-0.643351	0.0761643	2.99208e-17	5.60879e-16
PYGL	glycogen phosphorylase L	38.4087	-2.47458	0.293076	3.07973e-17	5.76782e-16
AC124067.4		299.743	-1.1251	0.133264	3.10196e-17	5.80417e-16
LIX1	limb and CNS expressed 1	65.9889	2.46013	0.291538	3.21571e-17	6.01153e-16
SSR3	signal sequence receptor subunit 3	4563.15	-0.748465	0.0887128	3.25735e-17	6.08383e-16
NAALADL2	N-acetylated alpha-linked acidic dipeptidase like 2	354.186	1.08972	0.129326	3.57276e-17	6.66689e-16
FUT6	fucosyltransferase 6	1127.59	0.627171	0.0744636	3.68493e-17	6.86996e-16
CHST15	carbohydrate sulfotransferase 15	271.211	-1.29383	0.153636	3.72055e-17	6.93007e-16
DBF4	DBF4 zinc finger	1332.03	-0.745114	0.0885135	3.8268e-17	7.12153e-16
CDV3	CDV3 homolog	5069.37	-0.618883	0.0735315	3.87648e-17	7.20744e-16
TPI1	triosephosphate isomerase 1	19544.3	-0.760478	0.0904719	4.25377e-17	7.89465e-16
PARP10	poly(ADP-ribose) polymerase family member 10	4828.27	0.67631	0.0806081	4.85729e-17	9.0066e-16
RNF152	ring finger protein 152	33.3587	-2.78745	0.332372	5.00746e-17	9.27666e-16
STARD5	StAR related lipid transfer domain containing 5	732.391	0.75171	0.0896483	5.06855e-17	9.38138e-16
KLHDC9	kelch domain containing 9	729.167	0.770653	0.0919156	5.1005e-17	9.43202e-16
PCMTD2	protein-L-isoaspartate (D-aspartate) O-methyltransferase domain containing 2	5029.35	0.669085	0.0798129	5.15232e-17	9.51928e-16
APOC1	apolipoprotein C1	63.2145	-1.6875	0.201347	5.24391e-17	9.6798e-16
ERBB3	erb-b2 receptor tyrosine kinase 3	17672.9	0.608208	0.0725827	5.31465e-17	9.80156e-16
PCCB	propionyl-CoA carboxylase subunit beta	2204.04	-0.65967	0.0787515	5.44735e-17	1.00373e-15
PLD2	phospholipase D2	1687.87	0.649112	0.0775443	5.72006e-17	1.05303e-15
ENDOD1	endonuclease domain containing 1	2708.35	0.71386	0.085283	5.73831e-17	1.05545e-15
STAT5A	signal transducer and activator of transcription 5A	958.249	0.647806	0.0774003	5.78355e-17	1.06282e-15
CCHCR1	coiled-coil alpha-helical rod protein 1	2894.79	0.605319	0.0723927	6.18736e-17	1.13601e-15
ST8SIA6	ST8 alpha-N-acetyl-neuraminide alpha-2,8-sialyltransferase 6	77.4444	-3.84403	0.459918	6.37488e-17	1.16939e-15
AC023283.1		411.433	0.91037	0.108961	6.544e-17	1.19934e-15
MYC	MYC proto-oncogene, bHLH transcription factor	6524.61	-0.8117	0.0971549	6.55962e-17	1.20114e-15
NEURL3	neuralized E3 ubiquitin protein ligase 3	300.899	1.42094	0.170083	6.57712e-17	1.20327e-15
NFKBIZ	NFKB inhibitor zeta	636.267	1.01613	0.12171	6.89408e-17	1.26013e-15
TSPAN1	tetraspanin 1	1408.21	0.909674	0.109012	7.13968e-17	1.30386e-15
SLC7A5	solute carrier family 7 member 5	5222.99	-1.32726	0.159072	7.19688e-17	1.31314e-15
EPHA10	EPH receptor A10	125.394	1.43062	0.171474	7.23647e-17	1.31919e-15
TMEM65	transmembrane protein 65	1051.69	-0.75844	0.0909275	7.35704e-17	1.33999e-15
AURKA	aurora kinase A	3763.55	-0.816734	0.0979678	7.63574e-17	1.38951e-15
MGAT4A	alpha-1,3-mannosyl-glycoprotein 4-beta-N-acetylglucosaminyltransferase A	4303.38	0.615583	0.0738556	7.75298e-17	1.4096e-15
GART	phosphoribosylglycinamide formyltransferase, phosphoribosylglycinamide synthetase, phosphoribosylaminoimidazole synthetase	7807.98	-0.602269	0.0722751	7.88099e-17	1.43161e-15
LINC00893		236.212	1.29134	0.155	8.00134e-17	1.45219e-15
ZNF608	zinc finger protein 608	2238.66	0.743144	0.0892276	8.17816e-17	1.48297e-15
ONECUT2	one cut homeobox 2	149.66	-1.47217	0.176789	8.27439e-17	1.49909e-15
SULT2B1	sulfotransferase family 2B member 1	487.426	1.10673	0.132921	8.34769e-17	1.51104e-15
AP002026.1		75.9791	1.75057	0.210267	8.39977e-17	1.51913e-15
ABCE1	ATP binding cassette subfamily E member 1	3710.49	-0.672414	0.0807806	8.50762e-17	1.53728e-15
HCN1	hyperpolarization activated cyclic nucleotide gated potassium channel 1	22.9539	-2.78166	0.334216	8.58117e-17	1.54785e-15
ETFB	electron transfer flavoprotein subunit beta	1625.26	-0.75032	0.0903297	9.85981e-17	1.77537e-15
ERICH5	glutamate rich 5	191.241	1.38984	0.167446	1.03921e-16	1.86959e-15
HOXA11	homeobox A11	377.229	-0.910501	0.1097	1.04165e-16	1.87233e-15
PFKFB3	6-phosphofructo-2-kinase/fructose-2,6-biphosphatase 3	3486.16	-0.907829	0.109427	1.07464e-16	1.92995e-15
LPIN2	lipin 2	2208.44	0.682171	0.0822919	1.1358e-16	2.038e-15
MRPS15	mitochondrial ribosomal protein S15	1645.99	-0.854179	0.103048	1.14055e-16	2.04473e-15
AL590666.2		712.483	-0.777622	0.0938162	1.14415e-16	2.04939e-15
IYD	iodotyrosine deiodinase	2254.52	0.657332	0.0794597	1.3115e-16	2.34711e-15
RELL2	RELT like 2	343.361	-1.00589	0.12171	1.40151e-16	2.50166e-15
DDX60L	DExD/H-box 60 like	723.754	0.659347	0.079801	1.42784e-16	2.54644e-15
XPNPEP3	X-prolyl aminopeptidase 3	842.04	-0.613425	0.0742508	1.43816e-16	2.56262e-15
MAD2L1	mitotic arrest deficient 2 like 1	1856.99	-0.868563	0.105159	1.46303e-16	2.60241e-15
PLXND1	plexin D1	66.8853	-1.69504	0.205232	1.46729e-16	2.60773e-15
ATF4	activating transcription factor 4	10226.1	-0.649368	0.0787202	1.59646e-16	2.83486e-15
FZD4	frizzled class receptor 4	82.4928	-1.57367	0.190807	1.61777e-16	2.86929e-15
AC244502.1		9.66181	-3.62715	0.439827	1.62766e-16	2.88279e-15
HSPA14	heat shock protein family A (Hsp70) member 14	1651.56	-0.662556	0.0804016	1.71373e-16	3.0326e-15
INPP4B	inositol polyphosphate-4-phosphatase type II B	1131.48	0.703174	0.0854075	1.82321e-16	3.22357e-15
PLK1	polo like kinase 1	3638.57	-0.848289	0.10307	1.86856e-16	3.3009e-15
ERMAP	erythroblast membrane associated protein (Scianna blood group)	817.855	0.752032	0.0914566	1.98756e-16	3.50811e-15
NUMA1	nuclear mitotic apparatus protein 1	19939.9	0.681572	0.08291	2.02455e-16	3.57034e-15
DOPEY1		3108.09	0.782922	0.0952831	2.09011e-16	3.68278e-15
SGMS1-AS1	SGMS1 antisense RNA 1	237.503	1.05283	0.128145	2.10559e-16	3.70688e-15
PDK1	pyruvate dehydrogenase kinase 1	2645.65	-1.75421	0.213608	2.17039e-16	3.81769e-15
HSD17B14	hydroxysteroid 17-beta dehydrogenase 14	84.9262	2.13422	0.259912	2.18811e-16	3.84557e-15
EPHA7	EPH receptor A7	16.0982	-2.99422	0.364696	2.20881e-16	3.87864e-15
COLCA2		131.208	-1.52592	0.185888	2.23366e-16	3.91891e-15
C1QBP	complement C1q binding protein	5571.78	-0.734903	0.0895302	2.24085e-16	3.92818e-15
SDCCAG3		2513.94	-0.702587	0.0856177	2.28513e-16	4.00238e-15
CHRM3	cholinergic receptor muscarinic 3	768.822	0.843023	0.102743	2.30349e-16	4.03111e-15
CDC42EP4	CDC42 effector protein 4	3139.87	0.610099	0.0743803	2.35583e-16	4.1192e-15
MAP3K13	mitogen-activated protein kinase kinase kinase 13	1743.07	0.64972	0.0792158	2.36608e-16	4.13359e-15
DLAT	dihydrolipoamide S-acetyltransferase	2676.57	-0.585753	0.0714219	2.37794e-16	4.1508e-15
CREG1	cellular repressor of E1A stimulated genes 1	8835.69	0.645639	0.0787262	2.38256e-16	4.15532e-15
CTSE	cathepsin E	28.9052	-2.35389	0.287045	2.39534e-16	4.17407e-15
MAT2B	methionine adenosyltransferase 2B	2308.4	0.588342	0.0719004	2.77465e-16	4.83095e-15
ACADM	acyl-CoA dehydrogenase medium chain	1155.09	0.739238	0.0903467	2.7863e-16	4.84713e-15
PITPNM3	PITPNM family member 3	167.209	-1.32994	0.16265	2.91698e-16	5.07016e-15
CDYL2	chromodomain Y like 2	237.051	-1.04141	0.127381	2.94586e-16	5.11603e-15
SCML4	Scm polycomb group protein like 4	452.275	0.894459	0.109457	3.03892e-16	5.26875e-15
TMCC1-AS1		148.409	1.22362	0.14986	3.21208e-16	5.56427e-15
NAPEPLD	N-acyl phosphatidylethanolamine phospholipase D	1476.04	0.709375	0.0869248	3.32836e-16	5.756e-15
RAD18	RAD18 E3 ubiquitin protein ligase	1066.23	-0.622912	0.0763468	3.37864e-16	5.83803e-15
MUC1	mucin 1, cell surface associated	215.142	-1.11335	0.136474	3.40768e-16	5.88325e-15
RPF2	ribosome production factor 2 homolog	1306.49	-0.68628	0.0841397	3.45052e-16	5.95222e-15
INTS13	integrator complex subunit 13	1064.93	-0.632164	0.0775519	3.59445e-16	6.1953e-15
ZDHHC14	zinc finger DHHC-type palmitoyltransferase 14	1125.51	0.641425	0.0786929	3.60952e-16	6.21606e-15
SLC43A2	solute carrier family 43 member 2	627.401	-0.928126	0.113873	3.62318e-16	6.23435e-15
HYAL3	hyaluronidase 3	142.415	-1.20241	0.14756	3.68251e-16	6.33115e-15
NCL	nucleolin	28579.7	-0.594765	0.0730049	3.73323e-16	6.41298e-15
PART1	prostate androgen-regulated transcript 1	48.3489	-1.94968	0.239424	3.84862e-16	6.60568e-15
TMEM132A	transmembrane protein 132A	777.541	-0.902443	0.11085	3.91704e-16	6.7175e-15
SETD1B	SET domain containing 1B, histone lysine methyltransferase	2942.52	0.805787	0.0990264	4.04864e-16	6.93739e-15
CYTH3	cytohesin 3	2438.96	0.646153	0.0794416	4.16422e-16	7.12355e-15
IRX3	iroquois homeobox 3	44.1209	2.72675	0.335353	4.25831e-16	7.27845e-15
GRHL1	grainyhead like transcription factor 1	393.715	-0.790854	0.0972769	4.29541e-16	7.33576e-15
HIST1H3E		462.133	0.94937	0.116884	4.57446e-16	7.79935e-15
BRI3	brain protein I3	2528.99	0.593351	0.073093	4.74881e-16	8.08991e-15
PARVB	parvin beta	1534.72	-0.661486	0.0814893	4.76056e-16	8.1032e-15
SARM1	sterile alpha and TIR motif containing 1	1164.96	0.635939	0.0783601	4.83381e-16	8.22108e-15
LYAR	Ly1 antibody reactive	1061.46	-0.878266	0.108234	4.87799e-16	8.28535e-15
ELFN1-AS1	ELFN1 antisense RNA 1	43.5355	-1.93919	0.239016	4.93011e-16	8.36409e-15
RFLNB	refilin B	76.6757	-1.75839	0.216875	5.15291e-16	8.73486e-15
SRD5A3	steroid 5 alpha-reductase 3	887.452	0.719437	0.0887542	5.23359e-16	8.86432e-15
OR2A20P	olfactory receptor family 2 subfamily A member 20 pseudogene	260.078	1.10459	0.136313	5.34803e-16	9.05068e-15
AMBP	alpha-1-microglobulin/bikunin precursor	246.414	-0.919302	0.113463	5.39703e-16	9.12608e-15
GNL3	G protein nucleolar 3	4346.6	-0.647905	0.0799689	5.40824e-16	9.13753e-15
EBP	EBP cholestenol delta-isomerase	9636.68	-0.708526	0.087476	5.511e-16	9.3035e-15
AC078923.1		25.3606	-2.60301	0.321415	5.55965e-16	9.37791e-15
LHFPL6	LHFPL tetraspan subfamily member 6	247.504	-0.966139	0.119322	5.63686e-16	9.50035e-15
PARP8	poly(ADP-ribose) polymerase family member 8	1429.44	0.694708	0.0858583	5.90194e-16	9.93897e-15
CDH24	cadherin 24	1670.36	0.664295	0.0821186	5.9929e-16	1.00839e-14
BUB1	BUB1 mitotic checkpoint serine/threonine kinase	2947.96	-0.84387	0.104396	6.30114e-16	1.05852e-14
PDHB	pyruvate dehydrogenase E1 subunit beta	2549.7	-0.687853	0.0850948	6.29986e-16	1.05852e-14
AC243964.3		932.456	0.637098	0.078829	6.37006e-16	1.06922e-14
SOX9-AS1	SOX9 antisense RNA 1	278.983	1.11346	0.137832	6.56383e-16	1.10085e-14
SLC2A1	solute carrier family 2 member 1	8345.24	-2.49144	0.308436	6.60284e-16	1.10649e-14
PAK1IP1	PAK1 interacting protein 1	1240.02	-0.811252	0.100436	6.62364e-16	1.10907e-14
AP005233.2		51.7893	-1.92225	0.23806	6.76816e-16	1.13234e-14
B3GALT4	beta-1,3-galactosyltransferase 4	289.346	0.96513	0.119613	7.10035e-16	1.18695e-14
RASL10B	RAS like family 10 member B	485.76	-1.01773	0.126159	7.19835e-16	1.20236e-14
C16orf62		425.777	0.924364	0.114605	7.28591e-16	1.216e-14
UAP1	UDP-N-acetylglucosamine pyrophosphorylase 1	3689.19	-0.595641	0.0739087	7.68249e-16	1.2801e-14
PARP6	poly(ADP-ribose) polymerase family member 6	1596.28	0.694117	0.0861614	7.88242e-16	1.31235e-14
ZER1	zyg-11 related cell cycle regulator	2726.55	0.590081	0.0733075	8.32022e-16	1.383e-14
SLC26A3	solute carrier family 26 member 3	68.9707	2.21152	0.274845	8.52589e-16	1.41604e-14
CA5BP1	carbonic anhydrase 5B pseudogene 1	878.08	-0.72211	0.0897922	8.83744e-16	1.46542e-14
MINDY1	MINDY lysine 48 deubiquitinase 1	2130.58	0.70159	0.0872892	9.16635e-16	1.51873e-14
ARHGEF37	Rho guanine nucleotide exchange factor 37	1013	0.819995	0.10206	9.40209e-16	1.55654e-14
GLOD5	glyoxalase domain containing 5	164.211	1.27406	0.158583	9.43402e-16	1.56056e-14
FAM83B	family with sequence similarity 83 member B	2883.53	0.758598	0.0944298	9.4766e-16	1.56635e-14
MMP24-AS1		2082.5	0.667755	0.0831473	9.66877e-16	1.59682e-14
PLD1	phospholipase D1	745.032	0.855318	0.106509	9.71072e-16	1.60246e-14
MOGAT3	monoacylglycerol O-acyltransferase 3	803.5	-0.879925	0.109601	9.87418e-16	1.62813e-14
ASPHD1	aspartate beta-hydroxylase domain containing 1	1300.37	0.729707	0.0909098	1.00117e-15	1.64948e-14
CGNL1	cingulin like 1	394.332	-0.886766	0.110529	1.03243e-15	1.69962e-14
TFF1	trefoil factor 1	51.3585	-3.33351	0.415572	1.04466e-15	1.71838e-14
ORAI2	ORAI calcium release-activated calcium modulator 2	717.179	-0.809242	0.100958	1.09544e-15	1.80046e-14
SEC24D	SEC24 homolog D, COPII coat complex component	1686.9	-0.948816	0.118504	1.17935e-15	1.93373e-14
NOXA1	NADPH oxidase activator 1	1184.32	0.687182	0.0858313	1.18313e-15	1.93839e-14
PIAS3	protein inhibitor of activated STAT 3	855.826	-0.606996	0.0758326	1.20024e-15	1.96486e-14
WDR66		83.8354	-1.66701	0.208375	1.24366e-15	2.03432e-14
BTN3A1	butyrophilin subfamily 3 member A1	1516.55	0.727028	0.0909503	1.30971e-15	2.14065e-14
GOLT1A	golgi transport 1A	1253.3	-0.668171	0.0836012	1.3237e-15	2.1618e-14
NAMPT	nicotinamide phosphoribosyltransferase	2884.87	-0.602934	0.075464	1.35282e-15	2.2076e-14
NXF1	nuclear RNA export factor 1	5400.37	0.656763	0.0822167	1.36931e-15	2.23273e-14
MT1G	metallothionein 1G	26.2295	2.80097	0.35076	1.40039e-15	2.2816e-14
PLCB1	phospholipase C beta 1	1213.2	0.626813	0.0786095	1.53916e-15	2.50175e-14
HSPA13	heat shock protein family A (Hsp70) member 13	905.943	-0.986044	0.123682	1.55605e-15	2.52719e-14
DESI2	desumoylating isopeptidase 2	3079.55	-0.738244	0.0926052	1.56188e-15	2.53467e-14
PROC	protein C, inactivator of coagulation factors Va and VIIIa	222.099	1.10154	0.138411	1.742e-15	2.8225e-14
PSMB10	proteasome 20S subunit beta 10	556.355	0.841469	0.105789	1.80293e-15	2.91893e-14
SGTB	small glutamine rich tetratricopeptide repeat co-chaperone beta	116.396	-1.26309	0.158816	1.81831e-15	2.94151e-14
PDE9A	phosphodiesterase 9A	85.1086	-1.72436	0.216833	1.82777e-15	2.95448e-14
MPND	MPN domain containing	682.747	0.761547	0.0957684	1.83581e-15	2.96515e-14
NRIP1	nuclear receptor interacting protein 1	4402.57	0.690504	0.0868906	1.91358e-15	3.08834e-14
MYCN	MYCN proto-oncogene, bHLH transcription factor	257.412	1.03367	0.130168	2.00496e-15	3.23327e-14
ENPP3	ectonucleotide pyrophosphatase/phosphodiesterase 3	41.4617	-1.93714	0.243992	2.03229e-15	3.27478e-14
PDK2	pyruvate dehydrogenase kinase 2	2456.39	0.679662	0.0856381	2.08068e-15	3.35012e-14
F2	coagulation factor II, thrombin	10.442	-3.40416	0.429023	2.11035e-15	3.39523e-14
SEPT5		28.4448	-2.35845	0.297329	2.15432e-15	3.46327e-14
TMEM141	transmembrane protein 141	1823.02	-0.974292	0.122894	2.22834e-15	3.57945e-14
SBSPON	somatomedin B and thrombospondin type 1 domain containing	31.1203	-3.4278	0.432432	2.24869e-15	3.60932e-14
CCNB1	cyclin B1	3238.91	-0.879837	0.111027	2.28973e-15	3.67232e-14
BCL2	BCL2 apoptosis regulator	564.317	0.788332	0.0995058	2.32818e-15	3.72817e-14
CCRL2	C-C motif chemokine receptor like 2	634.092	0.716211	0.0904307	2.37512e-15	3.80038e-14
BLCAP	BLCAP apoptosis inducing factor	8056.5	-0.617296	0.077949	2.38997e-15	3.82117e-14
PLA2G16		51.6558	-2.12513	0.268387	2.4102e-15	3.85051e-14
DPY19L1	dpy-19 like C-mannosyltransferase 1	1356.05	-0.719208	0.0908636	2.46757e-15	3.933e-14
AC098934.2		293.813	1.14509	0.144719	2.52231e-15	4.01712e-14
FAM3D	FAM3 metabolism regulating signaling molecule D	392.683	-0.8325	0.105265	2.60219e-15	4.14113e-14
SLC6A8	solute carrier family 6 member 8	12170.7	-2.09443	0.264929	2.66583e-15	4.23913e-14
SLC39A8	solute carrier family 39 member 8	898.685	-0.735497	0.0930372	2.67061e-15	4.24345e-14
DKK4	dickkopf WNT signaling pathway inhibitor 4	33.9793	-2.41452	0.305751	2.85683e-15	4.52534e-14
CDK20	cyclin dependent kinase 20	726.402	0.722393	0.0914764	2.85599e-15	4.52534e-14
TNFRSF11B	TNF receptor superfamily member 11b	152.191	-1.22499	0.155225	2.98107e-15	4.7185e-14
C8orf33	chromosome 8 open reading frame 33	6617.81	-0.628578	0.0796569	2.99621e-15	4.73516e-14
MCF2L	MCF.2 cell line derived transforming sequence like	7614.21	0.69703	0.0883531	3.04278e-15	4.80506e-14
CACNB3	calcium voltage-gated channel auxiliary subunit beta 3	1402.89	0.646559	0.0819771	3.09367e-15	4.88168e-14
ZMYND8	zinc finger MYND-type containing 8	3539.9	-0.69572	0.0882625	3.21174e-15	5.0641e-14
RASSF10	Ras association domain family member 10	903.41	0.731626	0.0928282	3.23448e-15	5.09604e-14
APBA1	amyloid beta precursor protein binding family A member 1	122.894	-1.29517	0.164334	3.23901e-15	5.09926e-14
NOLC1	nucleolar and coiled-body phosphoprotein 1	6120.38	-0.668054	0.0847796	3.27656e-15	5.15443e-14
SLC8B1	solute carrier family 8 member B1	1031.95	0.633245	0.0803746	3.3088e-15	5.20118e-14
GBP1	guanylate binding protein 1	141.908	1.36801	0.173677	3.36092e-15	5.27905e-14
ADD3	adducin 3	8415.31	0.591546	0.0751065	3.37773e-15	5.30141e-14
ZG16B	zymogen granule protein 16B	301.485	-1.01422	0.128852	3.51306e-15	5.49701e-14
KDELR3	KDEL endoplasmic reticulum protein retention receptor 3	599.903	-0.721829	0.0917258	3.56301e-15	5.57092e-14
HAVCR1	hepatitis A virus cellular receptor 1	12.8771	-3.32208	0.422766	3.90455e-15	6.09104e-14
TARS		6910.59	-0.610919	0.0777521	3.92627e-15	6.12027e-14
EPHB3	EPH receptor B3	931.917	-0.796913	0.10143	3.94168e-15	6.13499e-14
TRMT11	tRNA methyltransferase 11 homolog	1164.72	-0.629956	0.0801794	3.93951e-15	6.13499e-14
RPH3AL	rabphilin 3A like (without C2 domains)	389.227	-0.776362	0.0989341	4.2522e-15	6.60943e-14
GMDS-AS1		623.022	0.787581	0.100407	4.36844e-15	6.77868e-14
GRPR	gastrin releasing peptide receptor	81.5335	2.04193	0.260619	4.69136e-15	7.27426e-14
DPCD	deleted in primary ciliary dyskinesia homolog (mouse)	268.874	-1.21655	0.155346	4.8305e-15	7.48436e-14
C11orf24	chromosome 11 open reading frame 24	1335.3	-0.772378	0.0986403	4.86904e-15	7.53839e-14
SPATA6L	spermatogenesis associated 6 like	172.678	1.24652	0.159389	5.25733e-15	8.1273e-14
TP53TG1	TP53 target 1	400.693	0.882823	0.112887	5.26496e-15	8.13297e-14
NEK6	NIMA related kinase 6	3478.81	-0.609802	0.0780272	5.48529e-15	8.46697e-14
GPR180	G protein-coupled receptor 180	1504.02	-0.656534	0.0841716	6.19338e-15	9.53846e-14
CDC42BPG	CDC42 binding protein kinase gamma	2179.89	0.593352	0.0760732	6.20319e-15	9.54641e-14
CYP4V2	cytochrome P450 family 4 subfamily V member 2	734.498	0.819656	0.105147	6.42323e-15	9.87764e-14
AC078860.1		67.801	2.0108	0.257969	6.45422e-15	9.91788e-14
WDR54	WD repeat domain 54	171.583	-1.52185	0.195335	6.65065e-15	1.02121e-13
FAM60A		3253.66	-0.608613	0.0781289	6.70853e-15	1.02933e-13
KAZALD1	Kazal type serine peptidase inhibitor domain 1	70.7607	-1.50461	0.193167	6.74482e-15	1.03335e-13
CYP2R1	cytochrome P450 family 2 subfamily R member 1	1529.11	0.741501	0.0951961	6.74361e-15	1.03335e-13
AC007743.1		27.2437	2.78336	0.357428	6.85229e-15	1.04874e-13
HOXD9	homeobox D9	54.6564	-1.78226	0.228907	6.91868e-15	1.05762e-13
PRELID3A	PRELI domain containing 3A	131.376	-1.22235	0.157003	6.94175e-15	1.06036e-13
MIR210HG	MIR210 host gene	518.203	-2.69467	0.346149	6.98665e-15	1.06642e-13
LRMDA	leucine rich melanocyte differentiation associated	461.669	0.875282	0.112554	7.45368e-15	1.13536e-13
LINC00963	long intergenic non-protein coding RNA 963	1003.23	-0.702614	0.0903549	7.47633e-15	1.13779e-13
AC005833.2		44.0183	2.13206	0.274218	7.5408e-15	1.14675e-13
ART3	ADP-ribosyltransferase 3 (inactive)	8.9883	-3.38107	0.434914	7.59748e-15	1.15451e-13
GOT2	glutamic-oxaloacetic transaminase 2	4962.94	-0.588165	0.0757466	8.17089e-15	1.23981e-13
MTUS1	microtubule associated scaffold protein 1	1964.96	-0.684778	0.0881908	8.18168e-15	1.24054e-13
AL354707.1		244.838	-1.19231	0.153587	8.28718e-15	1.25561e-13
AQP5	aquaporin 5	10.1225	-3.27144	0.42143	8.314e-15	1.25874e-13
NOTCH1	notch receptor 1	8156.17	0.918012	0.118298	8.48102e-15	1.28119e-13
CLPB	caseinolytic mitochondrial matrix peptidase chaperone subunit B	1395.67	-0.807431	0.104108	8.78705e-15	1.32645e-13
YRDC	yrdC N6-threonylcarbamoyltransferase domain containing	473.136	-0.844989	0.108989	8.97835e-15	1.35433e-13
ADGRL1	adhesion G protein-coupled receptor L1	2040.94	-0.697972	0.0900442	9.0854e-15	1.36948e-13
SPRY1	sprouty RTK signaling antagonist 1	476.023	-0.872341	0.112601	9.39636e-15	1.41427e-13
CCT6A	chaperonin containing TCP1 subunit 6A	11812.8	-0.586589	0.0757479	9.63608e-15	1.44929e-13
UCHL5	ubiquitin C-terminal hydrolase L5	1315.29	-0.628294	0.0811461	9.7288e-15	1.46217e-13
FSD1L	fibronectin type III and SPRY domain containing 1 like	838.56	0.62353	0.0805537	9.89848e-15	1.48658e-13
ARMC2	armadillo repeat containing 2	492.025	0.818421	0.105764	1.0086e-14	1.51364e-13
BTG1	BTG anti-proliferation factor 1	1491.08	-0.977946	0.126496	1.06673e-14	1.59971e-13
SLC7A9	solute carrier family 7 member 9	262.253	1.10056	0.142378	1.07653e-14	1.61322e-13
SOAT1	sterol O-acyltransferase 1	1033.75	0.604883	0.078286	1.10478e-14	1.65436e-13
SLC25A32	solute carrier family 25 member 32	1807.94	-0.620525	0.080355	1.14249e-14	1.70958e-13
C11orf54	chromosome 11 open reading frame 54	1000.78	0.688059	0.0891259	1.16256e-14	1.73833e-13
ATG9B	autophagy related 9B	62.8733	-1.69685	0.219829	1.17307e-14	1.75277e-13
RBM5	RNA binding motif protein 5	5025.02	0.592622	0.0767879	1.18495e-14	1.76925e-13
INHA	inhibin subunit alpha	38.2867	-2.225	0.288314	1.18855e-14	1.77284e-13
SNX33	sorting nexin 33	3137.18	0.672026	0.0870816	1.18908e-14	1.77284e-13
ATP11C	ATPase phospholipid transporting 11C	1611.31	-0.639712	0.082942	1.23125e-14	1.83438e-13
PHLDA2	pleckstrin homology like domain family A member 2	339.188	-1.23233	0.15978	1.23231e-14	1.83463e-13
NPM1P25	nucleophosmin 1 pseudogene 25	45.9231	2.52917	0.327945	1.23699e-14	1.84026e-13
PLAC8	placenta associated 8	71.0415	-1.837	0.23821	1.24195e-14	1.84631e-13
KLF10	KLF transcription factor 10	1623.48	-1.37326	0.178121	1.26068e-14	1.87143e-13
INSR	insulin receptor	1311.27	0.617115	0.0800503	1.26718e-14	1.87972e-13
HSD17B11	hydroxysteroid 17-beta dehydrogenase 11	2243.95	0.700533	0.0909085	1.29912e-14	1.92294e-13
ACOT1	acyl-CoA thioesterase 1	231.682	-0.938723	0.121818	1.29879e-14	1.92294e-13
AC005089.1		213.927	-1.14858	0.149104	1.32663e-14	1.96225e-13
TSPEAR	thrombospondin type laminin G domain and EAR repeats	63.0011	1.75831	0.228386	1.37301e-14	2.02793e-13
CCDC183	coiled-coil domain containing 183	76.0183	-1.94648	0.252861	1.38416e-14	2.04293e-13
B4GALNT4	beta-1,4-N-acetyl-galactosaminyltransferase 4	1390	-0.68813	0.0895596	1.54811e-14	2.28164e-13
ELOC	elongin C	2669.29	-0.65535	0.0853432	1.60341e-14	2.35975e-13
LINC02535	long intergenic non-protein coding RNA 2535	441.405	0.721623	0.094051	1.68436e-14	2.47711e-13
GOLGA8B	golgin A8 family member B	2741.88	0.874855	0.114027	1.68893e-14	2.48205e-13
PLA2G7	phospholipase A2 group VII	30.0175	-2.25601	0.294129	1.71817e-14	2.52321e-13
STARD3	StAR related lipid transfer domain containing 3	1833.54	0.702791	0.0917238	1.82998e-14	2.6855e-13
DOCK1	dedicator of cytokinesis 1	4431.71	0.732885	0.0956635	1.84389e-14	2.70397e-13
SNHG18	small nucleolar RNA host gene 18	1833.94	0.597534	0.0779983	1.84688e-14	2.70643e-13
MAK16	MAK16 homolog	500.243	-0.750005	0.0979073	1.85414e-14	2.71514e-13
RNF145	ring finger protein 145	1762.38	-0.699632	0.0913677	1.8985e-14	2.77812e-13
CACNA1D	calcium voltage-gated channel subunit alpha1 D	1053.78	0.868083	0.113413	1.94604e-14	2.84528e-13
LRRC3	leucine rich repeat containing 3	860.14	-0.591598	0.0772919	1.94717e-14	2.84528e-13
AC003072.1		198.127	1.00839	0.131752	1.95369e-14	2.85278e-13
UTP15	UTP15 small subunit processome component	658.252	-0.73703	0.0963446	2.01076e-14	2.93402e-13
MUC5B	mucin 5B, oligomeric mucus/gel-forming	9.30723	-3.33177	0.435689	2.05524e-14	2.9968e-13
RABEP2	rabaptin, RAB GTPase binding effector protein 2	1655.3	0.670908	0.0877517	2.08083e-14	3.03196e-13
AC104958.2		561.191	-0.692509	0.0906048	2.11926e-14	3.08577e-13
ILVBL	ilvB acetolactate synthase like	2840.8	0.616752	0.0807108	2.14704e-14	3.12401e-13
PGM2L1	phosphoglucomutase 2 like 1	562.33	0.958003	0.125392	2.1709e-14	3.15649e-13
LINC01605	long intergenic non-protein coding RNA 1605	143.253	-1.22329	0.160206	2.24493e-14	3.25951e-13
LMCD1	LIM and cysteine rich domains 1	485.664	-0.895382	0.117278	2.26323e-14	3.28377e-13
UBA6	ubiquitin like modifier activating enzyme 6	2576.75	-0.635522	0.0833074	2.37261e-14	3.44003e-13
GMPR	guanosine monophosphate reductase	469.489	-0.925518	0.12135	2.40551e-14	3.48528e-13
GAL3ST1	galactose-3-O-sulfotransferase 1	395.101	0.879534	0.115395	2.49929e-14	3.61605e-13
MRPL3	mitochondrial ribosomal protein L3	3099.22	-0.586697	0.0769796	2.50831e-14	3.62654e-13
PPARA	peroxisome proliferator activated receptor alpha	5296.38	0.687961	0.0903331	2.62016e-14	3.7856e-13
ASAH2	N-acylsphingosine amidohydrolase 2	203.317	1.04466	0.137174	2.62432e-14	3.78895e-13
MYCL	MYCL proto-oncogene, bHLH transcription factor	574.598	0.77334	0.101615	2.7301e-14	3.93613e-13
MTHFD1L	methylenetetrahydrofolate dehydrogenase (NADP+ dependent) 1 like	2731.33	-0.883992	0.11616	2.73873e-14	3.9458e-13
RCAN1	regulator of calcineurin 1	1224.97	-0.756451	0.0994613	2.83841e-14	4.08656e-13
SNHG4	small nucleolar RNA host gene 4	308.783	-0.978353	0.128652	2.85663e-14	4.10702e-13
SLC29A1	solute carrier family 29 member 1 (Augustine blood group)	6624.57	0.606036	0.079713	2.89941e-14	4.16271e-13
FKBP11	FKBP prolyl isomerase 11	467.096	-0.748155	0.0984189	2.92172e-14	4.19181e-13
AC129507.2		65.4245	1.73193	0.22835	3.33582e-14	4.77592e-13
UPK1A	uroplakin 1A	27.7092	-2.49234	0.328687	3.38395e-14	4.84145e-13
AL355987.4		513.783	-2.49361	0.328916	3.42148e-14	4.88835e-13
NEU1	neuraminidase 1	7519.57	0.596049	0.0786285	3.44036e-14	4.9119e-13
TMEM135	transmembrane protein 135	907.954	-0.704298	0.0929564	3.54589e-14	5.05905e-13
PPFIA4	PTPRF interacting protein alpha 4	470.612	-2.96545	0.391494	3.59949e-14	5.13195e-13
ZNF624	zinc finger protein 624	243.561	1.02927	0.135896	3.62048e-14	5.1583e-13
AC103760.1		88.8988	1.6017	0.211592	3.73974e-14	5.32452e-13
PFKP	phosphofructokinase, platelet	4003.41	-1.44404	0.190883	3.87808e-14	5.51766e-13
MEIS2	Meis homeobox 2	290.562	-0.891331	0.117826	3.88359e-14	5.52168e-13
TMEM150B	transmembrane protein 150B	695.718	-0.650109	0.0859502	3.91528e-14	5.5629e-13
C2	complement C2	347.35	0.89162	0.117884	3.92203e-14	5.56863e-13
PNPLA2	patatin like phospholipase domain containing 2	3304.06	0.759425	0.100459	4.04554e-14	5.74003e-13
SNX25	sorting nexin 25	1031.01	-0.817897	0.108221	4.10313e-14	5.81772e-13
SSTR1	somatostatin receptor 1	363.934	0.869192	0.115095	4.28854e-14	6.07223e-13
AP003559.1		46.1811	-1.77748	0.235394	4.31656e-14	6.1077e-13
PROCR	protein C receptor	1582.1	-0.673357	0.089176	4.32323e-14	6.11292e-13
NAA15	N-alpha-acetyltransferase 15, NatA auxiliary subunit	2921.35	-0.635314	0.0841862	4.46991e-14	6.31598e-13
AL137782.1		87.573	-1.47311	0.195248	4.52996e-14	6.39643e-13
NYNRIN	NYN domain and retroviral integrase containing	1584.15	-0.660659	0.0875662	4.53399e-14	6.39773e-13
PRMT1	protein arginine methyltransferase 1	5625.56	-0.695706	0.0922195	4.55693e-14	6.42568e-13
MPV17L2	MPV17 mitochondrial inner membrane protein like 2	429.683	-0.878324	0.116435	4.57542e-14	6.44732e-13
HOXA11-AS	HOXA11 antisense RNA	800.318	0.772362	0.102419	4.65625e-14	6.55673e-13
PARP14	poly(ADP-ribose) polymerase family member 14	3963.34	0.618672	0.0820695	4.75772e-14	6.69503e-13
TMCC3	transmembrane and coiled-coil domain family 3	816.965	0.693729	0.0921009	4.98667e-14	7.0124e-13
PRR7	proline rich 7, synaptic	223.239	-1.00081	0.132943	5.14802e-14	7.23434e-13
ATP1A1-AS1	ATP1A1 antisense RNA 1	86.6493	1.48484	0.197246	5.15814e-14	7.24361e-13
CPT1A	carnitine palmitoyltransferase 1A	4987.18	-0.790179	0.105014	5.29242e-14	7.42711e-13
EGLN3	egl-9 family hypoxia inducible factor 3	1513.32	-2.61331	0.34739	5.36483e-14	7.52358e-13
GPAT3	glycerol-3-phosphate acyltransferase 3	423.933	-1.17465	0.156174	5.41691e-14	7.58626e-13
SHH	sonic hedgehog signaling molecule	171.956	-1.08518	0.144331	5.5321e-14	7.7423e-13
NBDY	negative regulator of P-body association	1519.65	0.622839	0.0828519	5.58331e-14	7.80865e-13
DACT2	dishevelled binding antagonist of beta catenin 2	28.0671	-2.21651	0.295128	5.89779e-14	8.23727e-13
L3HYPDH	trans-L-3-hydroxyproline dehydratase	371.741	0.945634	0.125928	5.94215e-14	8.29358e-13
CDR2	cerebellar degeneration related protein 2	1744.97	-0.603904	0.0804232	5.9546e-14	8.30531e-13
TMC7	transmembrane channel like 7	723.133	-0.700506	0.0933076	6.02725e-14	8.40094e-13
SDF2L1	stromal cell derived factor 2 like 1	871.601	-0.844601	0.112514	6.06618e-14	8.44948e-13
SLC38A2	solute carrier family 38 member 2	3537.64	-0.725767	0.0967013	6.13161e-14	8.53482e-13
PSPH	phosphoserine phosphatase	1071.58	-0.865245	0.115327	6.25943e-14	8.70683e-13
P2RX1	purinergic receptor P2X 1	12.1792	-2.96217	0.395083	6.50018e-14	9.0173e-13
TNFSF10	TNF superfamily member 10	994.624	1.42113	0.189758	6.93118e-14	9.60871e-13
ADAM28	ADAM metallopeptidase domain 28	73.6756	1.61199	0.215262	6.9648e-14	9.64881e-13
MDFI	MyoD family inhibitor	150.388	-1.25492	0.1676	7.01278e-14	9.70874e-13
LINC02320	long intergenic non-protein coding RNA 2320	9.64135	-3.1671	0.423028	7.06154e-14	9.76307e-13
UBE2S	ubiquitin conjugating enzyme E2 S	1705.81	-0.930767	0.124395	7.29957e-14	1.00854e-12
NFAM1	NFAT activating protein with ITAM motif 1	161.793	1.20663	0.161354	7.53583e-14	1.03978e-12
TLN2	talin 2	2539.47	-0.716984	0.0959329	7.79035e-14	1.07418e-12
ADGRE2	adhesion G protein-coupled receptor E2	164.685	-1.13056	0.151329	7.96765e-14	1.09789e-12
GLIS2	GLIS family zinc finger 2	208.229	-1.17397	0.157236	8.25021e-14	1.13606e-12
AC009275.1		24.9067	-2.47015	0.330932	8.37843e-14	1.15217e-12
LINC00954	long intergenic non-protein coding RNA 954	115.525	1.54283	0.206709	8.40689e-14	1.15531e-12
AL161431.1		753.345	-1.96263	0.263023	8.53326e-14	1.1719e-12
ABCB8	ATP binding cassette subfamily B member 8	1494	-0.649345	0.0870612	8.75232e-14	1.20118e-12
ASB9	ankyrin repeat and SOCS box containing 9	157.113	-1.25891	0.168822	8.84965e-14	1.21372e-12
C7	complement C7	413.574	0.867025	0.116277	8.88288e-14	1.21747e-12
DDIT3	DNA damage inducible transcript 3	506.498	-1.09749	0.147321	9.35897e-14	1.28101e-12
RRAGB	Ras related GTP binding B	537.015	0.802347	0.107748	9.58629e-14	1.31125e-12
TRHDE	thyrotropin releasing hormone degrading enzyme	25.6935	2.84215	0.381709	9.63184e-14	1.31661e-12
COLQ	collagen like tail subunit of asymmetric acetylcholinesterase	61.7406	1.91855	0.257733	9.77164e-14	1.33483e-12
HAS3	hyaluronan synthase 3	155.51	-1.16899	0.157066	9.86667e-14	1.34691e-12
AARS		6394.98	-0.588471	0.0791568	1.0517e-13	1.43474e-12
GLRX3	glutaredoxin 3	2129.52	-0.662982	0.0891945	1.06171e-13	1.44744e-12
C16orf74	chromosome 16 open reading frame 74	32.9332	-2.04465	0.275111	1.06905e-13	1.45648e-12
APLN	apelin	82.495	-1.50252	0.202247	1.09289e-13	1.48699e-12
DIXDC1	DIX domain containing 1	452.556	-0.734576	0.0989451	1.13575e-13	1.54325e-12
NTMT1	N-terminal Xaa-Pro-Lys N-methyltransferase 1	959.267	-0.774984	0.10446	1.18028e-13	1.6027e-12
GRK1	G protein-coupled receptor kinase 1	86.9193	-1.2784	0.172409	1.21707e-13	1.65156e-12
RUVBL2	RuvB like AAA ATPase 2	3749.17	-0.716606	0.0966869	1.24772e-13	1.68869e-12
H2AFZ		7051.14	-0.691312	0.0932766	1.24951e-13	1.69001e-12
HSD3B7	hydroxy-delta-5-steroid dehydrogenase, 3 beta- and steroid delta-isomerase 7	1770.04	0.606674	0.0818679	1.25915e-13	1.70192e-12
RNF157	ring finger protein 157	216.917	-1.02004	0.137677	1.27326e-13	1.71873e-12
CTC1	CST telomere replication complex component 1	1987.13	0.675862	0.0912794	1.31822e-13	1.77709e-12
DHX33	DEAH-box helicase 33	1727.65	-0.643448	0.0869414	1.35225e-13	1.82177e-12
TMEM253	transmembrane protein 253	286.901	0.883002	0.119312	1.35416e-13	1.82315e-12
AC005307.1		13.6286	-2.97196	0.401833	1.4032e-13	1.88794e-12
TBL1X	transducin beta like 1 X-linked	19.0867	-2.73678	0.37014	1.42586e-13	1.91592e-12
SEC14L2	SEC14 like lipid binding 2	350.213	-0.788631	0.106661	1.42692e-13	1.91608e-12
CELSR3	cadherin EGF LAG seven-pass G-type receptor 3	259.673	-1.09235	0.147788	1.45406e-13	1.95126e-12
ZNF226	zinc finger protein 226	920.642	0.609981	0.0825919	1.51895e-13	2.037e-12
ZNF688	zinc finger protein 688	386.907	0.796177	0.107809	1.52401e-13	2.04245e-12
NAA30	N-alpha-acetyltransferase 30, NatC catalytic subunit	1437.57	0.594548	0.0805152	1.53262e-13	2.05265e-12
SETD7	SET domain containing 7, histone lysine methyltransferase	2064.04	-0.650648	0.088122	1.54198e-13	2.06384e-12
PTPRO	protein tyrosine phosphatase receptor type O	4851.12	0.700728	0.0949297	1.56468e-13	2.09286e-12
CREG2	cellular repressor of E1A stimulated genes 2	51.457	-2.26246	0.306731	1.63082e-13	2.1799e-12
CATSPERG	cation channel sperm associated auxiliary subunit gamma	85.5898	1.61919	0.219684	1.69909e-13	2.26674e-12
LINC01358	long intergenic non-protein coding RNA 1358	25.7205	2.63695	0.357787	1.70414e-13	2.272e-12
RAI14	retinoic acid induced 14	674.104	-0.814549	0.110534	1.71598e-13	2.28631e-12
MPP6		263.9	-0.949192	0.129026	1.88638e-13	2.50684e-12
LINC02081		19.5063	-2.54467	0.345957	1.90288e-13	2.52713e-12
AP000769.1		168.629	-1.27299	0.173167	1.96358e-13	2.60437e-12
TMEM241	transmembrane protein 241	465.979	-0.724977	0.0986334	1.97881e-13	2.62288e-12
GAD1	glutamate decarboxylase 1	312.679	-0.891775	0.121342	1.99257e-13	2.63941e-12
ARHGAP11A	Rho GTPase activating protein 11A	2400.21	-0.814414	0.110845	2.02183e-13	2.67473e-12
HRAT92		46.1478	2.42731	0.330706	2.13952e-13	2.82496e-12
CKS2	CDC28 protein kinase regulatory subunit 2	2641.49	-0.806959	0.110039	2.24409e-13	2.95923e-12
NEIL1	nei like DNA glycosylase 1	588.943	0.817798	0.111553	2.28424e-13	3.00832e-12
AL049836.1		15.5958	-3.04932	0.416185	2.35636e-13	3.10131e-12
FAM110C	family with sequence similarity 110 member C	1087.72	0.68952	0.0941642	2.43342e-13	3.20068e-12
PFDN4	prefoldin subunit 4	1234.28	-0.709036	0.0968884	2.5157e-13	3.30542e-12
ACOT9	acyl-CoA thioesterase 9	1708.32	-0.664881	0.0908747	2.54595e-13	3.34228e-12
TSPAN7	tetraspanin 7	145.305	1.26694	0.173222	2.59321e-13	3.40213e-12
IFI6	interferon alpha inducible protein 6	1262.03	1.6495	0.225544	2.60436e-13	3.41242e-12
FRY	FRY microtubule binding protein	470.391	-2.1643	0.296218	2.74282e-13	3.58925e-12
RIOK1	RIO kinase 1	1375.1	-0.603744	0.082738	2.94121e-13	3.84641e-12
CREBRF	CREB3 regulatory factor	933.918	0.88804	0.121704	2.94881e-13	3.85389e-12
AQP11	aquaporin 11	280.909	0.921765	0.126329	2.95271e-13	3.85654e-12
PRKAG2-AS1	PRKAG2 antisense RNA 1	148.554	1.25567	0.172168	3.0246e-13	3.94793e-12
HOMER1	homer scaffold protein 1	146.662	-1.03618	0.142125	3.0855e-13	4.02486e-12
HABP2	hyaluronan binding protein 2	32.1507	-2.07438	0.284643	3.15446e-13	4.1096e-12
DEFA5	defensin alpha 5	456.964	-1.01998	0.139986	3.18463e-13	4.14536e-12
OTUD1	OTU deubiquitinase 1	844.913	0.657884	0.0902907	3.18594e-13	4.14536e-12
IFITM1	interferon induced transmembrane protein 1	8001.6	0.654721	0.0898699	3.21183e-13	4.17344e-12
HBP1	HMG-box transcription factor 1	2428.84	0.934561	0.128327	3.2737e-13	4.24877e-12
ETV5	ETS variant transcription factor 5	543.547	-2.08522	0.286378	3.30502e-13	4.28672e-12
TSC1	TSC complex subunit 1	3807.8	0.648593	0.0890992	3.35203e-13	4.34494e-12
ATXN7L1	ataxin 7 like 1	623.158	0.789733	0.108528	3.41876e-13	4.42586e-12
SNX21	sorting nexin family member 21	1531.51	0.610338	0.0839798	3.65726e-13	4.72866e-12
FKBP5	FKBP prolyl isomerase 5	1860.44	-0.725223	0.0998651	3.81343e-13	4.92747e-12
GRHL3	grainyhead like transcription factor 3	179.061	-1.15344	0.158863	3.85447e-13	4.97737e-12
TUBA4A	tubulin alpha 4a	3989.3	-0.695138	0.0958948	4.19978e-13	5.41647e-12
ALPK1	alpha kinase 1	993.572	0.692149	0.0956191	4.53319e-13	5.83558e-12
OXGR1	oxoglutarate receptor 1	137.867	-2.0556	0.283996	4.54982e-13	5.85323e-12
TSEN15	tRNA splicing endonuclease subunit 15	1775.52	-0.694946	0.0960533	4.65533e-13	5.98521e-12
DGKE	diacylglycerol kinase epsilon	628.173	-0.671328	0.09282	4.739e-13	6.08897e-12
AC008966.1		209.831	0.874446	0.120931	4.79549e-13	6.15771e-12
RAB30	RAB30, member RAS oncogene family	435.538	-0.898223	0.124235	4.82882e-13	6.19664e-12
PARPBP	PARP1 binding protein	647.645	-0.741826	0.102612	4.84899e-13	6.21863e-12
PDCD4	programmed cell death 4	5856.88	0.648868	0.0897688	4.89399e-13	6.27243e-12
CHN2	chimerin 2	1064.84	-0.661299	0.091632	5.31855e-13	6.79961e-12
DBI	diazepam binding inhibitor, acyl-CoA binding protein	10403.1	-0.609699	0.0844873	5.33584e-13	6.81746e-12
RPL22L1	ribosomal protein L22 like 1	793.629	-0.768283	0.106495	5.42389e-13	6.92566e-12
HHLA2	HERV-H LTR-associating 2	459.856	0.988868	0.137096	5.47483e-13	6.98636e-12
CTXND1	cortexin domain containing 1	22.3922	-2.3424	0.324841	5.55777e-13	7.08779e-12
CCL20	C-C motif chemokine ligand 20	426.302	-1.839	0.255396	5.99472e-13	7.64029e-12
DISP1	dispatched RND transporter family member 1	677.677	0.767418	0.106586	6.02255e-13	7.671e-12
SLC35E2B	solute carrier family 35 member E2B	4386.86	0.592651	0.0824847	6.72177e-13	8.55101e-12
POMT2	protein O-mannosyltransferase 2	629.015	-0.677235	0.0943126	6.93293e-13	8.80872e-12
FGFR2	fibroblast growth factor receptor 2	92.235	-1.39593	0.194438	7.00531e-13	8.89519e-12
S100A16	S100 calcium binding protein A16	3833.05	-0.66831	0.093123	7.14446e-13	9.06068e-12
STC2	stanniocalcin 2	883.45	-1.97909	0.275801	7.18832e-13	9.11068e-12
VWA7	von Willebrand factor A domain containing 7	276.041	1.03941	0.144905	7.33456e-13	9.2903e-12
HOPX	HOP homeobox	21.9186	2.60461	0.363116	7.33957e-13	9.29091e-12
KLF11	KLF transcription factor 11	541.654	-0.683528	0.0952935	7.34417e-13	9.29101e-12
WDR62	WD repeat domain 62	1318.4	-0.744356	0.103777	7.35456e-13	9.29843e-12
SULT1C2	sulfotransferase family 1C member 2	207.331	1.18513	0.165304	7.53443e-13	9.51211e-12
MT1F	metallothionein 1F	89.6327	1.38363	0.193244	8.06612e-13	1.01668e-11
LEPR	leptin receptor	202.566	-1.07855	0.150663	8.1447e-13	1.02595e-11
SFXN2	sideroflexin 2	945.977	0.631419	0.0882053	8.15586e-13	1.02673e-11
CCDC28B	coiled-coil domain containing 28B	59.1807	-1.78577	0.24956	8.3256e-13	1.04681e-11
CEACAM7	CEA cell adhesion molecule 7	11.6657	-3.07441	0.429763	8.44494e-13	1.06117e-11
VWCE	von Willebrand factor C and EGF domains	69.1023	-1.61442	0.225681	8.45705e-13	1.06204e-11
MISP3	MISP family member 3	1056.87	0.680877	0.0951969	8.53311e-13	1.07094e-11
RASAL1	RAS protein activator like 1	15.4945	-2.50126	0.34974	8.56643e-13	1.07327e-11
HIP1R	huntingtin interacting protein 1 related	5364.96	0.593588	0.0830106	8.63054e-13	1.07987e-11
TINAG	tubulointerstitial nephritis antigen	266.132	0.888785	0.124308	8.68471e-13	1.08598e-11
HMGA2	high mobility group AT-hook 2	321.977	-0.849323	0.118831	8.8478e-13	1.10571e-11
AP003108.5		36.5042	-1.82214	0.254989	8.9371e-13	1.11619e-11
PLB1	phospholipase B1	296.498	-0.94003	0.131561	8.98632e-13	1.12165e-11
LBH	LBH regulator of WNT signaling pathway	406.323	-2.27038	0.318076	9.47997e-13	1.18183e-11
YPEL5	yippee like 5	3122.86	0.789469	0.110609	9.50534e-13	1.18428e-11
PPP1R3G	protein phosphatase 1 regulatory subunit 3G	73.3121	-1.86259	0.261069	9.71427e-13	1.20957e-11
MAOB	monoamine oxidase B	345.637	0.817985	0.11469	9.88384e-13	1.2292e-11
TMEM97	transmembrane protein 97	3659.05	-0.635502	0.0891839	1.0352e-12	1.28664e-11
DAGLA	diacylglycerol lipase alpha	2428.27	0.708852	0.0995682	1.08508e-12	1.34782e-11
IPPK	inositol-pentakisphosphate 2-kinase	774.582	-0.596583	0.0838482	1.11875e-12	1.38881e-11
CEP55	centrosomal protein 55	1675.63	-0.727073	0.102201	1.12628e-12	1.39731e-11
POU5F1	POU class 5 homeobox 1	146.246	-1.10584	0.155501	1.14801e-12	1.42255e-11
ADRA2C	adrenoceptor alpha 2C	23.1253	-2.21352	0.311346	1.16454e-12	1.44129e-11
IRF1	interferon regulatory factor 1	1642.49	0.633111	0.0891012	1.19862e-12	1.48169e-11
WASHC2A	WASH complex subunit 2A	1334.05	0.631602	0.0889615	1.25001e-12	1.54242e-11
AKR1C1	aldo-keto reductase family 1 member C1	10291.1	0.727498	0.102478	1.25599e-12	1.54888e-11
CYP3A5	cytochrome P450 family 3 subfamily A member 5	2512.06	1.24104	0.174837	1.2633e-12	1.55696e-11
OR2A7	olfactory receptor family 2 subfamily A member 7	224.015	0.976588	0.137584	1.26478e-12	1.55784e-11
CYP4F2	cytochrome P450 family 4 subfamily F member 2	292.338	-1.00242	0.141308	1.30381e-12	1.60497e-11
AC105277.1		60.1903	1.75514	0.247563	1.34437e-12	1.6539e-11
AL139384.2		85.2899	1.4124	0.199373	1.39823e-12	1.71913e-11
LINC00543	long intergenic non-protein coding RNA 543	310.962	0.829004	0.117047	1.41428e-12	1.73575e-11
ZNF776	zinc finger protein 776	936.659	0.605003	0.0854478	1.43757e-12	1.76327e-11
AL049555.1		1061.4	0.694533	0.0981009	1.44384e-12	1.76991e-11
SLC6A14	solute carrier family 6 member 14	20.2846	-2.55866	0.36141	1.4451e-12	1.7704e-11
PFDN2	prefoldin subunit 2	2189.96	-0.619248	0.0874794	1.45427e-12	1.78056e-11
CDON	cell adhesion associated, oncogene regulated	351.175	-0.782692	0.110623	1.49098e-12	1.82443e-11
ABHD6	abhydrolase domain containing 6, acylglycerol lipase	415.407	-0.688642	0.0973402	1.49885e-12	1.83224e-11
RFLNA	refilin A	1296.39	0.769763	0.108807	1.49915e-12	1.83224e-11
AC015712.2		276.489	0.91215	0.128962	1.51611e-12	1.85078e-11
AL391056.1		107.785	-1.28613	0.18194	1.56097e-12	1.90327e-11
PTS	6-pyruvoyltetrahydropterin synthase	697.563	-0.717627	0.101551	1.58709e-12	1.93282e-11
CHURC1	churchill domain containing 1	1206.33	0.627375	0.0888057	1.61098e-12	1.96076e-11
DDX60	DExD/H-box helicase 60	498.338	0.98921	0.140037	1.61846e-12	1.96869e-11
RAPGEFL1	Rap guanine nucleotide exchange factor like 1	2080.77	0.639136	0.090483	1.62233e-12	1.97224e-11
CPVL	carboxypeptidase vitellogenic like	399.229	-0.707124	0.100148	1.65571e-12	2.01044e-11
HR	HR lysine demethylase and nuclear receptor corepressor	281.607	-0.970049	0.137437	1.68742e-12	2.04531e-11
AL121832.3		761.502	0.956622	0.135611	1.73642e-12	2.09976e-11
TMEM161B-AS1		486.252	0.792869	0.112505	1.82296e-12	2.2031e-11
HMCN1	hemicentin 1	193.68	1.04305	0.148016	1.83039e-12	2.21077e-11
VEGFB	vascular endothelial growth factor B	2118.01	0.601232	0.085322	1.83308e-12	2.21272e-11
OXR1	oxidation resistance 1	5888.41	0.611602	0.0868278	1.86993e-12	2.25456e-11
ANLN	anillin, actin binding protein	3130.23	-0.762752	0.108305	1.88693e-12	2.27372e-11
SUV39H2	SUV39H2 histone lysine methyltransferase	1077.15	-0.640086	0.0909099	1.91024e-12	2.29911e-11
TBXAS1	thromboxane A synthase 1	202.119	-0.961116	0.136533	1.92992e-12	2.32144e-11
MRTO4	MRT4 homolog, ribosome maturation factor	2536.38	-0.73471	0.104401	1.95886e-12	2.3535e-11
LYRM9	LYR motif containing 9	229.414	0.957135	0.13601	1.96054e-12	2.35414e-11
HNRNPA1P26	heterogeneous nuclear ribonucleoprotein A1 pseudogene 26	7.15633	-3.14696	0.447214	1.96711e-12	2.36065e-11
FTSJ1	FtsJ RNA 2'-O-methyltransferase 1	2147.38	-0.621508	0.0883381	1.98465e-12	2.38031e-11
LRRK1	leucine rich repeat kinase 1	1631.47	0.666277	0.0947566	2.04393e-12	2.44855e-11
AC093609.1		23.5456	-2.42784	0.34569	2.16903e-12	2.59538e-11
YPEL1	yippee like 1	248.542	1.10515	0.157441	2.22735e-12	2.66206e-11
NUDT14	nudix hydrolase 14	772.871	0.715776	0.102027	2.2901e-12	2.73388e-11
DSC2	desmocollin 2	6747.33	0.623951	0.0889485	2.30366e-12	2.74848e-11
KCNIP2	potassium voltage-gated channel interacting protein 2	265.099	0.876405	0.125019	2.3801e-12	2.83802e-11
JUP	junction plakoglobin	17827.9	0.591357	0.0844084	2.45399e-12	2.92443e-11
BICDL1	BICD family like cargo adaptor 1	370.944	-0.950497	0.135827	2.5988e-12	3.09341e-11
CHAD	chondroadherin	33.2064	2.53558	0.362376	2.61304e-12	3.10856e-11
KCTD16	potassium channel tetramerization domain containing 16	26.7767	2.59942	0.371576	2.63991e-12	3.13509e-11
SLC5A12	solute carrier family 5 member 12	71.2506	1.86936	0.267252	2.65777e-12	3.15447e-11
SH2D2A	SH2 domain containing 2A	276.768	-0.860243	0.123056	2.73599e-12	3.24356e-11
SH3D21	SH3 domain containing 21	279.44	-1.85961	0.266438	2.96185e-12	3.50929e-11
TFF2	trefoil factor 2	31.6843	-3.20396	0.45906	2.96449e-12	3.51039e-11
DENND5B	DENN domain containing 5B	691.386	0.74879	0.107304	2.99017e-12	3.53876e-11
WDR45B	WD repeat domain 45B	3287.95	-0.633861	0.0908721	3.05187e-12	3.60971e-11
CLK4	CDC like kinase 4	886.702	0.636323	0.0912853	3.1535e-12	3.72563e-11
NDUFAF2	NADH:ubiquinone oxidoreductase complex assembly factor 2	847.699	-0.714015	0.102508	3.27364e-12	3.86534e-11
PDE5A	phosphodiesterase 5A	733.718	0.719458	0.103294	3.28045e-12	3.86934e-11
NEFL	neurofilament light chain	55.3544	1.98895	0.285585	3.29647e-12	3.8856e-11
AP002852.2		27.2778	-2.37212	0.340658	3.32285e-12	3.91444e-11
CACNB2	calcium voltage-gated channel auxiliary subunit beta 2	31.6033	2.35622	0.338635	3.45147e-12	4.05899e-11
ZMIZ2	zinc finger MIZ-type containing 2	8169.71	0.598954	0.0861013	3.49105e-12	4.10319e-11
CIDEC	cell death inducing DFFA like effector c	38.6844	-1.87371	0.269374	3.50581e-12	4.11583e-11
ZFP14	ZFP14 zinc finger protein	841.144	0.61691	0.0886895	3.50472e-12	4.11583e-11
DDB2	damage specific DNA binding protein 2	401.885	-0.759246	0.10922	3.61335e-12	4.23334e-11
AP003716.1		56.6531	1.87619	0.269898	3.61415e-12	4.23334e-11
H19	H19 imprinted maternally expressed transcript	10.9093	-2.74019	0.394345	3.6868e-12	4.31352e-11
ZBTB42	zinc finger and BTB domain containing 42	488.432	0.742994	0.106974	3.76913e-12	4.40733e-11
TTC14	tetratricopeptide repeat domain 14	1612.35	0.624213	0.0898971	3.82147e-12	4.46345e-11
MGST1	microsomal glutathione S-transferase 1	4474.84	-0.671522	0.0968053	4.01008e-12	4.67577e-11
ADA	adenosine deaminase	553.663	-0.738082	0.10643	4.06391e-12	4.73585e-11
RERE	arginine-glutamic acid dipeptide repeats	6003.96	0.601662	0.0868098	4.18468e-12	4.87106e-11
MARCH8		828.937	0.685001	0.0988686	4.25639e-12	4.95173e-11
PUM3	pumilio RNA binding family member 3	2513.66	-0.636766	0.0919203	4.28725e-12	4.98481e-11
RAN	RAN, member RAS oncogene family	12497.7	-0.614573	0.0887671	4.40848e-12	5.12286e-11
AC016727.1		116.192	1.36391	0.197596	5.10913e-12	5.92365e-11
EGFL7	EGF like domain multiple 7	101.71	-1.49043	0.216163	5.3902e-12	6.23545e-11
AC026401.3		189.193	-0.91442	0.132646	5.43644e-12	6.28188e-11
S100A11	S100 calcium binding protein A11	10690.7	-0.676083	0.0980962	5.49952e-12	6.35119e-11
GNPTG	N-acetylglucosamine-1-phosphate transferase subunit gamma	1771.51	0.588071	0.0854047	5.75079e-12	6.62647e-11
C18orf32	chromosome 18 open reading frame 32	299.268	0.767781	0.111536	5.83036e-12	6.71439e-11
PAQR4	progestin and adipoQ receptor family member 4	2449.51	-0.747265	0.108559	5.84075e-12	6.72259e-11
KLK6	kallikrein related peptidase 6	457.883	-1.85968	0.270458	6.15343e-12	7.07456e-11
ATL1	atlastin GTPase 1	142.359	1.50481	0.218938	6.27604e-12	7.21148e-11
FKBP9P1	FKBP prolyl isomerase 9 pseudogene 1	176.838	-2.16483	0.31501	6.31973e-12	7.25762e-11
PGAM5	PGAM family member 5, mitochondrial serine/threonine protein phosphatase	2049.41	-0.649088	0.0944606	6.35217e-12	7.2908e-11
SEC11C	SEC11 homolog C, signal peptidase complex subunit	2646.75	-0.758507	0.11047	6.59545e-12	7.56158e-11
TMEM123	transmembrane protein 123	16087.4	-0.647384	0.0942884	6.60268e-12	7.56565e-11
KCTD7	potassium channel tetramerization domain containing 7	1235.16	0.611497	0.0890652	6.61537e-12	7.57596e-11
KLHL29	kelch like family member 29	54.566	-1.51024	0.220001	6.66185e-12	7.62494e-11
LAMA2	laminin subunit alpha 2	83.3804	1.38233	0.201627	7.0871e-12	8.08464e-11
ZNF350	zinc finger protein 350	650.831	0.646421	0.0943126	7.18001e-12	8.18609e-11
SLC12A9	solute carrier family 12 member 9	3863.79	0.63117	0.092175	7.51431e-12	8.55299e-11
CASKIN1	CASK interacting protein 1	64.5941	-1.42779	0.20862	7.70342e-12	8.75854e-11
AC129492.1		72.3878	-1.34216	0.19623	7.93453e-12	9.01132e-11
TNFRSF10C	TNF receptor superfamily member 10c	202.354	1.03051	0.150692	8.00154e-12	9.08241e-11
MED13L	mediator complex subunit 13L	4744.07	0.678457	0.0992515	8.15878e-12	9.25578e-11
VLDLR	very low density lipoprotein receptor	19.46	-3.16012	0.462651	8.46508e-12	9.58209e-11
MYO7B	myosin VIIB	8117.68	0.668705	0.0979026	8.47333e-12	9.58615e-11
SLC15A1	solute carrier family 15 member 1	92.8828	-1.72304	0.252394	8.68436e-12	9.8141e-11
PLTP	phospholipid transfer protein	99.9421	-1.29799	0.190137	8.69496e-12	9.82067e-11
DENND4C	DENN domain containing 4C	10083.5	0.71901	0.105409	9.03043e-12	1.0194e-10
PSAT1	phosphoserine aminotransferase 1	2096.52	-1.64844	0.241873	9.4048e-12	1.06049e-10
ARID5B	AT-rich interaction domain 5B	5457.43	0.602225	0.0883833	9.50588e-12	1.0713e-10
TMEM211		28.618	-2.05329	0.301754	1.01407e-11	1.14097e-10
PPAT	phosphoribosyl pyrophosphate amidotransferase	1097.88	-0.679751	0.0999302	1.02988e-11	1.15749e-10
CRACR2B	calcium release activated channel regulator 2B	2193.62	0.586508	0.086283	1.06458e-11	1.19453e-10
RUVBL1	RuvB like AAA ATPase 1	2206.11	-0.659749	0.0970863	1.07947e-11	1.21058e-10
LAMC1	laminin subunit gamma 1	7465.25	-0.595467	0.087662	1.10007e-11	1.233e-10
CLCN7	chloride voltage-gated channel 7	4844.78	0.585101	0.0861684	1.11981e-11	1.25444e-10
NCALD	neurocalcin delta	27.2237	-1.9718	0.29045	1.1309e-11	1.26618e-10
ACTR3B	actin related protein 3B	468.312	-0.639491	0.0942255	1.14632e-11	1.28205e-10
COL4A2	collagen type IV alpha 2 chain	942.707	0.746781	0.110069	1.16374e-11	1.30081e-10
PPP2R2A	protein phosphatase 2 regulatory subunit Balpha	1284.89	-0.857278	0.126374	1.17179e-11	1.3091e-10
F12	coagulation factor XII	432.338	-0.72186	0.106457	1.19549e-11	1.33413e-10
RGS19	regulator of G protein signaling 19	408.111	-0.819015	0.120795	1.19984e-11	1.33826e-10
C1orf109	chromosome 1 open reading frame 109	717.122	-0.650379	0.0959287	1.20332e-11	1.34141e-10
FSBP	fibrinogen silencer binding protein	47.4465	-1.64706	0.243014	1.2216e-11	1.36031e-10
TNFAIP2	TNF alpha induced protein 2	38.9774	-1.72889	0.255112	1.22698e-11	1.36556e-10
LINC00921	long intergenic non-protein coding RNA 921	100.027	1.42563	0.210479	1.25915e-11	1.40061e-10
GABARAP	GABA type A receptor-associated protein	445.827	0.686525	0.101368	1.26485e-11	1.40618e-10
FFAR4	free fatty acid receptor 4	26.7835	-2.149	0.317409	1.28383e-11	1.42574e-10
C9orf172		657.434	-0.922874	0.136316	1.28666e-11	1.42812e-10
SLC27A2	solute carrier family 27 member 2	1193.71	-0.643338	0.0951006	1.3348e-11	1.48075e-10
ZNF233	zinc finger protein 233	138.827	1.07802	0.159538	1.40757e-11	1.55979e-10
DNHD1	dynein heavy chain domain 1	1096.71	-0.877876	0.130032	1.46588e-11	1.62178e-10
GAREM2	GRB2 associated regulator of MAPK1 subtype 2	361.843	-0.700899	0.103844	1.48347e-11	1.63948e-10
ABCC5	ATP binding cassette subfamily C member 5	2179.74	0.637263	0.0944195	1.48587e-11	1.64124e-10
EIF4E	eukaryotic translation initiation factor 4E	1288.04	-0.624556	0.0925478	1.49419e-11	1.64955e-10
DCT	dopachrome tautomerase	26.2026	2.34546	0.347647	1.5127e-11	1.66908e-10
CHGA	chromogranin A	482.864	2.04864	0.303788	1.54459e-11	1.70244e-10
PAQR5	progestin and adipoQ receptor family member 5	442.527	-0.608566	0.090268	1.56475e-11	1.72374e-10
GTF2A2	general transcription factor IIA subunit 2	942.052	-0.688616	0.102172	1.58673e-11	1.74702e-10
SIKE1	suppressor of IKBKE 1	1175.89	-0.623804	0.0925619	1.59129e-11	1.7511e-10
ERVV-2	endogenous retrovirus group V member 2, envelope	30.9732	-3.04837	0.452607	1.63767e-11	1.80021e-10
EIF5A	eukaryotic translation initiation factor 5A	12390.8	-0.594394	0.0882559	1.6405e-11	1.80236e-10
TTC39B	tetratricopeptide repeat domain 39B	1357.32	-0.710887	0.10556	1.64593e-11	1.80639e-10
VSNL1	visinin like 1	1485.79	-1.32525	0.196895	1.68802e-11	1.85007e-10
PLIN2	perilipin 2	4063.3	-0.722032	0.107274	1.68843e-11	1.85007e-10
P2RY11	purinergic receptor P2Y11	78.1301	-1.22448	0.182247	1.83227e-11	2.00021e-10
LINC00513	long intergenic non-protein coding RNA 513	27.4578	-2.26318	0.337144	1.90929e-11	2.08098e-10
NPSR1-AS1	NPSR1 antisense RNA 1	14.0706	-2.81903	0.420004	1.92073e-11	2.09233e-10
H2AFJ		1251.41	-0.620591	0.0924914	1.95007e-11	2.12316e-10
AC007277.1		236.897	-0.835078	0.124544	2.01268e-11	2.19017e-10
IER5L	immediate early response 5 like	568.458	-0.792732	0.118249	2.02894e-11	2.2067e-10
VASH2	vasohibin 2	21.0374	-2.12545	0.317088	2.04136e-11	2.21904e-10
IZUMO1	izumo sperm-oocyte fusion 1	35.1958	-2.07111	0.309004	2.04848e-11	2.2256e-10
FBXL19-AS1	FBXL19 antisense RNA 1	215.282	-0.921272	0.13746	2.05458e-11	2.23105e-10
ITLN2	intelectin 2	83.2133	1.35811	0.202819	2.13927e-11	2.31811e-10
RAD54L	RAD54 like	823.714	-0.649389	0.0969878	2.14826e-11	2.32662e-10
TLR2	toll like receptor 2	335.626	0.790106	0.118044	2.18157e-11	2.35897e-10
TPTE2P5	transmembrane phosphoinositide 3-phosphatase and tensin homolog 2 pseudogene 5	131.559	1.23405	0.18442	2.20898e-11	2.3861e-10
MAGOHB	mago homolog B, exon junction complex subunit	487.722	-0.717222	0.10736	2.38076e-11	2.56625e-10
IGF1	insulin like growth factor 1	17.6459	-2.29946	0.344227	2.3885e-11	2.57252e-10
SPACA6P-AS		29.0892	-2.19524	0.328709	2.41629e-11	2.60046e-10
P3H3	prolyl 3-hydroxylase 3	36.4466	-1.82644	0.273617	2.4692e-11	2.65462e-10
C3orf62	chromosome 3 open reading frame 62	393.665	0.699728	0.10484	2.4854e-11	2.67064e-10
GPR157	G protein-coupled receptor 157	725.848	-0.591105	0.088592	2.51966e-11	2.70603e-10
SH2D6	SH2 domain containing 6	12.1149	-2.75413	0.412945	2.56681e-11	2.75523e-10
AC009041.2		19.1114	-2.23347	0.335007	2.61208e-11	2.79944e-10
ACP5	acid phosphatase 5, tartrate resistant	154.598	1.0881	0.163217	2.61878e-11	2.80515e-10
PYCR1	pyrroline-5-carboxylate reductase 1	4520.63	-0.671081	0.100666	2.621e-11	2.80606e-10
BTD	biotinidase	690.207	0.66363	0.0995657	2.64232e-11	2.82742e-10
ZBTB38	zinc finger and BTB domain containing 38	2818.02	0.659782	0.0989948	2.65012e-11	2.83429e-10
PHYHIPL	phytanoyl-CoA 2-hydroxylase interacting protein like	21.2567	2.38925	0.358559	2.67391e-11	2.85825e-10
AL590617.2		194.073	-0.887848	0.133315	2.74266e-11	2.92869e-10
SAPCD2	suppressor APC domain containing 2	3388.01	-0.748395	0.112382	2.74926e-11	2.93421e-10
RIMS3	regulating synaptic membrane exocytosis 3	145.177	-0.948165	0.1424	2.7667e-11	2.95129e-10
LINC01594	long intergenic non-protein coding RNA 1594	82.4467	1.45397	0.218663	2.9441e-11	3.13401e-10
GNAZ	G protein subunit alpha z	314.756	-0.875008	0.131602	2.95322e-11	3.1421e-10
LINC01811	long intergenic non-protein coding RNA 1811	20.6408	-2.22249	0.334301	2.96775e-11	3.15593e-10
TMEM176B	transmembrane protein 176B	958.138	0.633109	0.0952492	2.99397e-11	3.18216e-10
C2orf48		191.2	-0.946655	0.142514	3.08338e-11	3.27549e-10
RASSF4	Ras association domain family member 4	868.91	0.613073	0.0923172	3.11696e-11	3.30945e-10
PPP1R14A	protein phosphatase 1 regulatory inhibitor subunit 14A	66.3054	-1.77241	0.267021	3.18617e-11	3.37422e-10
P4HA1	prolyl 4-hydroxylase subunit alpha 1	2577.49	-1.64793	0.248336	3.22575e-11	3.41438e-10
HHEX	hematopoietically expressed homeobox	97.113	-1.09081	0.164431	3.27071e-11	3.46019e-10
EREG	epiregulin	1224.09	-0.864753	0.130362	3.27888e-11	3.46704e-10
CFLAR	CASP8 and FADD like apoptosis regulator	6929.17	0.640645	0.096632	3.3627e-11	3.55201e-10
ORC6	origin recognition complex subunit 6	641.333	-0.800417	0.120786	3.43218e-11	3.62168e-10
TMCC1	transmembrane and coiled-coil domain family 1	1163.13	-0.838348	0.126551	3.48203e-11	3.6724e-10
RSRP1	arginine and serine rich protein 1	2864.25	0.653093	0.0986408	3.56977e-11	3.76301e-10
FHL2	four and a half LIM domains 2	1479.7	-1.15555	0.174656	3.68638e-11	3.88393e-10
SRP14-AS1		314.951	0.886509	0.133998	3.69469e-11	3.89069e-10
EXOSC7	exosome component 7	982.768	-0.608064	0.0919479	3.76275e-11	3.96033e-10
P3H4	prolyl 3-hydroxylase family member 4 (inactive)	1384.6	-0.630494	0.0954327	3.93e-11	4.12791e-10
B9D1	B9 domain containing 1	405.514	-0.776755	0.117697	4.12192e-11	4.32507e-10
THAP8	THAP domain containing 8	370.503	0.677915	0.10296	4.5725e-11	4.78319e-10
KIF14	kinesin family member 14	1303.69	-0.791072	0.120195	4.65469e-11	4.8667e-10
CRABP2	cellular retinoic acid binding protein 2	58.8013	-1.58346	0.240734	4.77946e-11	4.99142e-10
CCL24	C-C motif chemokine ligand 24	2997.35	-0.638959	0.0971418	4.78127e-11	4.99142e-10
FAM214A		511.892	0.860544	0.130833	4.78744e-11	4.99533e-10
BRIX1	biogenesis of ribosomes BRX1	1667.37	-0.674089	0.102569	4.96321e-11	5.17348e-10
F7	coagulation factor VII	804.893	-1.26321	0.19223	4.98529e-11	5.19386e-10
MYL9	myosin light chain 9	1410.49	1.33535	0.203254	5.03694e-11	5.24235e-10
EDAR	ectodysplasin A receptor	1271.57	-0.634898	0.0966609	5.08937e-11	5.29423e-10
AL158206.1		73.1898	-1.32318	0.201541	5.19121e-11	5.38926e-10
MYH7B	myosin heavy chain 7B	702.2	-1.3856	0.211056	5.20122e-11	5.39692e-10
PRR11	proline rich 11	709.72	-0.776368	0.118268	5.22175e-11	5.41549e-10
ARHGDIG	Rho GDP dissociation inhibitor gamma	64.0072	-1.62062	0.246999	5.33606e-11	5.53124e-10
TEPSIN	TEPSIN adaptor related protein complex 4 accessory protein	984.968	0.648793	0.098943	5.48126e-11	5.67889e-10
SNORA18	small nucleolar RNA, H/ACA box 18	207.04	-0.824823	0.125829	5.56037e-11	5.75216e-10
USP2-AS1	USP2 antisense RNA 1	77.7753	-1.23059	0.187732	5.56406e-11	5.75308e-10
RNASEH1	ribonuclease H1	588.268	-0.646572	0.0987353	5.81034e-11	6.00169e-10
PRRG2	proline rich and Gla domain 2	811.573	0.649547	0.0993383	6.20428e-11	6.38932e-10
ARHGEF19	Rho guanine nucleotide exchange factor 19	1558.9	-0.585935	0.0896404	6.29752e-11	6.48209e-10
PRPS1	phosphoribosyl pyrophosphate synthetase 1	1630.84	-0.592968	0.0907225	6.31579e-11	6.49692e-10
VEGFA	vascular endothelial growth factor A	12578	-0.759133	0.116219	6.49295e-11	6.67322e-10
AC058791.1		8.38469	-2.82727	0.432849	6.49947e-11	6.67658e-10
CNTD1	cyclin N-terminal domain containing 1	34.5597	1.93853	0.296837	6.5498e-11	6.72156e-10
LINC02001		282.057	-0.883597	0.135405	6.77442e-11	6.93821e-10
AC091563.1		234.761	0.822597	0.126064	6.78995e-11	6.95e-10
MARF1	meiosis regulator and mRNA stability factor 1	3942.48	0.61707	0.0945745	6.81376e-11	6.96461e-10
CYP2S1	cytochrome P450 family 2 subfamily S member 1	9694.76	-0.647046	0.0992005	6.90934e-11	7.05879e-10
RYR2	ryanodine receptor 2	67.8953	1.58976	0.243858	7.06892e-11	7.2075e-10
SLC16A3	solute carrier family 16 member 3	1098.16	-1.85339	0.284452	7.23648e-11	7.37102e-10
DHFR2	dihydrofolate reductase 2	468.578	0.627631	0.0963451	7.29808e-11	7.4264e-10
CCDC162P	coiled-coil domain containing 162, pseudogene	808.665	0.754603	0.11594	7.58827e-11	7.70262e-10
DDN-AS1	DDN and PRKAG1 antisense RNA 1	28.4112	-1.8405	0.282796	7.60414e-11	7.71111e-10
AC073648.6		137.129	-0.979059	0.150775	8.38599e-11	8.4872e-10
SLC12A2	solute carrier family 12 member 2	21431.1	0.585678	0.0902161	8.47374e-11	8.56757e-10
ZNF528	zinc finger protein 528	593.948	0.685313	0.105577	8.52126e-11	8.61138e-10
SNRPF	small nuclear ribonucleoprotein polypeptide F	2030.49	-0.639056	0.0985747	8.99411e-11	9.07584e-10
SESN3	sestrin 3	927.243	0.791929	0.122197	9.12614e-11	9.20003e-10
PRR7-AS1	PRR7 antisense RNA 1	24.0708	-2.13594	0.329755	9.334e-11	9.40496e-10
FAM72A	family with sequence similarity 72 member A	188.197	-1.13526	0.175271	9.34383e-11	9.41024e-10
CNDP1	carnosine dipeptidase 1	508.833	1.32152	0.204102	9.4949e-11	9.5577e-10
CDC6	cell division cycle 6	1649.52	-0.736719	0.113802	9.56544e-11	9.61458e-10
NEDD9	neural precursor cell expressed, developmentally down-regulated 9	2184.14	-1.71003	0.264204	9.64597e-11	9.69078e-10
AQP3	aquaporin 3 (Gill blood group)	874.216	0.859803	0.133092	1.04554e-10	1.04886e-09
ZNF385A	zinc finger protein 385A	160.91	-1.05926	0.163986	1.05067e-10	1.05349e-09
BTG3	BTG anti-proliferation factor 3	410.082	-0.781451	0.121021	1.06679e-10	1.06874e-09
LINC01559	long intergenic non-protein coding RNA 1559	556.05	-2.06355	0.319608	1.07155e-10	1.07285e-09
TLCD1	TLC domain containing 1	227.426	0.906008	0.140356	1.0817e-10	1.08249e-09
PLEKHM3	pleckstrin homology domain containing M3	592.708	0.720148	0.111573	1.08578e-10	1.08499e-09
CALB1	calbindin 1	16.1828	-2.53324	0.392472	1.08526e-10	1.08499e-09
ENO2	enolase 2	259.526	-1.78736	0.276992	1.09838e-10	1.09651e-09
TRPV1	transient receptor potential cation channel subfamily V member 1	99.4449	1.24525	0.193071	1.12059e-10	1.11814e-09
UBE2T	ubiquitin conjugating enzyme E2 T	1819.76	-0.762583	0.118259	1.13037e-10	1.12735e-09
HLA-J	major histocompatibility complex, class I, J (pseudogene)	258.04	1.06774	0.165645	1.1485e-10	1.14432e-09
RASIP1	Ras interacting protein 1	77.7407	-1.40337	0.217813	1.17131e-10	1.16648e-09
CACNB1	calcium voltage-gated channel auxiliary subunit beta 1	213.883	-0.796805	0.123703	1.18493e-10	1.17891e-09
NATD1	N-acetyltransferase domain containing 1	781.734	0.755559	0.117303	1.18638e-10	1.17978e-09
CCDC129		60.3225	-1.4359	0.222961	1.19373e-10	1.18593e-09
FOXO4	forkhead box O4	2097.95	0.607267	0.094297	1.19522e-10	1.18684e-09
TNS1	tensin 1	106.404	-2.77473	0.431243	1.24073e-10	1.23144e-09
ABLIM3	actin binding LIM protein family member 3	32.9704	-2.05039	0.318712	1.24805e-10	1.23811e-09
EFHC1	EF-hand domain containing 1	1165.49	0.618825	0.096226	1.26807e-10	1.25614e-09
DSG3	desmoglein 3	96.4549	1.3473	0.209743	1.3311e-10	1.31573e-09
BMP2K	BMP2 inducible kinase	1588.74	0.682225	0.106252	1.35538e-10	1.33812e-09
TRIM65	tripartite motif containing 65	1144.58	-0.649007	0.101167	1.40638e-10	1.38647e-09
CCDC189		202.097	-0.796657	0.124212	1.4203e-10	1.39952e-09
TTLL3	tubulin tyrosine ligase like 3	630.176	0.743657	0.115968	1.43043e-10	1.40883e-09
FOXL1	forkhead box L1	11.9802	-2.63266	0.410578	1.43553e-10	1.41318e-09
CASC19	cancer susceptibility 19	769.671	-1.34846	0.2104	1.46454e-10	1.44035e-09
ENGASE	endo-beta-N-acetylglucosaminidase	2470.95	0.593793	0.0926629	1.4734e-10	1.44725e-09
RAB23	RAB23, member RAS oncogene family	434.212	-0.665836	0.103915	1.47909e-10	1.45119e-09
NOS2	nitric oxide synthase 2	40.1183	1.73638	0.270989	1.47849e-10	1.45119e-09
CIDEB	cell death inducing DFFA like effector b	107.471	1.32893	0.207412	1.48202e-10	1.45337e-09
AC073111.5		190.56	0.896062	0.139904	1.50548e-10	1.47496e-09
AC007240.1		114.987	-1.05169	0.164245	1.52206e-10	1.48909e-09
SLC26A9	solute carrier family 26 member 9	41.8601	-2.96861	0.463666	1.52876e-10	1.49492e-09
SLC3A2	solute carrier family 3 member 2	5465.05	-0.649169	0.101436	1.55583e-10	1.52067e-09
GPD1	glycerol-3-phosphate dehydrogenase 1	319.907	-0.879743	0.137473	1.56027e-10	1.52428e-09
ARMCX4	armadillo repeat containing X-linked 4	99.3983	1.18823	0.185688	1.56346e-10	1.52668e-09
SRM	spermidine synthase	1727.33	-0.799449	0.12499	1.5939e-10	1.55419e-09
ZNF345	zinc finger protein 345	409.516	0.768283	0.120235	1.6606e-10	1.61616e-09
ARAP2	ArfGAP with RhoGAP domain, ankyrin repeat and PH domain 2	1143.29	0.643927	0.100843	1.70874e-10	1.66222e-09
VPS9D1-AS1	VPS9D1 antisense RNA 1	485.916	-0.831373	0.130222	1.72237e-10	1.67469e-09
PDIA2	protein disulfide isomerase family A member 2	59.0106	-1.3659	0.213956	1.72489e-10	1.67634e-09
CHST13	carbohydrate sulfotransferase 13	163.237	-0.988995	0.155035	1.78034e-10	1.72697e-09
ECM2	extracellular matrix protein 2	42.0081	2.44207	0.382856	1.78753e-10	1.73312e-09
ODC1	ornithine decarboxylase 1	12305	-0.669047	0.104912	1.80301e-10	1.7473e-09
NPY4R	neuropeptide Y receptor Y4	29.3626	2.25692	0.354067	1.83813e-10	1.77966e-09
ZNF763	zinc finger protein 763	100.025	1.11808	0.175416	1.84318e-10	1.78371e-09
ANXA6	annexin A6	953.922	-0.708416	0.11116	1.85419e-10	1.79352e-09
DEPDC1	DEP domain containing 1	816.041	-0.762226	0.119713	1.92603e-10	1.85863e-09
ZNF225	zinc finger protein 225	292.59	0.812279	0.127592	1.93771e-10	1.86902e-09
CDCA4	cell division cycle associated 4	1103.83	-0.600328	0.0943258	1.96041e-10	1.89003e-09
NRBP2	nuclear receptor binding protein 2	5602.74	0.645765	0.101518	2.00365e-10	1.92901e-09
SLC20A1	solute carrier family 20 member 1	2469.62	-0.677484	0.106536	2.02782e-10	1.95137e-09
SNRPD1	small nuclear ribonucleoprotein D1 polypeptide	4150.47	-0.603622	0.0949637	2.06611e-10	1.98727e-09
HMGA1	high mobility group AT-hook 1	17654.7	-0.587014	0.0923569	2.07163e-10	1.99166e-09
AC008770.1		259.93	-0.808124	0.127206	2.11316e-10	2.03063e-09
HIST1H2BJ		35.0773	-1.70292	0.268109	2.13124e-10	2.04705e-09
S100A9	S100 calcium binding protein A9	7.89547	-2.7994	0.440807	2.14447e-10	2.05879e-09
TTBK1	tau tubulin kinase 1	78.9565	-1.20645	0.19002	2.16608e-10	2.07856e-09
GPN3	GPN-loop GTPase 3	425.681	-0.617451	0.0973468	2.25633e-10	2.16012e-09
NOCT	nocturnin	149.123	-1.09697	0.173229	2.4125e-10	2.30212e-09
AC007848.2		24.6385	2.4982	0.394694	2.46041e-10	2.34458e-09
LHFPL3-AS2	LHFPL3 antisense RNA 2	539.383	-0.755037	0.119294	2.46436e-10	2.34726e-09
ADGRD1	adhesion G protein-coupled receptor D1	24.9347	2.08169	0.328947	2.47807e-10	2.35922e-09
ROR1	receptor tyrosine kinase like orphan receptor 1	1174.98	-0.682518	0.107991	2.61319e-10	2.48211e-09
AIF1L	allograft inflammatory factor 1 like	73.271	-1.24821	0.197658	2.70132e-10	2.56345e-09
EIF2S1	eukaryotic translation initiation factor 2 subunit alpha	2764.09	-0.597986	0.0947012	2.71129e-10	2.57172e-09
HOTAIR	HOX transcript antisense RNA	278.232	-0.741482	0.117453	2.73699e-10	2.5937e-09
FAAP20	FA core complex associated protein 20	930.042	-0.611387	0.0970441	2.9746e-10	2.80722e-09
RASA3	RAS p21 protein activator 3	41.6309	-1.85236	0.29413	3.01949e-10	2.84566e-09
AC226118.1		42.3759	1.80412	0.286499	3.03228e-10	2.8564e-09
TSC22D1-AS1	TSC22D1 antisense RNA 1	170.335	1.11433	0.176997	3.0589e-10	2.87741e-09
AC123023.1		20.9136	-2.21954	0.352639	3.09212e-10	2.90478e-09
MRPL39	mitochondrial ribosomal protein L39	1375.48	-0.58666	0.0932417	3.13768e-10	2.94489e-09
AMOTL1	angiomotin like 1	659.578	-0.633902	0.100754	3.14253e-10	2.9481e-09
BTN3A3	butyrophilin subfamily 3 member A3	356.38	0.716176	0.113896	3.21622e-10	3.0131e-09
AC091812.1		5.83434	-2.86766	0.456215	3.26259e-10	3.05515e-09
SERPINI1	serpin family I member 1	39.7718	-1.52021	0.242367	3.55622e-10	3.32404e-09
TM4SF1	transmembrane 4 L six family member 1	1830.49	-1.97954	0.315692	3.5991e-10	3.36107e-09
HRASLS2		29.5219	-1.85695	0.296228	3.64148e-10	3.39601e-09
FCHO1	FCH and mu domain containing endocytic adaptor 1	291.399	-0.877949	0.140066	3.65516e-10	3.40568e-09
FNDC11	fibronectin type III domain containing 11	27.2933	-1.96114	0.313086	3.75467e-10	3.49206e-09
TAGLN	transgelin	2248.29	2.10356	0.335911	3.79452e-10	3.52434e-09
ZDHHC8P1		147.013	-1.03333	0.165014	3.7993e-10	3.52719e-09
CHPF	chondroitin polymerizing factor	1978.13	-0.611675	0.0977117	3.85e-10	3.57264e-09
PNO1	partner of NOB1 homolog	1427.18	-0.646924	0.103363	3.88096e-10	3.59975e-09
MUC4	mucin 4, cell surface associated	93.5206	1.60721	0.2568	3.88443e-10	3.60134e-09
RORC	RAR related orphan receptor C	725.077	0.908688	0.145389	4.10327e-10	3.79055e-09
TH	tyrosine hydroxylase	68.0675	-1.43033	0.228882	4.12523e-10	3.80912e-09
LRRC37B	leucine rich repeat containing 37B	420.085	0.641523	0.10274	4.26148e-10	3.92083e-09
JMJD1C	jumonji domain containing 1C	3549.22	0.625943	0.100376	4.49038e-10	4.12404e-09
SMG1P7	SMG1 pseudogene 7	125.141	-0.951975	0.15267	4.50261e-10	4.13343e-09
PKP1	plakophilin 1	38.2192	-1.8299	0.293561	4.56174e-10	4.18397e-09
SLCO1B3	solute carrier organic anion transporter family member 1B3	3.69806	-2.8309	0.454399	4.66463e-10	4.27262e-09
C17orf113	chromosome 17 open reading frame 113	247.477	0.879673	0.141227	4.70056e-10	4.30361e-09
SGO2	shugoshin 2	1062.04	-0.695019	0.111628	4.7789e-10	4.37144e-09
PHGR1	proline, histidine and glycine rich 1	2055.38	0.591301	0.0950249	4.89017e-10	4.46924e-09
SLC12A4	solute carrier family 12 member 4	629.788	-0.682808	0.109734	4.89556e-10	4.47218e-09
RMDN2	regulator of microtubule dynamics 2	239.374	0.852268	0.137001	4.94331e-10	4.51379e-09
PITPNC1	phosphatidylinositol transfer protein cytoplasmic 1	85.5049	-1.27448	0.204876	4.94784e-10	4.51592e-09
SLC2A3	solute carrier family 2 member 3	441.649	-2.84901	0.458053	4.97682e-10	4.54035e-09
RTN4IP1	reticulon 4 interacting protein 1	361.233	-0.704198	0.113224	4.98782e-10	4.54837e-09
RPAP2	RNA polymerase II associated protein 2	1713.32	0.594079	0.0955258	5.00189e-10	4.55917e-09
CLSTN3	calsyntenin 3	879.556	-0.587577	0.0945235	5.09334e-10	4.63431e-09
CLDND2	claudin domain containing 2	97.7166	-1.11714	0.179826	5.22012e-10	4.74336e-09
TRPS1	transcriptional repressor GATA binding 1	170.616	-0.909375	0.146451	5.31875e-10	4.82871e-09
SLC4A7	solute carrier family 4 member 7	1005.24	-0.644459	0.10391	5.57276e-10	5.05485e-09
CCDC40	coiled-coil domain containing 40	47.5564	-1.42333	0.229882	5.95741e-10	5.39185e-09
CARD8	caspase recruitment domain family member 8	329.168	0.697737	0.11272	6.01625e-10	5.43792e-09
PRRT2	proline rich transmembrane protein 2	70.0041	1.42012	0.229565	6.1657e-10	5.57055e-09
CLDN10-AS1	CLDN10 antisense RNA 1	10.934	-2.50731	0.405337	6.18129e-10	5.58218e-09
FAM221A	family with sequence similarity 221 member A	366.35	0.893798	0.144707	6.55008e-10	5.90484e-09
MFSD5	major facilitator superfamily domain containing 5	965.348	0.598746	0.0969716	6.63939e-10	5.97749e-09
ZNF83	zinc finger protein 83	3465.92	0.705618	0.114287	6.65535e-10	5.98923e-09
C4orf46	chromosome 4 open reading frame 46	358.224	-0.632855	0.102519	6.69802e-10	6.02236e-09
LGALS1	galectin 1	15.0662	-2.50039	0.405277	6.8465e-10	6.14241e-09
GRIK2	glutamate ionotropic receptor kainate type subunit 2	26.8442	-1.75259	0.284249	7.01837e-10	6.29006e-09
ZNF880	zinc finger protein 880	54.4601	1.77688	0.288191	7.02025e-10	6.29006e-09
FSCN1	fascin actin-bundling protein 1	15.4583	-2.14054	0.347343	7.15485e-10	6.40507e-09
CDK5R1	cyclin dependent kinase 5 regulatory subunit 1	187.235	-0.808786	0.131244	7.16311e-10	6.40967e-09
RSL24D1	ribosomal L24 domain containing 1	2537.4	-0.596046	0.0967287	7.18153e-10	6.42336e-09
ANGPTL4	angiopoietin like 4	44.839	-2.85621	0.463554	7.20328e-10	6.44001e-09
DYSF	dysferlin	23.9924	-2.08131	0.337872	7.27279e-10	6.49932e-09
SCX	scleraxis bHLH transcription factor	448.223	0.611537	0.0993428	7.46854e-10	6.67135e-09
RUSC1-AS1	RUSC1 antisense RNA 1	131.068	1.00707	0.164083	8.3772e-10	7.46679e-09
HES6	hes family bHLH transcription factor 6	771.278	-0.589116	0.0959968	8.41866e-10	7.49399e-09
SPACA3	sperm acrosome associated 3	21.0926	2.3517	0.383503	8.66981e-10	7.70754e-09
PLAGL1	PLAG1 like zinc finger 1	1355.63	0.602934	0.098412	8.976e-10	7.97285e-09
DDX58		711.068	0.613631	0.100157	8.97344e-10	7.97285e-09
GOLT1B	golgi transport 1B	513.124	-0.772829	0.126161	9.02721e-10	8.01486e-09
ADH1C	alcohol dehydrogenase 1C (class I), gamma polypeptide	23.8459	2.4202	0.395308	9.22263e-10	8.17777e-09
SLC25A45	solute carrier family 25 member 45	406.68	0.61579	0.100593	9.26463e-10	8.21147e-09
LINC00574	long intergenic non-protein coding RNA 574	105.108	1.0831	0.177	9.40335e-10	8.32006e-09
AC139887.2		279.89	-0.93563	0.152925	9.46157e-10	8.36437e-09
ITGA9-AS1	ITGA9 antisense RNA 1	211.715	0.776387	0.127003	9.77043e-10	8.62258e-09
ARG2	arginase 2	226.869	-0.886568	0.145103	9.96923e-10	8.79047e-09
FAM162A	family with sequence similarity 162 member A	2105.81	-0.636067	0.104121	1.00305e-09	8.83694e-09
SLC44A3-AS1	SLC44A3 antisense RNA 1	455.226	0.653631	0.107034	1.01686e-09	8.94907e-09
C5orf56		289.819	0.878323	0.143829	1.01709e-09	8.94907e-09
ST3GAL4	ST3 beta-galactoside alpha-2,3-sialyltransferase 4	160.981	-1.11913	0.183474	1.06271e-09	9.34247e-09
ANXA3	annexin A3	4350.57	-0.60538	0.0993212	1.09314e-09	9.59764e-09
AC247036.1		34.1204	2.06848	0.339608	1.12354e-09	9.84353e-09
FLVCR1-AS1		204.294	-0.823517	0.135319	1.15959e-09	1.01507e-08
BRICD5	BRICHOS domain containing 5	349.199	-0.755867	0.124252	1.17721e-09	1.02918e-08
KRTAP5-10	keratin associated protein 5-10	38.402	1.83527	0.301774	1.18981e-09	1.03931e-08
AL162431.2		151.009	-0.880215	0.144754	1.19619e-09	1.04444e-08
IL17RD	interleukin 17 receptor D	402.803	-0.632745	0.104084	1.208e-09	1.05386e-08
EXOC3L1	exocyst complex component 3 like 1	25.1215	2.30353	0.379054	1.22417e-09	1.0666e-08
WWTR1	WW domain containing transcription regulator 1	219.281	-0.750673	0.123555	1.23523e-09	1.07579e-08
HMMR	hyaluronan mediated motility receptor	1028.77	-0.82067	0.135138	1.25672e-09	1.09218e-08
ST18	ST18 C2H2C-type zinc finger transcription factor	48.0911	-1.44124	0.237405	1.27257e-09	1.10549e-08
COX11	cytochrome c oxidase copper chaperone COX11	496.237	-0.586517	0.0966696	1.30134e-09	1.12763e-08
AP001062.1		194.098	-0.805562	0.132821	1.31942e-09	1.14233e-08
AP005271.1		29.3983	1.91939	0.316508	1.32538e-09	1.14701e-08
NDUFAF4	NADH:ubiquinone oxidoreductase complex assembly factor 4	766.019	-0.599439	0.0989149	1.35997e-09	1.17545e-08
IGFBP3	insulin like growth factor binding protein 3	321.975	-2.45321	0.405046	1.39008e-09	1.20047e-08
AC008040.5		94.0041	1.24939	0.206313	1.39716e-09	1.20557e-08
SH3PXD2A-AS1	SH3PXD2A antisense RNA 1	19.151	-2.14857	0.354978	1.42461e-09	1.22822e-08
MYT1	myelin transcription factor 1	66.296	1.49562	0.2472	1.44605e-09	1.24619e-08
COL5A2	collagen type V alpha 2 chain	87.3314	1.26729	0.209666	1.50061e-09	1.29212e-08
TMTC2	transmembrane O-mannosyltransferase targeting cadherins 2	395.954	-0.822574	0.136101	1.50469e-09	1.29509e-08
Z97192.1		29.6906	-1.65274	0.273464	1.50595e-09	1.29564e-08
AC147055.1		64.8426	1.43753	0.237881	1.51219e-09	1.30046e-08
GDF15	growth differentiation factor 15	1800.27	-1.80379	0.298641	1.54129e-09	1.32327e-08
MALT1	MALT1 paracaspase	2816.67	-0.669651	0.110921	1.56842e-09	1.34561e-08
C15orf41		409.74	-0.627405	0.103938	1.57649e-09	1.3518e-08
KDELC1		453.542	-0.690437	0.114417	1.59537e-09	1.36741e-08
PITX2	paired like homeodomain 2	484.916	-0.620613	0.103011	1.69378e-09	1.44874e-08
MICB	MHC class I polypeptide-related sequence B	224.275	-0.866389	0.143828	1.70363e-09	1.45656e-08
KIF20B	kinesin family member 20B	1041.82	-0.610393	0.10138	1.73495e-09	1.48272e-08
Z95115.1		236.203	-0.727355	0.120814	1.73954e-09	1.48602e-08
TAGLN2	transgelin 2	16918.3	-0.685839	0.113939	1.75095e-09	1.49391e-08
MIR17HG	miR-17-92a-1 cluster host gene	171.988	-1.12559	0.187009	1.75583e-09	1.49745e-08
AC064807.2		64.6719	1.40695	0.233763	1.75813e-09	1.49816e-08
ADRA2A	adrenoceptor alpha 2A	94.1076	2.13475	0.354776	1.77479e-09	1.51111e-08
ASPHD2	aspartate beta-hydroxylase domain containing 2	60.3974	-1.26678	0.210671	1.82025e-09	1.54853e-08
MCM10	minichromosome maintenance 10 replication initiation factor	1439.76	-0.678281	0.11282	1.83208e-09	1.5573e-08
CD3EAP		1060.08	-0.690947	0.114947	1.84353e-09	1.56639e-08
AL592295.4		97.6836	1.11447	0.185545	1.896e-09	1.60831e-08
NME1	NME/NM23 nucleoside diphosphate kinase 1	933.45	-0.764723	0.127547	2.02691e-09	1.71511e-08
RTP4	receptor transporter protein 4	20.9268	2.23963	0.373603	2.03872e-09	1.7244e-08
RCL1	RNA terminal phosphate cyclase like 1	945.026	-0.620092	0.103466	2.05761e-09	1.73965e-08
NCAPG2	non-SMC condensin II complex subunit G2	2663.77	-0.636694	0.106255	2.07112e-09	1.75035e-08
PLUT	PDX1 associated lncRNA, upregulator of transcription	141.393	1.10393	0.184262	2.08436e-09	1.76082e-08
FAM69C		8.4105	-2.67745	0.447091	2.11668e-09	1.78372e-08
C1orf127	chromosome 1 open reading frame 127	17.9139	2.1297	0.355885	2.17417e-09	1.82928e-08
DENND2A	DENN domain containing 2A	15.2554	2.42213	0.404752	2.1743e-09	1.82928e-08
SV2C	synaptic vesicle glycoprotein 2C	5.50117	-2.71849	0.454289	2.17646e-09	1.83034e-08
FRMD5	FERM domain containing 5	356.639	-0.750114	0.125386	2.19815e-09	1.84753e-08
GRPEL2	GrpE like 2, mitochondrial	849.85	-0.590568	0.098761	2.23447e-09	1.87606e-08
SOX6	SRY-box transcription factor 6	423.309	0.731691	0.122409	2.2668e-09	1.90243e-08
PPIL1	peptidylprolyl isomerase like 1	1646.72	-0.678662	0.113554	2.27885e-09	1.91176e-08
AC009120.2		238.082	0.831352	0.139108	2.28278e-09	1.91427e-08
DENND3	DENN domain containing 3	661.486	0.748383	0.125256	2.30345e-09	1.92925e-08
SWT1	SWT1 RNA endoribonuclease homolog	598.29	0.590134	0.0988702	2.39045e-09	2.00048e-08
GALNT18	polypeptide N-acetylgalactosaminyltransferase 18	44.5005	-1.41567	0.237248	2.41599e-09	2.02021e-08
CACNA2D4	calcium voltage-gated channel auxiliary subunit alpha2delta 4	67.3445	-1.29825	0.217568	2.41501e-09	2.02021e-08
ALOX15B	arachidonate 15-lipoxygenase type B	6.43149	-2.71266	0.454834	2.46036e-09	2.0548e-08
ROGDI	rogdi atypical leucine zipper	620.184	0.62949	0.105648	2.5474e-09	2.12404e-08
CCNE1	cyclin E1	620.607	-0.774673	0.130111	2.61769e-09	2.18176e-08
PACSIN3	protein kinase C and casein kinase substrate in neurons 3	867.243	-0.630213	0.105868	2.6356e-09	2.1958e-08
SLC30A3	solute carrier family 30 member 3	47.5774	-1.48348	0.2494	2.71102e-09	2.25406e-08
ANKDD1B	ankyrin repeat and death domain containing 1B	42.5696	1.66287	0.279575	2.71714e-09	2.25824e-08
HNF1A-AS1	HNF1A antisense RNA 1	541.68	0.585097	0.0984018	2.74781e-09	2.2828e-08
AC004801.5		26.927	2.3231	0.390914	2.8028e-09	2.32567e-08
CA3	carbonic anhydrase 3	195.714	0.909177	0.153086	2.86779e-09	2.37863e-08
TP53INP1	tumor protein p53 inducible nuclear protein 1	660.903	0.745897	0.125606	2.87818e-09	2.38629e-08
OLFML2A	olfactomedin like 2A	140.232	1.0615	0.178934	2.98628e-09	2.47492e-08
SEC61G	SEC61 translocon subunit gamma	1633.16	-1.01437	0.171137	3.08065e-09	2.54799e-08
ZNF836	zinc finger protein 836	288.336	0.70584	0.11911	3.10525e-09	2.56641e-08
C2orf54		304.89	0.767809	0.129675	3.19928e-09	2.63866e-08
YPEL2	yippee like 2	781.901	1.16	0.195938	3.21476e-09	2.65037e-08
AHRR	aryl hydrocarbon receptor repressor	260.12	-1.09734	0.185474	3.29024e-09	2.7094e-08
CCDC59	coiled-coil domain containing 59	615.573	-0.644403	0.109038	3.42342e-09	2.81562e-08
NR1D1	nuclear receptor subfamily 1 group D member 1	312.867	-0.795964	0.134701	3.43983e-09	2.82798e-08
CCNYL1	cyclin Y like 1	670.855	-0.671655	0.113863	3.66154e-09	3.00305e-08
AC109326.1		88.328	-1.1861	0.201106	3.6819e-09	3.01854e-08
BBIP1	BBSome interacting protein 1	249.075	-0.680035	0.115304	3.68498e-09	3.01986e-08
AC098614.1		126.396	0.955443	0.162042	3.71823e-09	3.0459e-08
DBP	D-box binding PAR bZIP transcription factor	254.363	0.805528	0.136637	3.73839e-09	3.05875e-08
BHLHA15	basic helix-loop-helix family member a15	48.7738	-1.63273	0.277262	3.8915e-09	3.17769e-08
CKS1B	CDC28 protein kinase regulatory subunit 1B	2997.64	-0.647462	0.109958	3.90216e-09	3.18514e-08
ZMAT1	zinc finger matrin-type 1	38.4429	1.90992	0.324369	3.90618e-09	3.18715e-08
ABRAXAS1	abraxas 1, BRCA1 A complex subunit	672.829	0.606326	0.103035	3.98855e-09	3.25279e-08
LRRC37A4P	leucine rich repeat containing 37 member A4, pseudogene	215.865	0.779117	0.132455	4.04997e-09	3.29792e-08
AC108676.1		260.107	0.688779	0.117161	4.13003e-09	3.36045e-08
SLC16A4	solute carrier family 16 member 4	206.494	0.861054	0.146477	4.14204e-09	3.3689e-08
PCAT6	prostate cancer associated transcript 6	226.662	-0.950366	0.161702	4.17086e-09	3.39099e-08
SORCS1	sortilin related VPS10 domain containing receptor 1	22.5037	2.19922	0.374216	4.18082e-09	3.39775e-08
DNAJB5	DnaJ heat shock protein family (Hsp40) member B5	34.2337	-1.61224	0.274596	4.32327e-09	3.50935e-08
RMRP	RNA component of mitochondrial RNA processing endoribonuclease	108.502	-2.72247	0.463787	4.35557e-09	3.53417e-08
PLXNB3	plexin B3	99.5828	-0.994084	0.169395	4.3995e-09	3.5684e-08
ZNF782	zinc finger protein 782	486.14	0.657729	0.112135	4.47802e-09	3.63066e-08
HSD17B3	hydroxysteroid 17-beta dehydrogenase 3	54.3205	1.65492	0.282212	4.51546e-09	3.65668e-08
CCNJ	cyclin J	458.929	-0.667775	0.11395	4.62148e-09	3.73665e-08
MIR503HG	MIR503 host gene	289.862	-1.54488	0.263636	4.63175e-09	3.74348e-08
PNMA2	PNMA family member 2	25.1766	-2.08128	0.355204	4.64566e-09	3.75325e-08
AC012485.2		25.4057	2.19689	0.375077	4.70827e-09	3.79935e-08
ZBP1	Z-DNA binding protein 1	55.1116	1.81728	0.310324	4.7399e-09	3.82187e-08
PSMG3	proteasome assembly chaperone 3	1235.61	-0.589631	0.100857	5.02823e-09	4.04642e-08
TEX30	testis expressed 30	591.799	-0.68795	0.117679	5.03546e-09	4.05065e-08
PMEPA1	prostate transmembrane protein, androgen induced 1	999.24	-0.71537	0.122386	5.05944e-09	4.06834e-08
STUM	stum, mechanosensory transduction mediator homolog	40.7743	1.97759	0.338603	5.2067e-09	4.18512e-08
TMEM255B	transmembrane protein 255B	329.322	0.686098	0.117484	5.22253e-09	4.1962e-08
LINC00689	long intergenic non-protein coding RNA 689	550.868	0.649688	0.111252	5.2264e-09	4.19767e-08
MMD	monocyte to macrophage differentiation associated	298.864	-0.780568	0.133745	5.33879e-09	4.28626e-08
CFAP70	cilia and flagella associated protein 70	43.8452	1.54994	0.265584	5.34776e-09	4.29178e-08
EXOSC9	exosome component 9	671.774	-0.613673	0.105156	5.35305e-09	4.29435e-08
FABP5	fatty acid binding protein 5	1598.86	-0.727451	0.124731	5.47075e-09	4.38364e-08
LCA5	lebercilin LCA5	308.286	0.624994	0.107249	5.62526e-09	4.50393e-08
CCDC163	CCDC163 homolog	161.388	-0.859124	0.147436	5.64025e-09	4.51418e-08
DUSP2	dual specificity phosphatase 2	62.963	-1.45631	0.249929	5.64652e-09	4.51744e-08
CCDC78	coiled-coil domain containing 78	82.4708	-1.06289	0.182668	5.93013e-09	4.7388e-08
SELENOM	selenoprotein M	523.438	0.726675	0.124914	5.97714e-09	4.77266e-08
CMTM7	CKLF like MARVEL transmembrane domain containing 7	809.027	-0.599623	0.103222	6.28325e-09	5.00735e-08
[truncated: 2,070 more rows]

## Sheet: CRC1598_MRTX_Cet.vs.NT
Genes	Description	BaseMean	Log2FoldChange	lfcSE	stat	pvalue	padj
SLC26A3	solute carrier family 26 member 3	11898.2	2.13949	0.0639492	33.4561	2.09723e-245	3.04287e-241
ETV4	ETS variant transcription factor 4	2005.24	-2.04543	0.0781617	-26.1692	5.95537e-151	4.32032e-147
FAIM2	Fas apoptotic inhibitory molecule 2	1173.78	-1.76905	0.0915518	-19.3229	3.44817e-83	1.66765e-79
THBS1	thrombospondin 1	3219.08	1.53201	0.0816152	18.7712	1.30035e-78	4.7167e-75
LDHA	lactate dehydrogenase A	33651.6	-0.889565	0.0544443	-16.339	5.21192e-60	1.5124e-56
CEMIP	cell migration inducing hyaluronidase 1	3827.05	-1.17684	0.0733891	-16.0356	7.20645e-58	1.74264e-54
GPA33	glycoprotein A33	12050.6	-1.04532	0.0690572	-15.137	9.2399e-52	1.91517e-48
SLC16A3	solute carrier family 16 member 3	2874.25	-1.09348	0.0748276	-14.6133	2.31061e-48	4.19059e-45
WNK4	WNK lysine deficient protein kinase 4	1814.95	-1.13619	0.0793242	-14.3233	1.56457e-46	2.52226e-43
TGFBI	transforming growth factor beta induced	11499	-1.84369	0.130779	-14.0977	3.92113e-45	5.68917e-42
ALDH3A1	aldehyde dehydrogenase 3 family member A1	1692.95	-1.26561	0.0913954	-13.8476	1.31565e-43	1.73534e-40
KCNN4	potassium calcium-activated channel subfamily N member 4	3757.15	-0.907297	0.071561	-12.6787	7.76534e-37	9.38895e-34
KIAA1324L		875.983	1.31016	0.104952	12.4834	9.19658e-36	1.02641e-32
PCSK9	proprotein convertase subtilisin/kexin type 9	8332.39	-0.834755	0.0669129	-12.4753	1.01883e-35	1.05588e-32
NXPE1	neurexophilin and PC-esterase domain family member 1	3940.81	1.06731	0.0862038	12.3812	3.30336e-35	3.19523e-32
ABAT	4-aminobutyrate aminotransferase	911.912	1.13983	0.0941985	12.1003	1.05217e-33	9.54123e-31
NID1	nidogen 1	535.716	-1.35924	0.115207	-11.7982	3.98614e-32	3.40206e-29
SELENBP1	selenium binding protein 1	15157.1	0.893962	0.0763265	11.7123	1.10186e-31	8.88157e-29
RAP1GAP2	RAP1 GTPase activating protein 2	1653.03	0.944219	0.0810576	11.6487	2.32889e-31	1.77841e-28
SPRY4	sprouty RTK signaling antagonist 4	1508.22	-0.939497	0.0813595	-11.5475	7.60231e-31	5.51509e-28
LYPD8	LY6/PLAUR domain containing 8	3755.38	0.940469	0.0815707	11.5295	9.36903e-31	6.47311e-28
FGFR4	fibroblast growth factor receptor 4	5161.04	-0.723075	0.0631782	-11.445	2.49088e-30	1.64273e-27
PI3	peptidase inhibitor 3	1109.2	1.00413	0.0879711	11.4143	3.54813e-30	2.23826e-27
TRIM22	tripartite motif containing 22	562.417	1.26472	0.112002	11.292	1.43775e-29	8.6918e-27
LINC02086	long intergenic non-protein coding RNA 2086	1496.73	0.912061	0.08093	11.2698	1.85085e-29	1.07416e-26
EPHB3	EPH receptor B3	7468.21	-0.789025	0.0702032	-11.2392	2.61871e-29	1.46134e-26
SLC38A5	solute carrier family 38 member 5	4829.57	-0.729629	0.066099	-11.0384	2.49356e-28	1.33997e-25
PLA2R1	phospholipase A2 receptor 1	3368.44	0.827343	0.0750308	11.0267	2.8409e-28	1.4721e-25
EPB41L2	erythrocyte membrane protein band 4.1 like 2	8179.67	-0.714075	0.0648501	-11.0112	3.37621e-28	1.68915e-25
CDKN2B	cyclin dependent kinase inhibitor 2B	929.509	0.995841	0.0925039	10.7654	5.0145e-27	2.42518e-24
PALD1	phosphatase domain containing paladin 1	2032.52	-0.837519	0.0779226	-10.7481	6.0502e-27	2.83169e-24
CDCA7	cell division cycle associated 7	7666.62	-0.709262	0.0662641	-10.7036	9.79258e-27	4.44002e-24
SPTLC3	serine palmitoyltransferase long chain base subunit 3	726.467	1.11198	0.103923	10.7001	1.01701e-26	4.47145e-24
TESC	tescalcin	1929.96	-0.821712	0.0770388	-10.6662	1.46484e-26	6.25097e-24
ENO1	enolase 1	52018.8	-0.58679	0.0553818	-10.5953	3.13185e-26	1.29829e-23
ADH1C	alcohol dehydrogenase 1C (class I), gamma polypeptide	158.617	1.69629	0.16044	10.5727	3.98657e-26	1.6067e-23
SMIM3	small integral membrane protein 3	1804.4	-1.02618	0.0972546	-10.5514	5.00295e-26	1.96183e-23
TUBA4A	tubulin alpha 4a	8626.96	-0.633718	0.0605653	-10.4634	1.27217e-25	4.85734e-23
FADS2	fatty acid desaturase 2	8100.77	-0.631272	0.0605207	-10.4307	1.796e-25	6.68159e-23
SPRED1	sprouty related EVH1 domain containing 1	976.971	-0.99586	0.0957471	-10.4009	2.45492e-25	8.90462e-23
NTRK2	neurotrophic receptor tyrosine kinase 2	930.311	1.1885	0.115475	10.2923	7.63329e-25	2.70125e-22
VWA5A	von Willebrand factor A domain containing 5A	1703.99	0.948724	0.0931024	10.1901	2.19498e-24	7.58262e-22
ETV5	ETS variant transcription factor 5	161.791	-1.61095	0.158159	-10.1856	2.29928e-24	7.63798e-22
IGFBP4	insulin like growth factor binding protein 4	1873.1	-0.855392	0.0839864	-10.1849	2.31629e-24	7.63798e-22
UGT2B17	UDP glucuronosyltransferase family 2 member B17	993.035	1.61471	0.158705	10.1742	2.58422e-24	8.33211e-22
ALDOC	aldolase, fructose-bisphosphate C	1981.61	-0.966739	0.0952623	-10.1482	3.37614e-24	1.06488e-21
SLC3A1	solute carrier family 3 member 1	898.324	1.04194	0.102713	10.1442	3.51471e-24	1.085e-21
S100A4	S100 calcium binding protein A4	1613.45	-0.924599	0.0915568	-10.0986	5.6018e-24	1.69326e-21
ALDOA	aldolase, fructose-bisphosphate A	35827.5	-0.615459	0.0613339	-10.0346	1.07438e-23	3.18126e-21
MPP1	MAGUK p55 scaffold protein 1	1190.33	0.93208	0.0941209	9.90301	4.03944e-23	1.17217e-20
CCL24	C-C motif chemokine ligand 24	1554.74	-0.838263	0.0852127	-9.8373	7.77679e-23	2.21242e-20
SLC17A9	solute carrier family 17 member 9	2003.01	-0.765621	0.0789663	-9.69554	3.14978e-22	8.62267e-20
HPGD	15-hydroxyprostaglandin dehydrogenase	950.337	0.903604	0.0934335	9.67109	4.00087e-22	1.07497e-19
NUPR1	nuclear protein 1, transcriptional regulator	2662.33	-0.710508	0.0735362	-9.66202	4.37163e-22	1.15324e-19
NES	nestin	1785.73	-0.747098	0.0778169	-9.60072	7.93847e-22	2.02069e-19
SCD	stearoyl-CoA desaturase	52049.6	-0.610181	0.0635468	-9.60207	7.83571e-22	2.02069e-19
TNS4	tensin 4	1652.03	-1.60989	0.167959	-9.58505	9.24124e-22	2.31174e-19
FOSL1	FOS like 1, AP-1 transcription factor subunit	167.493	-1.54525	0.161572	-9.56381	1.13496e-21	2.74451e-19
SLC7A5	solute carrier family 7 member 5	5888.29	-0.586305	0.0612948	-9.56533	1.11845e-21	2.74451e-19
KLF2	KLF transcription factor 2	200.478	-1.54207	0.161276	-9.56169	1.15846e-21	2.75542e-19
CD320	CD320 molecule	3041.18	-0.66848	0.0700499	-9.54291	1.3888e-21	3.25001e-19
C6orf223		4759.61	-0.762005	0.0801102	-9.51197	1.87094e-21	4.30881e-19
CTSL	cathepsin L	1069.34	0.839692	0.0885	9.48805	2.35403e-21	5.33667e-19
ECT2	epithelial cell transforming 2	3933.72	-0.69302	0.07325	-9.46102	3.04952e-21	6.807e-19
FABP1	fatty acid binding protein 1	46648.2	-0.593722	0.0632255	-9.39053	5.96974e-21	1.31235e-18
DUSP6	dual specificity phosphatase 6	2004.1	-0.87457	0.0942181	-9.28241	1.65693e-20	3.53536e-18
ERP27	endoplasmic reticulum protein 27	1199.82	0.839658	0.0907724	9.25014	2.24189e-20	4.71415e-18
TRPM6	transient receptor potential cation channel subfamily M member 6	813.836	0.943234	0.102794	9.176	4.47392e-20	9.27317e-18
PPP2R2C	protein phosphatase 2 regulatory subunit Bgamma	86.2661	-1.59426	0.173982	-9.16338	5.02981e-20	1.02785e-17
HLA-B	major histocompatibility complex, class I, B	7382.75	0.65406	0.072037	9.0795	1.09076e-19	2.1742e-17
ATP8A1	ATPase phospholipid transporting 8A1	4176.35	0.621319	0.0686244	9.05391	1.37942e-19	2.7046e-17
SOD3	superoxide dismutase 3	360.608	-1.17743	0.130628	-9.01363	1.99343e-19	3.85636e-17
NCEH1	neutral cholesterol ester hydrolase 1	1579.76	-0.744058	0.0827352	-8.99324	2.40042e-19	4.58258e-17
CORO1A	coronin 1A	380.652	-1.12619	0.127693	-8.8195	1.1497e-18	2.13858e-16
SPINK1	serine peptidase inhibitor Kazal type 1	3253.77	0.682425	0.0781385	8.73354	2.46831e-18	4.53326e-16
PBXIP1	PBX homeobox interacting protein 1	2997.9	0.649566	0.0749072	8.6716	4.26079e-18	7.72747e-16
KIF5B	kinesin family member 5B	13863.7	-0.585422	0.0675997	-8.66012	4.71271e-18	8.33862e-16
WFS1	wolframin ER transmembrane glycoprotein	1534.63	-0.718035	0.0830923	-8.64141	5.5522e-18	9.70565e-16
IGFBP2	insulin like growth factor binding protein 2	785.826	-0.847557	0.0982521	-8.62635	6.33404e-18	1.09405e-15
MUC4	mucin 4, cell surface associated	878.724	0.972435	0.112959	8.60877	7.38496e-18	1.26057e-15
LRP8	LDL receptor related protein 8	1606.12	-0.707007	0.0821499	-8.6063	7.54534e-18	1.27297e-15
ATP6V1C2	ATPase H+ transporting V1 subunit C2	349.139	1.10107	0.128795	8.54902	1.24141e-17	2.04677e-15
PLEK2	pleckstrin 2	2773.43	-0.633482	0.0741228	-8.54638	1.2701e-17	2.07054e-15
ASIC1	acid sensing ion channel subunit 1	772.41	-0.832882	0.0982625	-8.47609	2.32897e-17	3.7443e-15
GPT2	glutamic--pyruvic transaminase 2	4188.9	-0.59843	0.0706102	-8.47512	2.34841e-17	3.7443e-15
TDP2	tyrosyl-DNA phosphodiesterase 2	4178.34	-0.592902	0.0699877	-8.47153	2.42199e-17	3.81964e-15
SELENOP	selenoprotein P	850.495	0.892001	0.105406	8.46252	2.61656e-17	4.08211e-15
TBXAS1	thromboxane A synthase 1	3586.49	-0.609703	0.0721485	-8.45066	2.89652e-17	4.47081e-15
NOS3	nitric oxide synthase 3	544.687	-0.96972	0.115511	-8.39504	4.65752e-17	7.03917e-15
CDC42EP1	CDC42 effector protein 1	2136.38	-0.624858	0.074856	-8.34746	6.97481e-17	1.03263e-14
SI	sucrase-isomaltase	241.064	1.42727	0.171037	8.34482	7.13227e-17	1.04527e-14
FADS1	fatty acid desaturase 1	906.302	-0.784659	0.0944058	-8.31156	9.44526e-17	1.37041e-14
CA9	carbonic anhydrase 9	1474.18	-1.33802	0.161288	-8.29583	1.07829e-16	1.53381e-14
LGALS1	galectin 1	880.683	-0.883047	0.106907	-8.25995	1.4573e-16	2.03307e-14
MDK	midkine	2190.41	0.613974	0.074711	8.21798	2.06952e-16	2.85969e-14
FXYD5	FXYD domain containing ion transport regulator 5	1740.72	-0.640291	0.0789305	-8.11209	4.97557e-16	6.56278e-14
ITGA9	integrin subunit alpha 9	519.874	0.961693	0.118571	8.11068	5.03367e-16	6.5796e-14
MYCL	MYCL proto-oncogene, bHLH transcription factor	1735.33	0.685064	0.0857546	7.98865	1.36421e-15	1.75162e-13
FOXQ1	forkhead box Q1	326.414	-1.12873	0.141322	-7.98698	1.38288e-15	1.76002e-13
MGC32805	uncharacterized LOC153163	508.163	0.899727	0.112797	7.97655	1.50485e-15	1.88223e-13
LINC02418	long intergenic non-protein coding RNA 2418	1048.33	-0.721276	0.0904401	-7.97518	1.52154e-15	1.88684e-13
SOX12	SRY-box transcription factor 12	961.169	-0.737507	0.0933994	-7.89627	2.87378e-15	3.50384e-13
TNFRSF1B	TNF receptor superfamily member 1B	2051.44	-0.619403	0.0794663	-7.79453	6.46484e-15	7.63061e-13
CCL28	C-C motif chemokine ligand 28	1408.67	0.666579	0.0858182	7.76734	8.01526e-15	9.30347e-13
VEPH1	ventricular zone expressed PH domain containing 1	348.293	0.975157	0.125839	7.74922	9.24576e-15	1.05627e-12
ACSL6	acyl-CoA synthetase long chain family member 6	183.81	-1.22059	0.159267	-7.66376	1.8057e-14	2.0153e-12
PFKP	phosphofructokinase, platelet	2353.85	-0.67445	0.0890366	-7.57497	3.59203e-14	3.94824e-12
LY6E	lymphocyte antigen 6 family member E	589.017	-0.855507	0.113908	-7.51048	5.89096e-14	6.33126e-12
C3orf52	chromosome 3 open reading frame 52	501.25	-0.897989	0.12053	-7.45031	9.31201e-14	9.86697e-12
AC104823.1		158.831	-1.15487	0.157166	-7.34808	2.0108e-13	2.06912e-11
LRP4	LDL receptor related protein 4	1092.34	-0.747257	0.101739	-7.34486	2.05967e-13	2.10449e-11
NFIC	nuclear factor I C	1321.82	-0.614546	0.0839172	-7.32324	2.42053e-13	2.42203e-11
SPAG4	sperm associated antigen 4	591.753	-0.875151	0.121004	-7.23241	4.74502e-13	4.71545e-11
SLC5A1	solute carrier family 5 member 1	1522.51	-0.613965	0.0850494	-7.21893	5.23991e-13	5.17183e-11
GPR55	G protein-coupled receptor 55	589.923	-0.816174	0.113101	-7.21634	5.34056e-13	5.23555e-11
GDA	guanine deaminase	2183.53	-0.596335	0.0832115	-7.1665	7.69389e-13	7.49199e-11
SLC46A1	solute carrier family 46 member 1	2046.38	0.640897	0.0897854	7.1381	9.46326e-13	9.1535e-11
TFF1	trefoil factor 1	239.483	-1.01445	0.14277	-7.10546	1.19921e-12	1.1447e-10
IER3	immediate early response 3	2591.23	-0.617982	0.087241	-7.08362	1.4044e-12	1.33179e-10
USP9Y	ubiquitin specific peptidase 9 Y-linked	519.621	0.776871	0.110094	7.05642	1.70845e-12	1.58897e-10
CDHR5	cadherin related family member 5	3650.72	0.58803	0.0833706	7.05321	1.74832e-12	1.6157e-10
PROCR	protein C receptor	343.969	-0.889416	0.126417	-7.03556	1.98456e-12	1.81095e-10
RCAN2	regulator of calcineurin 2	120.563	1.14967	0.163821	7.01785	2.25316e-12	2.04319e-10
BLACAT1	BLACAT1 overlapping LEMD1 locus	411.862	-0.911389	0.130038	-7.00865	2.4062e-12	2.14181e-10
UGT1A6	UDP glucuronosyltransferase family 1 member A6	1313.7	-0.609984	0.088157	-6.91929	4.53909e-12	3.87398e-10
EDN1	endothelin 1	505.831	0.785159	0.113603	6.91141	4.79847e-12	4.04773e-10
KIFC3	kinesin family member C3	589.674	-0.797979	0.115614	-6.90208	5.12466e-12	4.2979e-10
P4HA1	prolyl 4-hydroxylase subunit alpha 1	1000.14	-0.688594	0.100128	-6.87717	6.10547e-12	4.97664e-10
DDX60L	DExD/H-box 60 like	1028.05	0.613959	0.089363	6.8704	6.40243e-12	5.16303e-10
ABCA5	ATP binding cassette subfamily A member 5	658.585	0.719024	0.104893	6.85483	7.13951e-12	5.72305e-10
CA4	carbonic anhydrase 4	744.918	1.17929	0.172594	6.83275	8.33007e-12	6.60443e-10
CCDC18-AS1	CCDC18 antisense RNA 1	592.457	0.731407	0.10718	6.82407	8.84962e-12	6.94049e-10
NPY4R	neuropeptide Y receptor Y4	442.546	0.812864	0.119468	6.80402	1.01743e-11	7.8105e-10
IRS1	insulin receptor substrate 1	823.859	-0.674693	0.0993787	-6.78911	1.12831e-11	8.52635e-10
F12	coagulation factor XII	251.98	-0.954976	0.14084	-6.78056	1.19713e-11	8.99959e-10
ABCA1	ATP binding cassette subfamily A member 1	1025.67	0.647714	0.0956534	6.77147	1.27484e-11	9.53438e-10
RRAGD	Ras related GTP binding D	153.923	1.06303	0.15731	6.75759	1.40304e-11	1.02812e-09
AC005307.1		421.434	-0.84089	0.12446	-6.75628	1.41578e-11	1.03224e-09
NXPE4	neurexophilin and PC-esterase domain family member 4	1790.09	0.591059	0.0875127	6.75398	1.43847e-11	1.04354e-09
BST1	bone marrow stromal cell antigen 1	162.793	1.04271	0.154481	6.74973	1.48119e-11	1.06389e-09
PDE5A	phosphodiesterase 5A	370.256	0.929493	0.139182	6.67824	2.41828e-11	1.6788e-09
CLDN2	claudin 2	410.912	-0.828573	0.124085	-6.67747	2.43096e-11	1.67956e-09
HCN1	hyperpolarization activated cyclic nucleotide gated potassium channel 1	122.265	-1.09521	0.164362	-6.66345	2.67477e-11	1.82199e-09
SAMD9	sterile alpha motif domain containing 9	634.211	0.760955	0.114433	6.64979	2.93502e-11	1.98066e-09
AC087379.1		176.68	1.00099	0.151064	6.62623	3.4437e-11	2.30019e-09
SOSTDC1	sclerostin domain containing 1	1011.22	0.60813	0.0920095	6.60943	3.8581e-11	2.55603e-09
SLC13A2	solute carrier family 13 member 2	92.9694	1.14474	0.173813	6.58604	4.51717e-11	2.94389e-09
KLHL13	kelch like family member 13	1486.51	-0.607834	0.0923857	-6.57931	4.72639e-11	3.02093e-09
BICD1	BICD cargo adaptor 1	691.285	0.736535	0.112134	6.56837	5.08694e-11	3.23712e-09
NFE2L3	NFE2 like bZIP transcription factor 3	6876.05	-0.848436	0.129327	-6.56039	5.36664e-11	3.38291e-09
PKD1L1	polycystin 1 like 1, transient receptor potential channel interacting	355.991	-0.823097	0.125475	-6.55986	5.38599e-11	3.38291e-09
TRIM47	tripartite motif containing 47	735.061	-0.657091	0.100347	-6.54818	5.8243e-11	3.62681e-09
ENPP1	ectonucleotide pyrophosphatase/phosphodiesterase 1	802.072	0.636735	0.0975003	6.53059	6.5511e-11	4.02754e-09
CYP4F23P	cytochrome P450 family 4 subfamily F member 23, pseudogene	209.549	0.956288	0.146628	6.52189	6.94272e-11	4.23244e-09
SCD5	stearoyl-CoA desaturase 5	314.398	0.857245	0.131582	6.5149	7.27373e-11	4.41567e-09
PGM2L1	phosphoglucomutase 2 like 1	1172.73	0.601164	0.0924695	6.50121	7.96755e-11	4.77691e-09
FCGR2A	Fc gamma receptor IIa	169.828	-1.03402	0.159178	-6.49601	8.24763e-11	4.9043e-09
ABCC9	ATP binding cassette subfamily C member 9	536.188	0.723606	0.111502	6.48961	8.60571e-11	5.07562e-09
MLXIPL	MLX interacting protein like	802.684	-0.67169	0.103609	-6.48291	8.99676e-11	5.26346e-09
HHLA2	HERV-H LTR-associating 2	977.103	0.637706	0.0987748	6.45616	1.07391e-10	6.18306e-09
ADGRG7	adhesion G protein-coupled receptor G7	162.316	1.00552	0.155807	6.45366	1.09181e-10	6.26131e-09
SLC2A6	solute carrier family 2 member 6	326.845	-0.829707	0.129331	-6.41538	1.40469e-10	7.89948e-09
RHOBTB1	Rho related BTB domain containing 1	959.459	0.644839	0.100869	6.39281	1.62869e-10	9.01936e-09
HCP5	HLA complex P5	810.367	0.642973	0.100809	6.37815	1.7924e-10	9.85071e-09
CASP5	caspase 5	460.453	0.783427	0.123073	6.36554	1.94602e-10	1.0585e-08
HMCN2	hemicentin 2	460.48	0.781863	0.122976	6.35783	2.04626e-10	1.10781e-08
C19orf57		717.005	-0.651186	0.102511	-6.35233	2.12073e-10	1.14385e-08
MELTF	melanotransferrin	630.591	-0.663568	0.104813	-6.33097	2.43626e-10	1.30917e-08
SH3BGRL	SH3 domain binding glutamate rich protein like	1047.35	0.642554	0.101572	6.32611	2.51419e-10	1.34112e-08
KNG1	kininogen 1	204.213	0.937758	0.149791	6.26045	3.83867e-10	1.95422e-08
GPX8	glutathione peroxidase 8 (putative)	198.712	0.923369	0.147883	6.24393	4.26718e-10	2.14289e-08
MICB	MHC class I polypeptide-related sequence B	286.056	-0.833881	0.133552	-6.24388	4.26835e-10	2.14289e-08
EPHA10	EPH receptor A10	1078.34	0.610423	0.0979736	6.23049	4.64976e-10	2.3025e-08
PBLD	phenazine biosynthesis like protein domain containing	958.836	0.651829	0.104719	6.22457	4.82888e-10	2.36697e-08
UGT2A3	UDP glucuronosyltransferase family 2 member A3	772.641	0.684349	0.110283	6.20541	5.45541e-10	2.66507e-08
GAL3ST4	galactose-3-O-sulfotransferase 4	678.718	0.651687	0.106835	6.09993	1.06114e-09	4.93464e-08
LINC02023	long intergenic non-protein coding RNA 2023	30.0395	0.990844	0.162519	6.09679	1.08218e-09	5.00043e-08
TMEM72	transmembrane protein 72	184.187	0.986145	0.161741	6.09707	1.0803e-09	5.00043e-08
RHOB	ras homolog family member B	1942.28	-0.95025	0.15601	-6.09097	1.12227e-09	5.15286e-08
TMEM229B	transmembrane protein 229B	571.137	-0.67344	0.110564	-6.09098	1.12225e-09	5.15286e-08
CERCAM	cerebral endothelial cell adhesion molecule	259.517	-0.888649	0.146024	-6.08562	1.1604e-09	5.31111e-08
CAPN8	calpain 8	1503.67	-0.602973	0.0992626	-6.07452	1.24362e-09	5.67409e-08
FAM57A		826.144	-0.600233	0.100875	-5.95027	2.67698e-09	1.15596e-07
FMN2	formin 2	61.9664	1.03469	0.174789	5.91968	3.22569e-09	1.38466e-07
CARD16	caspase recruitment domain family member 16	464.497	0.695261	0.117535	5.91537	3.31139e-09	1.41726e-07
CKB	creatine kinase B	6208.06	-0.906306	0.153905	-5.88874	3.89144e-09	1.64609e-07
BMF	Bcl2 modifying factor	552.697	0.64879	0.110261	5.88413	4.00156e-09	1.67363e-07
PPP2R3A	protein phosphatase 2 regulatory subunit B''alpha	373.589	0.736995	0.125288	5.8824	4.04365e-09	1.6859e-07
MTSS1L		1018.2	-0.616971	0.104945	-5.87899	4.12775e-09	1.71603e-07
GUCA2A	guanylate cyclase activator 2A	458.603	0.700321	0.119143	5.87801	4.15236e-09	1.71758e-07
BTN3A1	butyrophilin subfamily 3 member A1	669.763	0.618763	0.105269	5.8779	4.15514e-09	1.71758e-07
GGT1	gamma-glutamyltransferase 1	377.917	-0.735626	0.125372	-5.86755	4.42285e-09	1.81788e-07
SAMD9L	sterile alpha motif domain containing 9 like	250.433	0.806121	0.13802	5.84061	5.20094e-09	2.10196e-07
SLC39A2	solute carrier family 39 member 2	374.93	0.814834	0.140681	5.79209	6.95164e-09	2.75577e-07
KCNJ2	potassium inwardly rectifying channel subfamily J member 2	393.832	0.768831	0.134255	5.72666	1.02429e-08	3.90064e-07
CTGF		224.186	-0.881373	0.154489	-5.70509	1.16283e-08	4.34834e-07
TRIB3	tribbles pseudokinase 3	4859.89	-0.861086	0.152063	-5.6627	1.49008e-08	5.48719e-07
PDE6A	phosphodiesterase 6A	167.939	0.879569	0.156225	5.63015	1.80049e-08	6.46618e-07
BTN3A3	butyrophilin subfamily 3 member A3	246.811	0.777955	0.138251	5.62711	1.83259e-08	6.54901e-07
TMPRSS13	transmembrane serine protease 13	755.539	-0.627656	0.111739	-5.61716	1.94121e-08	6.9032e-07
TIMP3	TIMP metallopeptidase inhibitor 3	145.487	-0.904726	0.16157	-5.59961	2.1484e-08	7.58422e-07
GCNT3	glucosaminyl (N-acetyl) transferase 3, mucin type	968.2	-0.952734	0.1709	-5.5748	2.47815e-08	8.54048e-07
MFSD2A	major facilitator superfamily domain containing 2A	573.467	-0.598529	0.107377	-5.57408	2.48838e-08	8.55544e-07
CGREF1	cell growth regulator with EF-hand domain 1	424.636	-0.659084	0.118518	-5.56102	2.68198e-08	9.15595e-07
TLR3	toll like receptor 3	518.971	0.623519	0.112331	5.55073	2.8448e-08	9.5766e-07
FGFR2	fibroblast growth factor receptor 2	220.734	0.810421	0.146066	5.54832	2.88433e-08	9.67626e-07
EVA1C	eva-1 homolog C	165.031	-0.86434	0.15579	-5.54811	2.88774e-08	9.67626e-07
PKHD1	PKHD1 ciliary IPT domain containing fibrocystin/polyductin	329.091	0.702444	0.126911	5.53491	3.1138e-08	1.02911e-06
PIK3IP1	phosphoinositide-3-kinase interacting protein 1	356.533	0.690494	0.124791	5.53319	3.14467e-08	1.03696e-06
NOX1	NADPH oxidase 1	8696	-0.701077	0.126817	-5.52827	3.23396e-08	1.05918e-06
PADI2	peptidyl arginine deiminase 2	2695.3	0.791586	0.144245	5.4878	4.06979e-08	1.3035e-06
DDN-AS1	DDN and PRKAG1 antisense RNA 1	103.66	-0.920128	0.167929	-5.47927	4.27092e-08	1.36491e-06
C1orf115	chromosome 1 open reading frame 115	274.487	0.786878	0.144676	5.43891	5.36085e-08	1.65843e-06
OTUD7A	OTU deubiquitinase 7A	184.126	0.833777	0.153732	5.42357	5.84215e-08	1.79545e-06
COL5A1	collagen type V alpha 1 chain	145.651	-0.884929	0.163289	-5.41941	5.97947e-08	1.82852e-06
GPRC5B	G protein-coupled receptor class C group 5 member B	370.615	-0.712963	0.131813	-5.40888	6.34187e-08	1.93307e-06
DYNC1I1	dynein cytoplasmic 1 intermediate chain 1	45.8827	0.936657	0.173756	5.39065	7.02039e-08	2.11325e-06
HEPACAM2	HEPACAM family member 2	151.427	0.880324	0.163519	5.38361	7.30085e-08	2.18408e-06
TNNC2	troponin C2, fast skeletal type	387.249	0.717699	0.133619	5.37122	7.82074e-08	2.31574e-06
TNNC1	troponin C1, slow skeletal and cardiac type	645.386	0.586662	0.109367	5.36415	8.13326e-08	2.38878e-06
AC019330.1		198.705	0.796187	0.148775	5.35161	8.71766e-08	2.53985e-06
C2orf88	chromosome 2 open reading frame 88	170.515	0.824157	0.1544	5.3378	9.40817e-08	2.71378e-06
RPS6KA6	ribosomal protein S6 kinase A6	652.755	0.590272	0.110813	5.32675	9.9983e-08	2.86125e-06
IL27RA	interleukin 27 receptor subunit alpha	160.153	-0.819634	0.155274	-5.27863	1.30153e-07	3.6739e-06
TMEM211		211.427	-0.771898	0.146419	-5.27183	1.35072e-07	3.78333e-06
C16orf74	chromosome 16 open reading frame 74	80.1782	-0.912578	0.173173	-5.26976	1.36603e-07	3.81882e-06
C2CD4A	C2 calcium dependent domain containing 4A	89.9513	-0.910287	0.173095	-5.25888	1.44937e-07	4.03627e-06
HAGHL	hydroxyacylglutathione hydrolase like	222.81	-0.755213	0.144529	-5.22533	1.73841e-07	4.70569e-06
EGLN3	egl-9 family hypoxia inducible factor 3	1494.2	-0.876047	0.167683	-5.22443	1.7469e-07	4.71988e-06
FUOM	fucose mutarotase	250.117	-0.720508	0.138252	-5.21156	1.87255e-07	5.02198e-06
UBXN10	UBX domain protein 10	380.875	-0.634475	0.122508	-5.17905	2.23018e-07	5.84991e-06
FGFR1	fibroblast growth factor receptor 1	406.347	0.627635	0.121194	5.17876	2.23368e-07	5.84991e-06
ENTPD8	ectonucleoside triphosphate diphosphohydrolase 8	1902.07	0.758581	0.146557	5.17601	2.26678e-07	5.91523e-06
TRANK1	tetratricopeptide repeat and ankyrin repeat containing 1	625.751	0.608633	0.117644	5.1735	2.29752e-07	5.97395e-06
AC069120.1		239.548	0.733727	0.141919	5.17003	2.34052e-07	6.05322e-06
CD177	CD177 molecule	337.588	0.664855	0.128727	5.16485	2.40627e-07	6.17922e-06
TNFSF9	TNF superfamily member 9	181.608	-0.777929	0.151427	-5.13731	2.78703e-07	7.02032e-06
CA7	carbonic anhydrase 7	166.877	0.835647	0.163324	5.11649	3.11271e-07	7.7866e-06
GJB3	gap junction protein beta 3	532.185	-0.675577	0.132074	-5.11514	3.13508e-07	7.81562e-06
HLA-F	major histocompatibility complex, class I, F	167.752	0.792433	0.155233	5.1048	3.31148e-07	8.19903e-06
RIMBP2	RIMS binding protein 2	278.111	0.711469	0.139855	5.08721	3.63379e-07	8.98171e-06
MALL	mal, T cell differentiation protein like	192.59	-0.767722	0.151365	-5.07201	3.93635e-07	9.62984e-06
SLC4A4	solute carrier family 4 member 4	42.31	0.873984	0.172942	5.05362	4.33507e-07	1.04829e-05
ZSWIM7	zinc finger SWIM-type containing 7	410.559	0.60291	0.119356	5.05134	4.3871e-07	1.0556e-05
RAPGEF3	Rap guanine nucleotide exchange factor 3	399.971	-0.638685	0.126571	-5.04605	4.51043e-07	1.08168e-05
YPEL1	yippee like 1	128.295	0.814998	0.161942	5.03264	4.83779e-07	1.15446e-05
CHP2	calcineurin like EF-hand protein 2	2998.84	0.742868	0.149285	4.97616	6.48593e-07	1.51293e-05
IL33	interleukin 33	593.952	-0.838561	0.168551	-4.97513	6.52043e-07	1.51854e-05
IRAK2	interleukin 1 receptor associated kinase 2	458.891	-0.623086	0.125687	-4.95745	7.14251e-07	1.66075e-05
NBPF1	NBPF member 1	436.914	0.594918	0.120461	4.93866	7.86612e-07	1.81158e-05
FAM198B		392.196	-0.604987	0.123513	-4.89815	9.67452e-07	2.18301e-05
ST8SIA6	ST8 alpha-N-acetyl-neuraminide alpha-2,8-sialyltransferase 6	84.6347	-0.846919	0.173267	-4.88795	1.01893e-06	2.28142e-05
CCDC85B	coiled-coil domain containing 85B	383.508	-0.641512	0.131286	-4.88636	1.02718e-06	2.29283e-05
ME1	malic enzyme 1	4941.76	-0.671962	0.137671	-4.88093	1.05584e-06	2.34598e-05
SLC9A3	solute carrier family 9 member A3	68.3759	0.845318	0.174495	4.84436	1.27021e-06	2.78812e-05
AL033397.1		72.9994	-0.843577	0.174197	-4.84265	1.2812e-06	2.80799e-05
NR1D1	nuclear receptor subfamily 1 group D member 1	415.931	-0.653648	0.135088	-4.83869	1.30695e-06	2.8601e-05
KIAA1456		464.819	0.593595	0.122785	4.83442	1.33537e-06	2.91351e-05
LINC00513	long intergenic non-protein coding RNA 513	168.989	-0.738823	0.153419	-4.81573	1.46661e-06	3.15712e-05
S100A2	S100 calcium binding protein A2	122.365	-0.785194	0.163059	-4.81541	1.46896e-06	3.15751e-05
PDZK1	PDZ domain containing 1	291.181	0.662748	0.13791	4.80565	1.5425e-06	3.26718e-05
COL9A2	collagen type IX alpha 2 chain	462.104	0.593947	0.124415	4.77391	1.80681e-06	3.73432e-05
PCDHB9	protocadherin beta 9	302.801	0.63964	0.134067	4.77106	1.83263e-06	3.77159e-05
DLL1	delta like canonical Notch ligand 1	415.261	0.652149	0.136972	4.76119	1.92455e-06	3.94954e-05
EPB41L4A	erythrocyte membrane protein band 4.1 like 4A	232.102	0.660368	0.14133	4.67253	2.97505e-06	5.85853e-05
XAF1	XIAP associated factor 1	324.222	0.605509	0.130011	4.65737	3.20268e-06	6.22057e-05
TNFAIP8L3	TNF alpha induced protein 8 like 3	349.976	0.603098	0.129781	4.64704	3.36725e-06	6.51639e-05
PLEKHG2	pleckstrin homology and RhoGEF domain containing G2	120.068	-0.757682	0.163345	-4.63853	3.5089e-06	6.76105e-05
NYNRIN	NYN domain and retroviral integrase containing	221.663	-0.663027	0.142991	-4.63683	3.53799e-06	6.80805e-05
SLC25A34	solute carrier family 25 member 34	125.262	0.766921	0.165757	4.62679	3.71383e-06	7.09726e-05
SLC30A4	solute carrier family 30 member 4	215.567	0.66596	0.144608	4.60529	4.11883e-06	7.74094e-05
ANKRD37	ankyrin repeat domain 37	81.298	-0.800299	0.174334	-4.59061	4.41953e-06	8.19987e-05
ASAP3	ArfGAP with SH3 domain, ankyrin repeat and PH domain 3	318.29	0.624146	0.136321	4.5785	4.68314e-06	8.60098e-05
OSBP2	oxysterol binding protein 2	253.326	0.629313	0.137519	4.5762	4.73495e-06	8.68513e-05
SLC6A8	solute carrier family 6 member 8	9872.08	-0.682501	0.149265	-4.5724	4.82168e-06	8.82191e-05
CACNB1	calcium voltage-gated channel auxiliary subunit beta 1	153.525	-0.719348	0.157606	-4.56423	5.01342e-06	9.12669e-05
PODNL1	podocan like 1	124.472	-0.739843	0.162312	-4.55814	5.16082e-06	9.3481e-05
PTPRR	protein tyrosine phosphatase receptor type R	146.024	-0.77586	0.170614	-4.54746	5.42977e-06	9.79857e-05
KIAA1211		306.912	0.637777	0.140265	4.54695	5.443e-06	9.81024e-05
AC018629.1		34.3541	-0.760046	0.167525	-4.53691	5.70853e-06	0.00010238
ISM1	isthmin 1	83.8913	0.776962	0.171306	4.53551	5.74645e-06	0.000102679
TG	thyroglobulin	225.758	-0.662705	0.146192	-4.53312	5.81178e-06	0.000103591
OTUB2	OTU deubiquitinase, ubiquitin aldehyde binding 2	281.963	-0.635928	0.140823	-4.51579	6.30804e-06	0.00011175
ART3	ADP-ribosyltransferase 3 (inactive)	116.015	-0.77394	0.171492	-4.51297	6.39252e-06	0.000112833
DNAH7	dynein axonemal heavy chain 7	257.316	0.616102	0.137081	4.49444	6.97523e-06	0.000122498
PLSCR4	phospholipid scramblase 4	312.546	0.628429	0.14106	4.45506	8.38716e-06	0.000144225
KCNJ8	potassium inwardly rectifying channel subfamily J member 8	282.387	0.591693	0.132816	4.45499	8.38969e-06	0.000144225
HYAL3	hyaluronidase 3	196.954	-0.651379	0.146438	-4.44817	8.66065e-06	0.000148006
TMEM132B	transmembrane protein 132B	96.0174	0.753405	0.169369	4.4483	8.65514e-06	0.000148006
RARRES1	retinoic acid receptor responder 1	265.366	0.608265	0.136882	4.44373	8.8414e-06	0.000150387
COLCA2		212.872	-0.654521	0.147354	-4.44184	8.9194e-06	0.000151519
HHAT	hedgehog acyltransferase	90.5618	0.752806	0.169962	4.42927	9.45544e-06	0.000158968
SLC26A2	solute carrier family 26 member 2	25257.9	0.718676	0.162439	4.42428	9.67646e-06	0.00016212
CDHR1	cadherin related family member 1	9193.83	0.589988	0.134405	4.38963	1.13543e-05	0.00018531
DDN	dendrin	73.2378	-0.758743	0.173221	-4.3802	1.18571e-05	0.000191362
ENO2	enolase 2	53.0489	-0.755631	0.172827	-4.37218	1.23013e-05	0.000197432
GRIN3A	glutamate ionotropic receptor NMDA type subunit 3A	42.9648	0.728579	0.167403	4.35224	1.34756e-05	0.000212414
ZMAT1	zinc finger matrin-type 1	85.6037	0.747845	0.172381	4.33833	1.43568e-05	0.000224949
KLK6	kallikrein related peptidase 6	124.175	-0.728659	0.169147	-4.30785	1.64852e-05	0.000254994
ROR2	receptor tyrosine kinase like orphan receptor 2	151.543	-0.696182	0.1618	-4.30272	1.68715e-05	0.000260413
PNPLA3	patatin like phospholipase domain containing 3	94.5791	-0.731373	0.170868	-4.28035	1.86599e-05	0.000283494
NOD2	nucleotide binding oligomerization domain containing 2	135.834	-0.689557	0.161468	-4.27054	1.94996e-05	0.000294402
PRDM16	PR/SET domain 16	111.954	-0.727759	0.170818	-4.26043	2.04034e-05	0.000305819
LDLRAD4	low density lipoprotein receptor class A domain containing 4	120.44	0.696278	0.163823	4.25018	2.13602e-05	0.000318188
SGMS1-AS1	SGMS1 antisense RNA 1	261.953	0.585412	0.138497	4.22689	2.36943e-05	0.000348662
AP003119.3		207.993	-0.630885	0.149726	-4.21359	2.51347e-05	0.000367621
ADAMTSL1	ADAMTS like 1	114.46	0.688857	0.164391	4.19035	2.78526e-05	0.000400509
CASP1P2	caspase 1 pseudogene 2	93.78	0.710726	0.170248	4.17465	2.9844e-05	0.000423686
CNGA1	cyclic nucleotide gated channel subunit alpha 1	246.213	0.589789	0.142062	4.15162	3.30134e-05	0.000459685
NLGN2	neuroligin 2	210.598	-0.609186	0.146785	-4.15019	3.32205e-05	0.000461828
LINC00954	long intergenic non-protein coding RNA 954	114.259	0.692582	0.166916	4.14928	3.33523e-05	0.000462628
RBP4	retinol binding protein 4	37.6603	-0.70074	0.169311	-4.13878	3.4915e-05	0.000481542
AL109615.3		41.1239	-0.713736	0.172575	-4.13579	3.53728e-05	0.000485548
TSPAN7	tetraspanin 7	86.8102	0.704412	0.174605	4.03433	5.47594e-05	0.000710648
LHFPL3-AS2	LHFPL3 antisense RNA 2	285.814	0.604885	0.150024	4.03192	5.53224e-05	0.000717313
HYAL1	hyaluronidase 1	97.5885	-0.680154	0.168782	-4.02978	5.58298e-05	0.000723245
SEMA6D	semaphorin 6D	90.2885	0.701642	0.174315	4.02514	5.69411e-05	0.000735016
ADGRF4	adhesion G protein-coupled receptor F4	217.094	-0.616843	0.15367	-4.01407	5.96797e-05	0.000764923
AHCYP8	adenosylhomocysteinase pseudogene 8	88.9532	0.691127	0.172949	3.99613	6.43866e-05	0.00081446
LANCL3	LanC like family member 3	205.254	0.586238	0.146968	3.98889	6.63821e-05	0.000834508
SERPINA7	serpin family A member 7	64.766	0.696447	0.174613	3.98851	6.64892e-05	0.000834508
ANO7	anoctamin 7	245.374	0.58909	0.147803	3.98565	6.72967e-05	0.000842457
DUSP9	dual specificity phosphatase 9	96.5366	-0.67004	0.168556	-3.97517	7.03281e-05	0.00087437
DCLK2	doublecortin like kinase 2	36.0776	0.663296	0.166969	3.97257	7.11008e-05	0.00088171
RASGRF2	Ras protein specific guanine nucleotide releasing factor 2	41.9025	-0.677018	0.173229	-3.90823	9.29757e-05	0.00111856
LEMD1	LEM domain containing 1	46.3646	-0.6785	0.173818	-3.9035	9.48121e-05	0.00113594
MCOLN2	mucolipin TRP cation channel 2	197.966	0.586088	0.150394	3.89702	9.73827e-05	0.00116386
AL049836.1		38.2347	-0.661231	0.170753	-3.87243	0.000107755	0.00126592
HACD1	3-hydroxyacyl-CoA dehydratase 1	100.472	-0.642453	0.16748	-3.836	0.000125057	0.00144004
HOXA-AS2	HOXA cluster antisense RNA 2	107.754	0.635072	0.165878	3.82854	0.000128906	0.00147616
ZC3H12D	zinc finger CCCH-type containing 12D	78.8358	-0.664182	0.17409	-3.81517	0.000136091	0.00153661
TERT	telomerase reverse transcriptase	161.577	-0.585118	0.153661	-3.80785	0.000140178	0.0015754
GPR3	G protein-coupled receptor 3	50.961	-0.662528	0.174413	-3.79862	0.000145505	0.0016252
DUSP4	dual specificity phosphatase 4	80.1491	-0.662369	0.174569	-3.79432	0.000148049	0.00165107
FER1L6	fer-1 like family member 6	148.85	0.622078	0.164784	3.7751	0.000159942	0.0017674
SLC35D3	solute carrier family 35 member D3	69.6769	-0.657924	0.174319	-3.77425	0.000160493	0.00177214
TNFRSF11B	TNF receptor superfamily member 11b	123.919	0.635582	0.168703	3.76747	0.000164913	0.00180841
LGALS2	galectin 2	89.5475	0.645632	0.171571	3.76307	0.000167839	0.00182953
ANXA1	annexin A1	1472.41	-0.646207	0.1721	-3.75484	0.000173449	0.00188085
ABCG2	ATP binding cassette subfamily G member 2 (Junior blood group)	56.2428	-0.650654	0.174073	-3.73782	0.000185624	0.00199055
FUT11	fucosyltransferase 11	217.896	-0.585016	0.156572	-3.7364	0.000186677	0.00199741
PCP4	Purkinje cell protein 4	88.0572	0.641399	0.171719	3.73516	0.000187598	0.00200431
CFI	complement factor I	102.036	0.627223	0.168234	3.72827	0.0001928	0.00204633
MIR210HG	MIR210 host gene	597.113	-0.629225	0.168916	-3.72507	0.000195263	0.00206643
HTR7P1	5-hydroxytryptamine receptor 7 pseudogene 1	82.1147	0.638016	0.171754	3.71472	0.000203433	0.00213575
ENPEP	glutamyl aminopeptidase	61.1148	0.647765	0.17478	3.70616	0.000210424	0.00220118
ABCC13	ATP binding cassette subfamily C member 13 (pseudogene)	139.234	0.585611	0.15888	3.68586	0.00022793	0.00235209
PPP1R3G	protein phosphatase 1 regulatory subunit 3G	56.6175	-0.63579	0.172647	-3.6826	0.000230864	0.00237056
PRR7	proline rich 7, synaptic	87.377	-0.642862	0.174786	-3.67799	0.000235081	0.00240705
PSMB8-AS1	PSMB8 antisense RNA 1 (head to head)	132.995	0.592648	0.162303	3.6515	0.000260716	0.00261489
ADAM22	ADAM metallopeptidase domain 22	120.384	0.592717	0.162492	3.64767	0.000264633	0.0026498
CXCL12	C-X-C motif chemokine ligand 12	324.983	0.624029	0.171641	3.63566	0.000277268	0.00275163
KREMEN2	kringle containing transmembrane protein 2	30.7993	-0.603234	0.166352	-3.62624	0.000287573	0.00283066
HRAT92		128.531	0.597574	0.165019	3.62124	0.000293192	0.00288206
AC058791.1		72.0776	-0.623387	0.173214	-3.59894	0.000319513	0.00309674
ZNF610	zinc finger protein 610	74.2074	0.619592	0.173055	3.58031	0.000343191	0.0032867
SLC7A11	solute carrier family 7 member 11	876.578	-0.625313	0.174757	-3.57819	0.000345977	0.0033112
ZNF528	zinc finger protein 528	65.5095	0.622575	0.174478	3.56822	0.00035942	0.0034218
AC119150.1		41.0585	0.609581	0.171803	3.54815	0.00038795	0.00361746
NBEA	neurobeachin	51.5301	0.607059	0.174249	3.48387	0.000494226	0.00442364
DDIT4	DNA damage inducible transcript 4	2516.17	-0.60316	0.173884	-3.46875	0.000522895	0.00464301
AC137936.2		49.0916	-0.602072	0.174459	-3.45107	0.000558361	0.00489502
TTBK1	tau tubulin kinase 1	85.1033	-0.592752	0.172101	-3.4442	0.00057275	0.00499401
PCDHB12	protocadherin beta 12	69.8646	0.591991	0.174211	3.39812	0.000678509	0.00571689
AC055717.2		61.3821	-0.593949	0.174786	-3.39814	0.000678452	0.00571689
PCDHB13	protocadherin beta 13	55.2892	0.590145	0.174783	3.37645	0.000734274	0.00611221

## Sheet: CRC0031_MRTX_Cet_Alp.vs.NT
Genes	Description	BaseMean	Log2FoldChange	lfcSE	stat	pvalue	padj
CAPN13	calpain 13	2688.78	2.8433	0.0754957	37.6618	0	0
CEMIP	cell migration inducing hyaluronidase 1	1225.87	-4.76591	0.134425	-35.4541	2.50941e-275	2.57779e-271
SI	sucrase-isomaltase	2761.85	3.52131	0.101365	34.7388	2.04601e-264	1.40118e-260
NOX1	NADPH oxidase 1	416.18	-5.51366	0.176802	-31.1856	1.67094e-213	8.58236e-210
SPTLC3	serine palmitoyltransferase long chain base subunit 3	1695.87	3.3685	0.109526	30.7552	1.0403e-207	4.2746e-204
DMBT1	deleted in malignant brain tumors 1	15633.9	2.99606	0.0979948	30.5736	2.74516e-205	9.39988e-202
CDHR5	cadherin related family member 5	8370.49	3.06324	0.100523	30.4731	5.92883e-204	1.74011e-200
CLDN2	claudin 2	10202	-2.88547	0.0967849	-29.8132	2.63368e-195	6.76361e-192
ABCB1	ATP binding cassette subfamily B member 1	4465.14	2.5919	0.0881013	29.4195	3.08972e-190	7.05314e-187
VCAN	versican	455.476	-5.30216	0.182434	-29.0634	1.04158e-185	2.13993e-182
FADS2	fatty acid desaturase 2	13839.4	-1.79639	0.0621331	-28.9119	8.44988e-184	1.57821e-180
SPINK1	serine peptidase inhibitor Kazal type 1	5333.8	2.30292	0.0799251	28.8135	1.453e-182	2.48766e-179
KCNN4	potassium calcium-activated channel subfamily N member 4	456.646	-4.71518	0.164788	-28.6136	4.54726e-180	7.18642e-177
TM4SF20	transmembrane 4 L six family member 20	5142.93	2.75009	0.0971382	28.3111	2.52016e-176	3.69833e-173
MALRD1	MAM and LDL receptor class A domain containing 1	5218.05	2.06839	0.0733034	28.2168	3.63707e-175	4.98158e-172
S100A4	S100 calcium binding protein A4	1212.72	-3.18619	0.115075	-27.6879	9.75439e-169	1.25252e-165
CEACAM1	CEA cell adhesion molecule 1	4718.47	-1.68417	0.0608577	-27.6738	1.44263e-168	1.74346e-165
ABAT	4-aminobutyrate aminotransferase	2089.52	2.55926	0.093966	27.236	2.43488e-163	2.77914e-160
B3GALT5	beta-1,3-galactosyltransferase 5	2364.81	2.68489	0.10095	26.5963	7.49366e-156	8.10302e-153
IGFBP4	insulin like growth factor binding protein 4	3109.89	-2.141	0.0812176	-26.3613	3.80758e-153	3.91133e-150
TGFBI	transforming growth factor beta induced	10512.4	-1.93755	0.0742551	-26.0931	4.36449e-150	4.26992e-147
BTNL3	butyrophilin like 3	1785.65	2.76403	0.106289	26.0048	4.37082e-149	4.08175e-146
TSPAN12	tetraspanin 12	1850.65	2.17913	0.08436	25.8313	3.94996e-147	3.52834e-144
AGR2	anterior gradient 2, protein disulphide isomerase family member	30594.7	-2.09425	0.0822366	-25.4662	4.66831e-143	3.99627e-140
TNS4	tensin 4	1306.82	-5.71435	0.22961	-24.8872	1.02387e-136	8.41419e-134
CCL25	C-C motif chemokine ligand 25	2259.79	2.62472	0.106079	24.7431	3.67558e-135	2.90441e-132
CDHR1	cadherin related family member 1	1030.72	5.51136	0.226833	24.297	2.11091e-130	1.60624e-127
DUSP27		9827.37	-1.70954	0.0705788	-24.2218	1.3118e-129	9.6253e-127
MAP1LC3A	microtubule associated protein 1 light chain 3 alpha	1455.31	2.3087	0.0957457	24.1128	1.83528e-128	1.3002e-125
SERPINE2	serpin family E member 2	673.898	-2.423	0.102047	-23.744	1.26797e-124	8.68351e-122
CNGA1	cyclic nucleotide gated channel subunit alpha 1	788.892	2.81228	0.119133	23.6062	3.32614e-123	2.20437e-120
C2CD4A	C2 calcium dependent domain containing 4A	286.249	-3.55836	0.15104	-23.5591	1.01386e-122	6.50931e-120
S100P	S100 calcium binding protein P	618.569	-3.6215	0.156401	-23.1553	1.28668e-118	8.01057e-116
PNLIPRP2	pancreatic lipase related protein 2 (gene/pseudogene)	1122.34	1.82077	0.0786636	23.1463	1.58328e-118	9.56722e-116
CAPN8	calpain 8	546.501	-3.15929	0.136954	-23.0682	9.65444e-118	5.66716e-115
CPQ	carboxypeptidase Q	2657.31	1.65102	0.072451	22.7881	6.02136e-115	3.43636e-112
FADS1	fatty acid desaturase 1	1900.33	-2.05688	0.0904386	-22.7434	1.66941e-114	9.26975e-112
OAT	ornithine aminotransferase	13715.1	1.36352	0.0606314	22.4887	5.3535e-112	2.89441e-109
CORO1A	coronin 1A	762.495	-2.4868	0.112107	-22.1824	5.08414e-109	2.6783e-106
CPA2	carboxypeptidase A2	1085.55	5.14517	0.233115	22.0714	5.95186e-108	3.05702e-105
C15orf48	chromosome 15 open reading frame 48	1648.92	2.37847	0.108133	21.9958	3.15616e-107	1.58154e-104
LINC02418	long intergenic non-protein coding RNA 2418	515.715	-2.37139	0.107945	-21.9686	5.75078e-107	2.81309e-104
BMP4	bone morphogenetic protein 4	3681.78	-1.76257	0.0804164	-21.9181	1.74772e-106	8.35042e-104
MYO1A	myosin IA	5296.15	1.48587	0.0679509	21.8668	5.38326e-106	2.51362e-103
PLXDC2	plexin domain containing 2	894.077	3.13421	0.143642	21.8195	1.51511e-105	6.91732e-103
ECI2	enoyl-CoA delta isomerase 2	1306.34	2.13545	0.0981288	21.7617	5.34731e-105	2.38827e-102
SCD	stearoyl-CoA desaturase	106057	-1.82307	0.0839131	-21.7256	1.17431e-104	5.13324e-102
CHP2	calcineurin like EF-hand protein 2	2328.98	2.27403	0.104724	21.7145	1.4977e-104	6.41045e-102
VAV3	vav guanine nucleotide exchange factor 3	8250.4	1.29594	0.0609141	21.2749	1.93849e-100	8.12781e-98
BTG2	BTG anti-proliferation factor 2	7572.45	1.50775	0.0711083	21.2036	8.84868e-100	3.63592e-97
VIPR1	vasoactive intestinal peptide receptor 1	3308.22	1.50965	0.0713553	21.1568	2.39058e-99	9.63028e-97
AC078993.1		2775.32	2.88754	0.137148	21.0542	2.09211e-98	8.26583e-96
C1orf115	chromosome 1 open reading frame 115	8104.5	1.26645	0.0604175	20.9616	1.47059e-97	5.70062e-95
PCSK9	proprotein convertase subtilisin/kexin type 9	8011.35	-1.57774	0.0755706	-20.8777	8.53606e-97	3.24765e-94
HSPA5	heat shock protein family A (Hsp70) member 5	45131.3	-1.34805	0.0651677	-20.6858	4.65076e-95	1.73727e-92
KIAA1324		22270.2	1.48621	0.0721242	20.6062	2.41272e-94	8.85165e-92
TMEM25	transmembrane protein 25	337.82	3.13151	0.151986	20.604	2.52749e-94	9.11005e-92
FAM84A		8595.4	1.83573	0.0900628	20.3828	2.37649e-92	8.4181e-90
CYP27A1	cytochrome P450 family 27 subfamily A member 1	2936.28	1.65117	0.0810734	20.3664	3.325e-92	1.15783e-89
MANF	mesencephalic astrocyte derived neurotrophic factor	3200.94	-1.6355	0.0804429	-20.3311	6.81949e-92	2.33511e-89
GSTA1	glutathione S-transferase alpha 1	2262.12	2.20305	0.108806	20.2475	3.73483e-91	1.2579e-88
COLGALT2	collagen beta(1-O)galactosyltransferase 2	174.706	-3.31607	0.164775	-20.1248	4.4754e-90	1.48302e-87
UBA7	ubiquitin like modifier activating enzyme 7	967.095	2.07793	0.103617	20.0539	1.86638e-89	6.08646e-87
PBLD	phenazine biosynthesis like protein domain containing	621.811	2.33279	0.11781	19.8013	2.89958e-87	9.30809e-85
GP2	glycoprotein 2	2384.01	-1.87057	0.0946798	-19.7568	7.00865e-87	2.21527e-84
TFPI	tissue factor pathway inhibitor	1185.07	2.17986	0.111131	19.6153	1.14367e-85	3.5601e-83
FAM46C		910.773	-1.83147	0.0936444	-19.5577	3.548e-85	1.08797e-82
AC020571.1		678.359	3.4729	0.178822	19.421	5.12785e-84	1.54929e-81
DRD2	dopamine receptor D2	183.79	-3.31673	0.171618	-19.3263	3.22878e-83	9.61382e-81
TMPRSS5	transmembrane serine protease 5	97.5686	-4.84586	0.251432	-19.2731	9.04343e-83	2.65425e-80
TRIB3	tribbles pseudokinase 3	8060.41	-2.18106	0.1133	-19.2503	1.40432e-82	4.06363e-80
ELOVL7	ELOVL fatty acid elongase 7	4204.67	1.49019	0.0776365	19.1945	4.11684e-82	1.17473e-79
SLC44A3	solute carrier family 44 member 3	4536.17	1.08985	0.0569702	19.1301	1.4169e-81	3.98771e-79
TAPBPL	TAP binding protein like	1273.7	1.76286	0.0924118	19.0761	3.98615e-81	1.1067e-78
AKR1B10	aldo-keto reductase family 1 member B10	1967.06	-2.30274	0.120794	-19.0634	5.09081e-81	1.39454e-78
ITLN1	intelectin 1	1143.99	2.02569	0.106389	19.0403	7.9039e-81	2.13665e-78
CEACAM5	CEA cell adhesion molecule 5	7316.63	-2.00214	0.105196	-19.0324	9.1937e-81	2.45305e-78
PDGFA	platelet derived growth factor subunit A	445.013	3.54452	0.18667	18.9882	2.136e-80	5.62618e-78
RGMB	repulsive guidance molecule BMP co-receptor b	23140.3	1.60833	0.0847139	18.9855	2.2489e-80	5.84856e-78
DEFA6	defensin alpha 6	519.818	-2.15568	0.114046	-18.9019	1.10039e-79	2.82593e-77
SYTL5	synaptotagmin like 5	1034.62	2.18764	0.115761	18.8978	1.18804e-79	3.01338e-77
GUCY2C	guanylate cyclase 2C	7417.51	0.973909	0.0517445	18.8215	5.03312e-79	1.26104e-76
GPT2	glutamic--pyruvic transaminase 2	4237.32	-1.09875	0.0585589	-18.7632	1.5102e-78	3.73821e-76
FZD7	frizzled class receptor 7	3610.51	1.51749	0.0810047	18.7333	2.64996e-78	6.48136e-76
ARSD	arylsulfatase D	23377.6	1.05125	0.0562341	18.6942	5.51418e-78	1.33281e-75
AL357033.4		700.895	2.58134	0.13828	18.6675	9.10402e-78	2.17491e-75
EMB	embigin	2998.11	1.5767	0.0845238	18.6539	1.17444e-77	2.77343e-75
FABP2	fatty acid binding protein 2	568.051	2.77151	0.149258	18.5686	5.77145e-77	1.34744e-74
MYEOV	myeloma overexpressed	828.062	-2.34864	0.126551	-18.5588	6.91914e-77	1.59723e-74
OLFM4	olfactomedin 4	130088	1.12248	0.0606657	18.5027	1.96207e-76	4.47896e-74
NR5A2	nuclear receptor subfamily 5 group A member 2	1987.02	1.84517	0.100151	18.4238	8.45964e-76	1.90993e-73
PDIA4	protein disulfide isomerase family A member 4	18675.4	-1.15357	0.0626462	-18.414	1.01517e-75	2.26703e-73
ASGR1	asialoglycoprotein receptor 1	237.967	-2.43805	0.132756	-18.3649	2.50689e-75	5.53806e-73
RHOBTB1	Rho related BTB domain containing 1	1168.21	2.10378	0.114604	18.357	2.90148e-75	6.34159e-73
SLITRK6	SLIT and NTRK like family member 6	547.785	-1.85802	0.101292	-18.3433	3.73503e-75	8.0775e-73
AL033397.1		425.237	-2.82538	0.154044	-18.3414	3.87063e-75	8.28356e-73
TRANK1	tetratricopeptide repeat and ankyrin repeat containing 1	1009.15	1.87713	0.102719	18.2744	1.32416e-74	2.80462e-72
ALDOB	aldolase, fructose-bisphosphate B	1372.62	2.06256	0.113408	18.187	6.53976e-74	1.37101e-71
NUAK2	NUAK family kinase 2	3024.75	1.44925	0.0800123	18.1129	2.52214e-73	5.23409e-71
TCN1	transcobalamin 1	85.8705	-4.62941	0.256012	-18.0828	4.35614e-73	8.94968e-71
MAOA	monoamine oxidase A	20886.2	1.16907	0.0646933	18.071	5.3954e-73	1.09751e-70
LIPG	lipase G, endothelial type	5606.46	-1.4054	0.0778239	-18.0588	6.73125e-73	1.35582e-70
HKDC1	hexokinase domain containing 1	3762.73	-1.39819	0.078058	-17.9121	9.48264e-72	1.89146e-69
TRPM6	transient receptor potential cation channel subfamily M member 6	335.601	3.33285	0.186552	17.8656	2.18665e-71	4.31968e-69
CASP4	caspase 4	3171.95	1.18914	0.0666607	17.8387	3.53556e-71	6.91792e-69
NIPAL2	NIPA like domain containing 2	3564.74	1.4203	0.0802209	17.7049	3.84549e-70	7.45337e-68
ELOVL5	ELOVL fatty acid elongase 5	4886.54	-1.23271	0.0698354	-17.6516	9.88306e-70	1.89764e-67
CPS1	carbamoyl-phosphate synthase 1	13658.6	1.77126	0.100983	17.5402	7.06496e-69	1.34398e-66
AMN	amnion associated transmembrane protein	1284.47	1.68876	0.0963506	17.5272	8.88396e-69	1.67451e-66
HSP90B1	heat shock protein 90 beta family member 1	43803.1	-1.27325	0.072653	-17.525	9.22635e-69	1.72323e-66
FDFT1	farnesyl-diphosphate farnesyltransferase 1	9122.19	-1.31362	0.0752044	-17.4673	2.54128e-68	4.70365e-66
GPA33	glycoprotein A33	3759.61	-1.76892	0.101288	-17.4642	2.68306e-68	4.92175e-66
PGAP3	post-GPI attachment to proteins phospholipase 3	2577.12	1.24935	0.0716543	17.4359	4.40912e-68	8.0164e-66
EPHX1	epoxide hydrolase 1	4228.39	1.41263	0.0810392	17.4315	4.76198e-68	8.58201e-66
PBX1	PBX homeobox 1	7788.59	1.43433	0.0826816	17.3476	2.05639e-67	3.67379e-65
SYT7	synaptotagmin 7	2080.13	-1.56203	0.0900953	-17.3375	2.4527e-67	4.34402e-65
ACLY	ATP citrate lyase	10302.9	-1.13515	0.0655451	-17.3186	3.40347e-67	5.97644e-65
FOXQ1	forkhead box Q1	1141.49	-2.08162	0.120254	-17.3101	3.94555e-67	6.86961e-65
YPEL3	yippee like 3	1553.7	2.21952	0.128256	17.3053	4.28979e-67	7.4062e-65
HMGCS1	3-hydroxy-3-methylglutaryl-CoA synthase 1	16514.4	-1.56845	0.0906423	-17.3037	4.41183e-67	7.55342e-65
DDC	dopa decarboxylase	7844.35	1.11204	0.0643057	17.293	5.31131e-67	9.01826e-65
PALD1	phosphatase domain containing paladin 1	670.187	-2.08722	0.120927	-17.2603	9.3696e-67	1.57786e-64
MUC7	mucin 7, secreted	158.76	-2.98979	0.17346	-17.2362	1.42182e-66	2.3749e-64
OLMALINC	oligodendrocyte maturation-associated long intergenic non-coding RNA	1998.64	-1.54586	0.0906212	-17.0585	3.02081e-65	5.00504e-63
FDPS	farnesyl diphosphate synthase	17792.9	-1.39165	0.0817143	-17.0306	4.86693e-65	7.99929e-63
ALDH1A1	aldehyde dehydrogenase 1 family member A1	107411	1.18943	0.0700803	16.9724	1.31365e-64	2.14199e-62
HAS2	hyaluronan synthase 2	164.09	-2.86681	0.169064	-16.957	1.70962e-64	2.76569e-62
ITGA9	integrin subunit alpha 9	850.341	1.59587	0.0942456	16.9331	2.56646e-64	4.11936e-62
CDX2	caudal type homeobox 2	8033.5	1.37097	0.0810653	16.9119	3.67755e-64	5.85699e-62
ABTB1	ankyrin repeat and BTB domain containing 1	942.127	1.73405	0.10293	16.8468	1.10754e-63	1.75033e-61
SULF2	sulfatase 2	2202.83	-1.13088	0.0671319	-16.8456	1.12955e-63	1.7715e-61
MTTP	microsomal triglyceride transfer protein	1354.23	-1.7723	0.105339	-16.8247	1.60856e-63	2.50363e-61
PLA2G6	phospholipase A2 group VI	1851.61	1.49199	0.0887434	16.8125	1.97762e-63	3.05491e-61
IGFBP2	insulin like growth factor binding protein 2	2240.03	-1.91919	0.11443	-16.7717	3.93163e-63	6.02801e-61
GBP2	guanylate binding protein 2	350.89	2.77058	0.16569	16.7214	9.14809e-63	1.3922e-60
NTN4	netrin 4	1180.88	1.25012	0.0747837	16.7165	9.94643e-63	1.50257e-60
DOCK8	dedicator of cytokinesis 8	492.908	2.47234	0.148013	16.7035	1.23558e-62	1.85292e-60
PNPLA3	patatin like phospholipase domain containing 3	200.4	-3.07795	0.184301	-16.7007	1.29582e-62	1.92917e-60
FABP1	fatty acid binding protein 1	10381.5	-3.78353	0.228172	-16.582	9.41217e-62	1.39117e-59
ASIC2	acid sensing ion channel subunit 2	397.447	2.0554	0.125076	16.4332	1.10607e-60	1.62316e-58
MEX3A	mex-3 RNA binding family member A	1711.04	-1.69706	0.103293	-16.4296	1.17381e-60	1.71034e-58
FAIM2	Fas apoptotic inhibitory molecule 2	74.2245	-3.94576	0.240232	-16.4248	1.27164e-60	1.83984e-58
ABCG2	ATP binding cassette subfamily G member 2 (Junior blood group)	940.04	-1.86526	0.113785	-16.3928	2.15151e-60	3.0911e-58
PDZD3	PDZ domain containing 3	1050.41	2.16359	0.132208	16.3651	3.39469e-60	4.84333e-58
XPOT	exportin for tRNA	4610.93	-1.074	0.0656336	-16.3636	3.47817e-60	4.9282e-58
BLNK	B cell linker	669.957	1.9728	0.12087	16.3217	6.92326e-60	9.74236e-58
SOD3	superoxide dismutase 3	135.834	-3.47618	0.21336	-16.2925	1.11519e-59	1.5586e-57
TMEM98	transmembrane protein 98	6306	1.13067	0.0695065	16.2671	1.6889e-59	2.34449e-57
CLU	clusterin	1469.64	3.22193	0.198335	16.2449	2.42788e-59	3.3477e-57
TPP1	tripeptidyl peptidase 1	10253.5	1.25748	0.0774103	16.2443	2.45011e-59	3.35583e-57
REEP6	receptor accessory protein 6	5204.33	1.13498	0.0699254	16.2313	3.03077e-59	4.12365e-57
PI3	peptidase inhibitor 3	330.628	2.43398	0.149963	16.2305	3.0698e-59	4.14928e-57
TNNC2	troponin C2, fast skeletal type	431.76	2.08901	0.129023	16.191	5.83906e-59	7.84075e-57
FUCA1	alpha-L-fucosidase 1	3517.21	0.979624	0.0605578	16.1767	7.36504e-59	9.82563e-57
SLC3A1	solute carrier family 3 member 1	1723.63	3.10283	0.192553	16.1141	2.03044e-58	2.69131e-56
SLC39A10	solute carrier family 39 member 10	2290.24	-1.394	0.0867713	-16.0652	4.47114e-58	5.88844e-56
HS6ST2	heparan sulfate 6-O-sulfotransferase 2	562.588	-1.39819	0.0871352	-16.0462	6.07625e-58	7.95137e-56
PTGER2	prostaglandin E receptor 2	302.921	-1.87009	0.11666	-16.0302	7.86368e-58	1.02253e-55
SEZ6L2	seizure related 6 homolog like 2	11188	1.29827	0.0810577	16.0166	9.78896e-58	1.26487e-55
ABCA5	ATP binding cassette subfamily A member 5	762.47	1.90536	0.11952	15.9418	3.24851e-57	4.17129e-55
LCK	LCK proto-oncogene, Src family tyrosine kinase	43.8135	-6.02864	0.378521	-15.9268	4.12706e-57	5.26649e-55
AC026336.3		63.0938	-4.13184	0.260171	-15.8813	8.54393e-57	1.08355e-54
TLR4	toll like receptor 4	280.012	-2.86838	0.180724	-15.8716	9.97012e-57	1.25666e-54
CERCAM	cerebral endothelial cell adhesion molecule	718.529	-1.47761	0.093138	-15.8647	1.11266e-56	1.39388e-54
CALU	calumenin	3905.8	-1.10042	0.0694295	-15.8495	1.41787e-56	1.76547e-54
TESC	tescalcin	1502.32	-1.68723	0.10653	-15.8381	1.6991e-56	2.1029e-54
SELENBP1	selenium binding protein 1	5798.01	1.305	0.0826005	15.7989	3.16489e-56	3.89357e-54
XDH	xanthine dehydrogenase	4734.57	1.08774	0.0689297	15.7804	4.24713e-56	5.19389e-54
PLEKHG2	pleckstrin homology and RhoGEF domain containing G2	421.289	-1.67133	0.106167	-15.7425	7.73762e-56	9.40647e-54
IL17RC	interleukin 17 receptor C	1236.91	1.38377	0.0885057	15.6348	4.22101e-55	5.10121e-53
GRIN2B	glutamate ionotropic receptor NMDA type subunit 2B	150.724	-2.80472	0.179437	-15.6306	4.50407e-55	5.41146e-53
LINC00658	long intergenic non-protein coding RNA 658	152.353	3.65236	0.233958	15.6112	6.10967e-55	7.29785e-53
MME	membrane metalloendopeptidase	7224.88	1.16703	0.0747843	15.6052	6.7047e-55	7.96231e-53
SULT2A1	sulfotransferase family 2A member 1	443.547	4.36072	0.279602	15.5962	7.73157e-55	9.12903e-53
SLC16A1	solute carrier family 16 member 1	6628.95	-0.972999	0.0625336	-15.5596	1.36922e-54	1.60747e-52
KCNJ3	potassium inwardly rectifying channel subfamily J member 3	829.811	1.57299	0.101162	15.5492	1.60989e-54	1.87927e-52
CD24	CD24 molecule	9103.99	-1.25709	0.0808724	-15.5442	1.74262e-54	2.02272e-52
SLC6A6	solute carrier family 6 member 6	24646	-1.2806	0.0824461	-15.5326	2.08885e-54	2.41098e-52
ETS1	ETS proto-oncogene 1, transcription factor	638.176	2.49629	0.160728	15.5311	2.13646e-54	2.45216e-52
FBXO32	F-box protein 32	1474.78	1.64581	0.10604	15.5207	2.51487e-54	2.87045e-52
FMOD	fibromodulin	1313.25	-1.32863	0.0856894	-15.5052	3.19718e-54	3.62907e-52
EPHX2	epoxide hydrolase 2	1828.09	1.0541	0.0680717	15.4851	4.37442e-54	4.93805e-52
SLC17A9	solute carrier family 17 member 9	867.413	-1.83258	0.118833	-15.4216	1.17249e-53	1.31633e-51
FASN	fatty acid synthase	27168.1	-1.25525	0.0815273	-15.3967	1.72352e-53	1.92444e-51
NTRK2	neurotrophic receptor tyrosine kinase 2	274.586	-4.34352	0.282539	-15.3732	2.47748e-53	2.75134e-51
DST	dystonin	13318.4	1.32261	0.086068	15.367	2.72374e-53	3.00856e-51
ATP10B	ATPase phospholipid transporting 10B (putative)	7509.46	1.116	0.0726803	15.3549	3.28392e-53	3.60793e-51
DPP4	dipeptidyl peptidase 4	5307.15	1.16026	0.0755895	15.3494	3.57385e-53	3.90557e-51
SFXN1	sideroflexin 1	1376.05	-1.27628	0.083717	-15.2451	1.77357e-52	1.92793e-50
ACSS3	acyl-CoA synthetase short chain family member 3	1549.93	-1.33126	0.0873608	-15.2387	1.95855e-52	2.11781e-50
SLC46A3	solute carrier family 46 member 3	1972.66	1.25667	0.0827045	15.1947	3.8335e-52	4.12352e-50
FCGRT	Fc gamma receptor and transporter	35880.5	1.14208	0.0752228	15.1826	4.61109e-52	4.93411e-50
GRN	granulin precursor	19070.9	1.39214	0.0917114	15.1795	4.83176e-52	5.14345e-50
APOD	apolipoprotein D	273.591	2.35615	0.155738	15.1289	1.04353e-51	1.104e-49
NPC2	NPC intracellular cholesterol transporter 2	5235.45	1.24076	0.082014	15.1287	1.04785e-51	1.104e-49
PLSCR4	phospholipid scramblase 4	443.364	2.01032	0.132926	15.1236	1.1324e-51	1.187e-49
DNASE1	deoxyribonuclease 1	10046.8	1.53085	0.101225	15.1232	1.13896e-51	1.18782e-49
RGS16	regulator of G protein signaling 16	324.065	-2.29497	0.152819	-15.0176	5.63013e-51	5.84197e-49
KIZ	kizuna centrosomal protein	4763.99	1.3226	0.0882453	14.9877	8.83361e-51	9.11992e-49
IDUA	alpha-L-iduronidase	1499.08	1.40231	0.09366	14.9723	1.11401e-50	1.14436e-48
CORO1C	coronin 1C	3512.28	-1.0525	0.0704771	-14.9339	1.98184e-50	2.02572e-48
NOSTRIN	nitric oxide synthase trafficking	882.332	-1.52845	0.102354	-14.9329	2.01185e-50	2.04621e-48
EEPD1	endonuclease/exonuclease/phosphatase family domain containing 1	1549.19	-1.13008	0.0756924	-14.9299	2.10452e-50	2.12992e-48
HYOU1	hypoxia up-regulated 1	14453.5	-0.976174	0.0653956	-14.9272	2.1929e-50	2.20849e-48
B3GNT8	UDP-GlcNAc:betaGal beta-1,3-N-acetylglucosaminyltransferase 8	789.226	1.61114	0.107937	14.9267	2.20838e-50	2.21323e-48
ADTRP	androgen dependent TFPI regulating protein	273.703	3.00574	0.20138	14.9257	2.24105e-50	2.23507e-48
ECT2	epithelial cell transforming 2	2186.84	-1.37064	0.0919622	-14.9044	3.08611e-50	3.063e-48
ELOVL6	ELOVL fatty acid elongase 6	1977.52	-1.35435	0.0909341	-14.8938	3.61734e-50	3.573e-48
MRPL41	mitochondrial ribosomal protein L41	1952.59	1.50447	0.101074	14.8848	4.13704e-50	4.06677e-48
ACE	angiotensin I converting enzyme	938.855	1.3658	0.091892	14.8631	5.7187e-50	5.5948e-48
CYP3A4	cytochrome P450 family 3 subfamily A member 4	242.817	4.65168	0.31301	14.8611	5.89391e-50	5.73888e-48
CTSS	cathepsin S	10087.2	1.33262	0.0896883	14.8583	6.14483e-50	5.95498e-48
ALDH6A1	aldehyde dehydrogenase 6 family member A1	1039.87	1.44162	0.0971704	14.836	8.57726e-50	8.27323e-48
SH3BGRL	SH3 domain binding glutamate rich protein like	913.464	1.44721	0.0976645	14.8182	1.11741e-49	1.07277e-47
NOS3	nitric oxide synthase 3	267.967	-2.1271	0.143989	-14.7727	2.19883e-49	2.10116e-47
SYK	spleen associated tyrosine kinase	13033.7	0.945584	0.0640858	14.755	2.85791e-49	2.71832e-47
SMIM3	small integral membrane protein 3	1058.35	-1.86915	0.127044	-14.7126	5.34908e-49	5.06437e-47
CTSB	cathepsin B	7269.93	1.01506	0.0691094	14.6877	7.72587e-49	7.2811e-47
SEMA3D	semaphorin 3D	43.4071	-4.81214	0.327731	-14.6832	8.25811e-49	7.74716e-47
DUSP18	dual specificity phosphatase 18	983.176	1.1694	0.0797331	14.6664	1.05805e-48	9.88078e-47
ACSL1	acyl-CoA synthetase long chain family member 1	5013.54	-0.979827	0.066826	-14.6624	1.12286e-48	1.04386e-46
JUN	Jun proto-oncogene, AP-1 transcription factor subunit	6997.71	1.07155	0.0731251	14.6536	1.27748e-48	1.18225e-46
PGM1	phosphoglucomutase 1	12098.6	1.23478	0.0843007	14.6473	1.4011e-48	1.29084e-46
VWA5A	von Willebrand factor A domain containing 5A	684.823	1.64447	0.112295	14.6442	1.46751e-48	1.34598e-46
ACAT2	acetyl-CoA acetyltransferase 2	7064	-1.46068	0.0999371	-14.616	2.22014e-48	2.02724e-46
DPEP1	dipeptidase 1	30425.2	1.13945	0.0780503	14.5989	2.85581e-48	2.59613e-46
CIB2	calcium and integrin binding family member 2	2682.77	1.16101	0.0796165	14.5825	3.63149e-48	3.28674e-46
ACVRL1	activin A receptor like type 1	258.475	2.1749	0.149179	14.5791	3.81418e-48	3.43695e-46
PKM	pyruvate kinase M1/2	35580.6	-1.15686	0.0793538	-14.5786	3.84511e-48	3.44969e-46
CEL	carboxyl ester lipase	922.337	1.6952	0.116473	14.5545	5.47242e-48	4.8883e-46
IARS		12400.5	-0.947969	0.0651671	-14.5467	6.12524e-48	5.44775e-46
THRB	thyroid hormone receptor beta	332.636	1.92449	0.132467	14.5281	8.04061e-48	7.12045e-46
ATP8A1	ATPase phospholipid transporting 8A1	1590.25	1.4293	0.0984252	14.5217	8.82716e-48	7.78343e-46
FMO4	flavin containing dimethylaniline monoxygenase 4	460.472	1.60928	0.111057	14.4906	1.38944e-47	1.21992e-45
SAMD9	sterile alpha motif domain containing 9	254.436	2.18819	0.151015	14.4899	1.40301e-47	1.22659e-45
NOP53	NOP53 ribosome biogenesis factor	16759.5	0.947966	0.0654787	14.4775	1.68171e-47	1.46402e-45
CBX7	chromobox 7	1462.81	1.02065	0.0707765	14.4208	3.82913e-47	3.31939e-45
LSS	lanosterol synthase	17860.2	-0.9091	0.0630947	-14.4085	4.57458e-47	3.94894e-45
AC073174.1		120.464	-3.35065	0.232896	-14.3869	6.25442e-47	5.37645e-45
PBXIP1	PBX homeobox interacting protein 1	6289.34	1.12933	0.0785012	14.3862	6.32008e-47	5.41025e-45
CA12	carbonic anhydrase 12	398.261	-1.74904	0.121586	-14.3852	6.40648e-47	5.46145e-45
SEC14L4	SEC14 like lipid binding 4	620.187	-1.43037	0.099436	-14.3848	6.44656e-47	5.47292e-45
ALDH4A1	aldehyde dehydrogenase 4 family member A1	729.702	-1.42665	0.0992085	-14.3803	6.87631e-47	5.81373e-45
CADPS	calcium dependent secretion activator	207.63	-2.45945	0.171166	-14.3688	8.1204e-47	6.83744e-45
DNAJC4	DnaJ heat shock protein family (Hsp40) member C4	1749.51	1.0326	0.0726555	14.2123	7.68856e-46	6.44741e-44
BTNL8	butyrophilin like 8	2409.57	1.21574	0.0855568	14.2098	7.96695e-46	6.6537e-44
IGSF9	immunoglobulin superfamily member 9	3034.38	-1.08133	0.0764653	-14.1414	2.11086e-45	1.75577e-43
CA9	carbonic anhydrase 9	4852.46	-4.54141	0.321325	-14.1334	2.36477e-45	1.95904e-43
CXCR4	C-X-C motif chemokine receptor 4	174.779	-4.82364	0.341342	-14.1314	2.43283e-45	2.00733e-43
CDA	cytidine deaminase	401.21	-1.67503	0.118808	-14.0986	3.87122e-45	3.18137e-43
RAPGEF3	Rap guanine nucleotide exchange factor 3	128.721	-2.31455	0.164186	-14.0971	3.95587e-45	3.23798e-43
MPP1	MAGUK p55 scaffold protein 1	836.746	1.24475	0.0885284	14.0605	6.64607e-45	5.4184e-43
KLK1	kallikrein 1	764.78	1.45993	0.103904	14.0507	7.62623e-45	6.19292e-43
OTUB2	OTU deubiquitinase, ubiquitin aldehyde binding 2	215.79	-1.75341	0.124925	-14.0357	9.42439e-45	7.62299e-43
SEMA5A	semaphorin 5A	2532.44	1.41729	0.101122	14.0157	1.2504e-44	1.00743e-42
ENPEP	glutamyl aminopeptidase	227.935	2.38066	0.169917	14.0107	1.34013e-44	1.07551e-42
DACH1	dachshund family transcription factor 1	6172.36	1.16585	0.0832288	14.0078	1.39626e-44	1.11619e-42
MVD	mevalonate diphosphate decarboxylase	5155.64	-1.43917	0.102943	-13.9802	2.05855e-44	1.63926e-42
NLGN2	neuroligin 2	184.737	-1.95933	0.140191	-13.9762	2.17852e-44	1.7281e-42
AKAP4	A-kinase anchoring protein 4	55.6348	-3.80427	0.27263	-13.9539	2.97672e-44	2.35218e-42
AC018629.1		35.1021	-5.30869	0.380647	-13.9465	3.30455e-44	2.60123e-42
NFE2	nuclear factor, erythroid 2	163.659	-2.6049	0.187087	-13.9234	4.56387e-44	3.57881e-42
THBS1	thrombospondin 1	2200.74	1.72679	0.124072	13.9176	4.95212e-44	3.86849e-42
LDHA	lactate dehydrogenase A	41195.1	-2.23009	0.160442	-13.8997	6.36447e-44	4.95295e-42
LAPTM4B	lysosomal protein transmembrane 4 beta	6579.17	-1.15565	0.0831877	-13.892	7.07988e-44	5.48891e-42
STRA6	signaling receptor and transporter of retinol STRA6	38.6277	-4.42497	0.31955	-13.8475	1.31729e-43	1.01743e-41
TMEM144	transmembrane protein 144	1803.17	1.16975	0.0844951	13.844	1.3824e-43	1.06372e-41
SLC2A6	solute carrier family 2 member 6	397.821	-1.64279	0.11893	-13.8132	2.12337e-43	1.62778e-41
PDZK1IP1	PDZK1 interacting protein 1	2460.16	1.35352	0.0981411	13.7916	2.8645e-43	2.18778e-41
HK1	hexokinase 1	72.2805	-3.66077	0.265561	-13.785	3.1366e-43	2.38672e-41
RIPK3	receptor interacting serine/threonine kinase 3	981.791	1.11237	0.0810763	13.72	7.70907e-43	5.84439e-41
ACVR1B	activin A receptor type 1B	4746.07	0.819218	0.059756	13.7094	8.92013e-43	6.73765e-41
DRAM1	DNA damage regulated autophagy modulator 1	634.971	-1.17026	0.0854083	-13.702	9.87766e-43	7.43357e-41
LRP8	LDL receptor related protein 8	1606.94	-1.2803	0.0934428	-13.7014	9.95849e-43	7.46705e-41
AMOT	angiomotin	8633.95	1.04128	0.0760774	13.6871	1.2125e-42	9.05844e-41
MERTK	MER proto-oncogene, tyrosine kinase	2427.7	0.965174	0.070558	13.6792	1.35225e-42	1.0066e-40
BLACAT1	BLACAT1 overlapping LEMD1 locus	270.683	-1.66712	0.121983	-13.6668	1.60389e-42	1.1896e-40
PKLR	pyruvate kinase L/R	106.653	-3.23364	0.23675	-13.6585	1.79702e-42	1.32805e-40
PTP4A1	protein tyrosine phosphatase 4A1	4627.53	-1.14858	0.0842391	-13.6348	2.48802e-42	1.83213e-40
SIAE	sialic acid acetylesterase	4768.61	0.810818	0.059479	13.632	2.58353e-42	1.89567e-40
AP001107.9		739.228	1.32917	0.0975432	13.6265	2.78626e-42	2.03714e-40
SH3RF3	SH3 domain containing ring finger 3	348.458	-1.64421	0.120735	-13.6183	3.11705e-42	2.27092e-40
IRF8	interferon regulatory factor 8	803.989	-1.33191	0.0979099	-13.6034	3.82158e-42	2.77436e-40
OSR2	odd-skipped related transciption factor 2	417.366	1.61553	0.118771	13.602	3.89617e-42	2.81855e-40
VPS9D1	VPS9 domain containing 1	638.893	1.34434	0.0989756	13.5826	5.08068e-42	3.66254e-40
UGT1A6	UDP glucuronosyltransferase family 1 member A6	788.835	-1.53102	0.112853	-13.5665	6.32294e-42	4.54213e-40
AOAH	acyloxyacyl hydrolase	648.68	-1.46816	0.108228	-13.5654	6.42145e-42	4.59682e-40
PLK2	polo like kinase 2	1001.82	-1.70452	0.125914	-13.5372	9.43477e-42	6.73046e-40
EFNA4	ephrin A4	2317.28	1.12198	0.0831773	13.489	1.81457e-41	1.28998e-39
FGF19	fibroblast growth factor 19	74.7281	-2.99192	0.221835	-13.4871	1.8625e-41	1.31948e-39
DEFA5	defensin alpha 5	456.964	-1.95942	0.145467	-13.4699	2.35218e-41	1.66067e-39
ACSL3	acyl-CoA synthetase long chain family member 3	7055.96	-1.19111	0.0885936	-13.4446	3.31071e-41	2.3294e-39
MT2A	metallothionein 2A	129.049	2.97046	0.22095	13.4441	3.335e-41	2.33848e-39
MOCS1	molybdenum cofactor synthesis 1	1893.77	1.32835	0.0990527	13.4105	5.24487e-41	3.66516e-39
CD44	CD44 molecule (Indian blood group)	5231.22	-1.51507	0.113031	-13.404	5.72548e-41	3.98746e-39
ASIC1	acid sensing ion channel subunit 1	1088.05	-1.22481	0.0916527	-13.3636	9.86855e-41	6.84964e-39
DMD	dystrophin	254.867	-1.70844	0.127929	-13.3546	1.11382e-40	7.70485e-39
ENTPD8	ectonucleoside triphosphate diphosphohydrolase 8	741.604	1.77284	0.132811	13.3486	1.20731e-40	8.32358e-39
FGGY	FGGY carbohydrate kinase domain containing	981.966	1.21877	0.0914053	13.3337	1.47464e-40	1.01218e-38
OSER1-AS1		634.682	1.35505	0.101627	13.3335	1.478e-40	1.01218e-38
ALDOA	aldolase, fructose-bisphosphate A	41790.8	-1.40597	0.105512	-13.3252	1.65132e-40	1.12712e-38
GFPT1	glutamine--fructose-6-phosphate transaminase 1	11886.4	-1.17887	0.0885884	-13.3073	2.09951e-40	1.42829e-38
NUP210	nucleoporin 210	4446.57	-1.17787	0.088666	-13.2844	2.8518e-40	1.93367e-38
NEO1	neogenin 1	5404.03	1.00345	0.0756317	13.2676	3.56707e-40	2.4107e-38
AC025154.2		32.429	-4.90976	0.370737	-13.2432	4.93742e-40	3.32588e-38
SLC7A11	solute carrier family 7 member 11	655.106	-3.11645	0.235369	-13.2407	5.1087e-40	3.43001e-38
NOD1	nucleotide binding oligomerization domain containing 1	1154.17	1.20267	0.0908434	13.2389	5.22851e-40	3.49901e-38
RBCK1	RANBP2-type and C3HC4-type zinc finger containing 1	12255.6	-0.963179	0.0727802	-13.2341	5.57723e-40	3.72027e-38
DTX4	deltex E3 ubiquitin ligase 4	13751.5	0.80526	0.0608652	13.2302	5.87226e-40	3.90439e-38
EHF	ETS homologous factor	2135.49	-1.24412	0.0940663	-13.226	6.20677e-40	4.11349e-38
PGK1	phosphoglycerate kinase 1	31819.7	-1.49554	0.113129	-13.2198	6.74702e-40	4.45716e-38
RCN3	reticulocalbin 3	2380.14	1.13032	0.0855897	13.2062	8.07873e-40	5.31979e-38
TRPM4	transient receptor potential cation channel subfamily M member 4	5127.08	1.03689	0.0785425	13.2016	8.58881e-40	5.63761e-38
ARPIN	actin related protein 2/3 complex inhibitor	2201.82	0.845013	0.0640922	13.1843	1.07999e-39	7.06638e-38
SERINC5	serine incorporator 5	12969	1.04657	0.0795716	13.1526	1.64457e-39	1.07263e-37
ENO1	enolase 1	36334.4	-1.29881	0.0988811	-13.1351	2.07298e-39	1.34777e-37
SLC45A3	solute carrier family 45 member 3	527.536	-1.27279	0.0970059	-13.1207	2.50503e-39	1.62353e-37
AL590438.1		378.352	1.5184	0.115741	13.1189	2.56768e-39	1.6589e-37
DHCR7	7-dehydrocholesterol reductase	11492.2	-0.933517	0.0711864	-13.1137	2.74891e-39	1.77042e-37
UGT1A10	UDP glucuronosyltransferase family 1 member A10	3524.62	0.928723	0.0709321	13.0931	3.60482e-39	2.31441e-37
DNAJB11	DnaJ heat shock protein family (Hsp40) member B11	1299.18	-0.975636	0.0745291	-13.0907	3.72292e-39	2.38278e-37
ASS1	argininosuccinate synthase 1	10590.6	1.07461	0.0821348	13.0835	4.09222e-39	2.61101e-37
CACNA1E	calcium voltage-gated channel subunit alpha1 E	58.3378	-3.58145	0.273873	-13.077	4.45399e-39	2.83304e-37
PDE3A	phosphodiesterase 3A	50.9848	-3.7364	0.285893	-13.0692	4.936e-39	3.12995e-37
TMEM120A	transmembrane protein 120A	4116.7	0.808813	0.0618934	13.0678	5.027e-39	3.17783e-37
YOD1	YOD1 deubiquitinase	1282.97	-1.09476	0.0838236	-13.0602	5.5562e-39	3.5016e-37
PMFBP1	polyamine modulated factor 1 binding protein 1	1312.08	1.30555	0.100042	13.05	6.35333e-39	3.99172e-37
GMDS	GDP-mannose 4,6-dehydratase	5942.1	-0.928579	0.0711599	-13.0492	6.4226e-39	4.02294e-37
RGS22	regulator of G protein signaling 22	130.45	2.73717	0.209876	13.0418	7.07317e-39	4.41697e-37
CCDC159	coiled-coil domain containing 159	564.018	1.38715	0.106392	13.0381	7.4298e-39	4.62561e-37
SLC38A5	solute carrier family 38 member 5	105.209	-2.82436	0.216795	-13.0278	8.50529e-39	5.27919e-37
RAMP1	receptor activity modifying protein 1	122.503	3.10681	0.239162	12.9904	1.38747e-38	8.58604e-37
PIK3R1	phosphoinositide-3-kinase regulatory subunit 1	10865.8	0.958938	0.0739251	12.9718	1.76939e-38	1.09166e-36
BCL6	BCL6 transcription repressor	879.108	1.45519	0.112296	12.9585	2.10325e-38	1.29375e-36
RENBP	renin binding protein	543.631	1.98847	0.15421	12.8945	4.83236e-38	2.9636e-36
TSPAN8	tetraspanin 8	20658	1.096	0.0850239	12.8905	5.08937e-38	3.11194e-36
BNIP3	BCL2 interacting protein 3	801.721	-1.84291	0.142995	-12.8879	5.26829e-38	3.21178e-36
MTSS1L		1640.12	-1.23688	0.0961107	-12.8693	6.70162e-38	4.07351e-36
NOD2	nucleotide binding oligomerization domain containing 2	351.819	-1.68233	0.130797	-12.8621	7.35173e-38	4.4555e-36
TSPAN5	tetraspanin 5	689.232	-1.13234	0.0881322	-12.8482	8.80009e-38	5.31758e-36
ADI1	acireductone dioxygenase 1	2858.06	0.97025	0.0755749	12.8383	1.00104e-37	6.03121e-36
FAM169A	family with sequence similarity 169 member A	240.663	-1.66646	0.129832	-12.8356	1.03623e-37	6.22496e-36
PDZRN3	PDZ domain containing ring finger 3	1006.33	1.30791	0.101963	12.8272	1.15424e-37	6.91365e-36
CAB39L	calcium binding protein 39 like	8433.69	0.932691	0.0727731	12.8164	1.32674e-37	7.92383e-36
TNFAIP3	TNF alpha induced protein 3	2210.47	1.12399	0.0877061	12.8154	1.34406e-37	8.00397e-36
ME1	malic enzyme 1	4867	-1.23726	0.0968137	-12.7798	2.12487e-37	1.26172e-35
SDC4	syndecan 4	8605.39	1.1854	0.0927828	12.7761	2.23072e-37	1.32075e-35
HOXB8	homeobox B8	412.988	-1.50184	0.117612	-12.7695	2.42794e-37	1.43339e-35
MPZL2	myelin protein zero like 2	1070.38	-1.42869	0.112114	-12.7432	3.40169e-37	2.00251e-35
MXD4	MAX dimerization protein 4	2366.81	1.02071	0.0801013	12.7428	3.42014e-37	2.00762e-35
AL365181.3		2711.6	-0.967655	0.0763806	-12.6689	8.79907e-37	5.15034e-35
OSBPL10	oxysterol binding protein like 10	1525.17	-0.908115	0.0716855	-12.668	8.89158e-37	5.1897e-35
CCND2	cyclin D2	245.421	1.79426	0.141962	12.6391	1.28577e-36	7.48332e-35
SETDB2	SET domain bifurcated histone lysine methyltransferase 2	2907.56	0.930034	0.0736096	12.6347	1.35939e-36	7.88946e-35
TF	transferrin	105.188	-2.4632	0.19511	-12.6247	1.54398e-36	8.93553e-35
ISX	intestine specific homeobox	3544.21	0.952398	0.0755024	12.6141	1.76467e-36	1.01841e-34
REPS2	RALBP1 associated Eps domain containing 2	3860.9	1.0222	0.0810663	12.6095	1.87243e-36	1.07757e-34
BCAM	basal cell adhesion molecule (Lutheran blood group)	748.193	1.48169	0.117626	12.5966	2.20314e-36	1.26435e-34
SLC43A1	solute carrier family 43 member 1	1586.55	-1.00198	0.0796703	-12.5766	2.84033e-36	1.62547e-34
CASP5	caspase 5	89.5332	3.45433	0.275142	12.5547	3.74449e-36	2.13696e-34
CYP2B6	cytochrome P450 family 2 subfamily B member 6	2021.29	-1.01579	0.0809627	-12.5463	4.16324e-36	2.36936e-34
GPRC5B	G protein-coupled receptor class C group 5 member B	342.726	-1.60338	0.127913	-12.535	4.80548e-36	2.72731e-34
MAN2B1	mannosidase alpha class 2B member 1	3625.13	0.968083	0.0772909	12.5252	5.43609e-36	3.07671e-34
NLRP6	NLR family pyrin domain containing 6	529.818	2.12093	0.169485	12.514	6.26216e-36	3.53451e-34
DHRS7	dehydrogenase/reductase 7	3566.96	0.902681	0.0721411	12.5127	6.36106e-36	3.58049e-34
PNPLA7	patatin like phospholipase domain containing 7	1260.61	2.71663	0.217145	12.5107	6.52645e-36	3.66355e-34
SH3TC2	SH3 domain and tetratricopeptide repeats 2	202.746	-1.90143	0.152199	-12.493	8.14902e-36	4.56189e-34
GATA6	GATA binding protein 6	5279.67	0.746363	0.0598139	12.4781	9.83221e-36	5.4892e-34
PDIA6	protein disulfide isomerase family A member 6	28095.3	-0.8742	0.0701379	-12.464	1.17327e-35	6.53249e-34
G0S2	G0/G1 switch 2	189.415	-1.93218	0.155335	-12.4388	1.60905e-35	8.9346e-34
HMGCS2	3-hydroxy-3-methylglutaryl-CoA synthase 2	92.907	-3.556	0.286356	-12.4181	2.08469e-35	1.15444e-33
TRIM68	tripartite motif containing 68	1645.08	0.86539	0.0696994	12.416	2.13916e-35	1.18143e-33
GSTK1	glutathione S-transferase kappa 1	8302.64	0.807516	0.0651426	12.3961	2.74273e-35	1.51071e-33
KIFC2	kinesin family member C2	4072.7	1.08912	0.0879159	12.3882	3.02932e-35	1.6641e-33
RNASE1	ribonuclease A family member 1, pancreatic	700.027	-1.59437	0.128804	-12.3782	3.42832e-35	1.87826e-33
FREM1	FRAS1 related extracellular matrix 1	2939.19	-1.17888	0.0952975	-12.3705	3.77341e-35	2.06182e-33
APOA2	apolipoprotein A2	59.3167	-3.146	0.254344	-12.3691	3.84101e-35	2.0932e-33
SMPDL3A	sphingomyelin phosphodiesterase acid like 3A	1188.15	1.31207	0.10608	12.3686	3.86271e-35	2.09946e-33
SLCO4A1	solute carrier organic anion transporter family member 4A1	4563.83	-0.896156	0.0725117	-12.3588	4.36791e-35	2.36777e-33
JADE2	jade family PHD finger 2	2925.6	1.02493	0.0829362	12.358	4.40752e-35	2.38296e-33
HGSNAT	heparan-alpha-glucosaminide N-acetyltransferase	2119.09	0.825407	0.0668275	12.3513	4.79332e-35	2.58474e-33
CLCN4	chloride voltage-gated channel 4	2218.12	-0.844845	0.0684107	-12.3496	4.89471e-35	2.63251e-33
GSTA2	glutathione S-transferase alpha 2	209.47	2.69191	0.218019	12.3471	5.04745e-35	2.70757e-33
TMC4	transmembrane channel like 4	8088.21	0.924242	0.0749161	12.337	5.72241e-35	3.06164e-33
PROM2	prominin 2	1013.66	-1.19241	0.0968431	-12.3128	7.73096e-35	4.12552e-33
ADAMTS15	ADAM metallopeptidase with thrombospondin type 1 motif 15	324.941	1.94679	0.15838	12.2919	1.00127e-34	5.3293e-33
HDAC5	histone deacetylase 5	1944.96	1.11426	0.0907019	12.2849	1.09187e-34	5.79649e-33
EVPL	envoplakin	2971.24	-0.917454	0.074873	-12.2535	1.60967e-34	8.52339e-33
NES	nestin	1000.99	-1.54565	0.126187	-12.2488	1.70441e-34	9.00185e-33
DENND6B	DENN domain containing 6B	652.979	1.16911	0.0961717	12.1564	5.30179e-34	2.79295e-32
SLC31A1	solute carrier family 31 member 1	5035.76	-0.73617	0.0605803	-12.152	5.6003e-34	2.94267e-32
SLC39A11	solute carrier family 39 member 11	2175.21	0.858554	0.0706793	12.1472	5.93845e-34	3.11238e-32
ABHD11-AS1	ABHD11 antisense RNA 1 (tail to tail)	327.063	1.81884	0.149743	12.1464	5.99337e-34	3.13318e-32
APH1B	aph-1 homolog B, gamma-secretase subunit	352.69	1.38318	0.113905	12.1433	6.22764e-34	3.24738e-32
ECHDC2	enoyl-CoA hydratase domain containing 2	2667.38	1.06473	0.0877268	12.1369	6.73256e-34	3.50178e-32
C12orf75	chromosome 12 open reading frame 75	1185.02	-1.16713	0.0962876	-12.1213	8.14242e-34	4.2244e-32
SEMA3F	semaphorin 3F	1374.21	1.28064	0.105654	12.1211	8.16521e-34	4.22555e-32
SERPINA7	serpin family A member 7	552.494	1.46453	0.120831	12.1204	8.23101e-34	4.2489e-32
SPTBN2	spectrin beta, non-erythrocytic 2	1117.6	-1.12143	0.0925267	-12.1201	8.27066e-34	4.25867e-32
CPA6	carboxypeptidase A6	84.5639	-2.57013	0.212217	-12.1108	9.2543e-34	4.75324e-32
PGAM1	phosphoglycerate mutase 1	1885.15	-1.36372	0.112865	-12.0828	1.30168e-33	6.6691e-32
HPGD	15-hydroxyprostaglandin dehydrogenase	267.936	2.08785	0.172832	12.0802	1.3434e-33	6.86572e-32
PHLDA1	pleckstrin homology like domain family A member 1	2473.2	-1.15145	0.0953271	-12.0789	1.36471e-33	6.95731e-32
FADS3	fatty acid desaturase 3	1224.62	0.997908	0.0826788	12.0697	1.52684e-33	7.76457e-32
PIWIL2	piwi like RNA-mediated gene silencing 2	277.011	2.03681	0.168774	12.0683	1.55344e-33	7.88037e-32
GRIK4	glutamate ionotropic receptor kainate type subunit 4	119.092	2.90606	0.24098	12.0593	1.7319e-33	8.764e-32
CAPS	calcyphosine	1034.44	1.23553	0.102587	12.0438	2.09197e-33	1.05601e-31
FTL	ferritin light chain	135102	0.883494	0.0733583	12.0435	2.09738e-33	1.05614e-31
CHML	CHM like Rab escort protein	911.113	-1.19157	0.0989408	-12.0432	2.10558e-33	1.05768e-31
ATG16L2	autophagy related 16 like 2	1673.07	0.932419	0.0774693	12.036	2.29881e-33	1.15193e-31
PIK3AP1	phosphoinositide-3-kinase adaptor protein 1	759.649	-1.12813	0.0939444	-12.0084	3.20812e-33	1.60367e-31
NCK2	NCK adaptor protein 2	4812.62	0.855639	0.0712712	12.0054	3.32901e-33	1.66006e-31
ASCL2	achaete-scute family bHLH transcription factor 2	3664.84	1.30625	0.108927	11.9919	3.91697e-33	1.94853e-31
SPINK5	serine peptidase inhibitor Kazal type 5	163.575	2.1211	0.176898	11.9905	3.98263e-33	1.9764e-31
PDK3	pyruvate dehydrogenase kinase 3	789.124	-1.18386	0.0987468	-11.9888	4.06689e-33	2.01336e-31
KIF21B	kinesin family member 21B	2221.93	-0.954237	0.0796044	-11.9872	4.14467e-33	2.04693e-31
S100A5	S100 calcium binding protein A5	89.5061	-2.58829	0.215953	-11.9854	4.23671e-33	2.08737e-31
LGALS2	galectin 2	256.887	2.25188	0.188195	11.9657	5.37418e-33	2.64145e-31
LMAN1	lectin, mannose binding 1	3980.7	-0.995242	0.0832014	-11.9618	5.62984e-33	2.7605e-31
AL357033.3		197.199	2.2254	0.18621	11.9511	6.41096e-33	3.13603e-31
TDGF1	teratocarcinoma-derived growth factor 1	462.319	-1.46507	0.122619	-11.9481	6.64087e-33	3.24077e-31
MARS		3886.62	-0.993908	0.0832296	-11.9418	7.16877e-33	3.4901e-31
MIR194-2HG	MIR194-2 host gene	1798.25	1.17545	0.0989063	11.8845	1.42451e-32	6.91881e-31
NIPSNAP1	nipsnap homolog 1	5236.4	-0.959548	0.0807837	-11.878	1.54021e-32	7.46311e-31
ADAMTS6	ADAM metallopeptidase with thrombospondin type 1 motif 6	184.597	-1.97033	0.166051	-11.8659	1.78045e-32	8.60688e-31
ADCK5	aarF domain containing kinase 5	2551.56	0.926936	0.078148	11.8613	1.88048e-32	9.06914e-31
SEMA3C	semaphorin 3C	3275.18	1.1697	0.0986972	11.8514	2.11502e-32	1.01764e-30
CRTC1	CREB regulated transcription coactivator 1	1149.13	0.990198	0.0835597	11.8502	2.14718e-32	1.0307e-30
SLC7A8	solute carrier family 7 member 8	1980.22	1.03415	0.0873654	11.837	2.51166e-32	1.20285e-30
LBHD1	LBH domain containing 1	183.669	-1.90435	0.160989	-11.829	2.76295e-32	1.32011e-30
NCS1	neuronal calcium sensor 1	1983.3	-1.29867	0.109817	-11.8258	2.87052e-32	1.36833e-30
BHLHE40	basic helix-loop-helix family member e40	2757.63	-1.29622	0.109714	-11.8146	3.28218e-32	1.56094e-30
BRPF3	bromodomain and PHD finger containing 3	4484.42	1.04051	0.0881152	11.8085	3.52708e-32	1.67353e-30
FGFBP1	fibroblast growth factor binding protein 1	447.733	-1.64941	0.139734	-11.804	3.72352e-32	1.76267e-30
PIK3IP1	phosphoinositide-3-kinase interacting protein 1	1083.08	1.47728	0.125253	11.7944	4.17147e-32	1.97018e-30
KIAA1614-AS1	KIAA1614 antisense RNA 1	206.691	-1.5274	0.129506	-11.794	4.18974e-32	1.97427e-30
PLA2G12B	phospholipase A2 group XIIB	269.761	1.56239	0.132683	11.7753	5.23039e-32	2.459e-30
SEC23B	SEC23 homolog B, COPII coat complex component	7774.01	-0.645909	0.054945	-11.7555	6.61318e-32	3.102e-30
EZH1	enhancer of zeste 1 polycomb repressive complex 2 subunit	2173.11	0.945241	0.0804139	11.7547	6.6791e-32	3.12579e-30
AP003774.4		86.8923	2.89103	0.24604	11.7502	7.04106e-32	3.28769e-30
ALDOC	aldolase, fructose-bisphosphate C	2992.99	-2.11851	0.180338	-11.7474	7.27976e-32	3.39145e-30
PCDH19	protocadherin 19	465.917	-1.74906	0.149177	-11.7248	9.51746e-32	4.4239e-30
PRSS12	serine protease 12	117.77	-2.51844	0.214807	-11.7242	9.5776e-32	4.4418e-30
CARD6	caspase recruitment domain family member 6	940.191	1.16115	0.0990446	11.7235	9.65854e-32	4.46925e-30
AP002387.1		482.997	-1.17522	0.100268	-11.7208	9.97465e-32	4.60515e-30
SLC29A2	solute carrier family 29 member 2	2250.88	-1.07973	0.0921636	-11.7154	1.06339e-31	4.89849e-30
SLC1A1	solute carrier family 1 member 1	698.776	1.30663	0.111642	11.7037	1.22039e-31	5.60914e-30
DACT1	dishevelled binding antagonist of beta catenin 1	3803.48	0.845116	0.0722155	11.7027	1.2347e-31	5.66225e-30
LONP1	lon peptidase 1, mitochondrial	3361.14	-0.92977	0.0796521	-11.6729	1.7537e-31	8.02445e-30
ST6GALNAC1	ST6 N-acetylgalactosaminide alpha-2,6-sialyltransferase 1	1128.68	-0.901335	0.0772704	-11.6647	1.93112e-31	8.81665e-30
IRF7	interferon regulatory factor 7	310.974	1.60357	0.13763	11.6513	2.25934e-31	1.02923e-29
IFI35	interferon induced protein 35	991.034	1.21112	0.103992	11.6462	2.39878e-31	1.09033e-29
CERS4	ceramide synthase 4	2344.86	1.04616	0.0898655	11.6414	2.53788e-31	1.15101e-29
GRAMD1C	GRAM domain containing 1C	637.935	1.37353	0.11804	11.6362	2.69826e-31	1.22105e-29
CCL24	C-C motif chemokine ligand 24	2997.35	-1.13907	0.0978978	-11.6352	2.72803e-31	1.23181e-29
IQANK1	IQ motif and ankyrin repeat containing 1	1409.35	-0.840361	0.072317	-11.6205	3.24133e-31	1.46038e-29
S100A2	S100 calcium binding protein A2	70.3781	-2.70094	0.232881	-11.598	4.22064e-31	1.8933e-29
DOCK11	dedicator of cytokinesis 11	4763	0.902826	0.0778426	11.5981	4.21358e-31	1.8933e-29
TP53I3	tumor protein p53 inducible protein 3	1004.07	1.12215	0.0968369	11.588	4.73889e-31	2.12114e-29
IER3	immediate early response 3	1250.99	-2.49408	0.21528	-11.5853	4.89317e-31	2.18544e-29
CTSA	cathepsin A	10829	1.07908	0.0932648	11.5701	5.84021e-31	2.60276e-29
ZNF532	zinc finger protein 532	301.206	-1.31024	0.113265	-11.5679	5.99416e-31	2.66558e-29
RETREG2	reticulophagy regulator family member 2	3517.54	0.860441	0.074608	11.5328	9.01348e-31	3.99961e-29
CCDC28A	coiled-coil domain containing 28A	1155.4	1.07573	0.093284	11.5318	9.12183e-31	4.03897e-29
RNASEL	ribonuclease L	1342.23	1.12921	0.0980317	11.5188	1.06028e-30	4.68459e-29
ZNF503	zinc finger protein 503	1677.69	0.90377	0.0784636	11.5183	1.06658e-30	4.70235e-29
SLC25A12	solute carrier family 25 member 12	72.9661	-2.61501	0.227259	-11.5067	1.22011e-30	5.36771e-29
CEACAM6	CEA cell adhesion molecule 6	6113.37	-2.52652	0.219611	-11.5045	1.25207e-30	5.49654e-29
PMM1	phosphomannomutase 1	1616.64	1.04568	0.0909382	11.4988	1.3371e-30	5.85729e-29
MFSD1	major facilitator superfamily domain containing 1	1343.63	0.820932	0.0714542	11.4889	1.49969e-30	6.55558e-29
GGT6	gamma-glutamyltransferase 6	2885.64	0.814357	0.070893	11.4871	1.53114e-30	6.67883e-29
MISP	mitotic spindle positioning	12570.2	0.96782	0.0843786	11.47	1.8672e-30	8.12748e-29
GAS6	growth arrest specific 6	23745.7	0.82356	0.0718246	11.4663	1.94878e-30	8.46463e-29
CASK	calcium/calmodulin dependent serine protein kinase	12132.1	0.620487	0.0541152	11.466	1.95402e-30	8.46948e-29
DUSP6	dual specificity phosphatase 6	504.957	-2.39043	0.20859	-11.4599	2.09693e-30	9.06978e-29
CFAP97	cilia and flagella associated protein 97	1261.14	-0.913234	0.0797544	-11.4506	2.336e-30	1.00826e-28
RETNLB	resistin like beta	177.222	1.74586	0.152579	11.4423	2.56874e-30	1.10639e-28
CEP68	centrosomal protein 68	2066.38	0.712762	0.0623536	11.431	2.92785e-30	1.25842e-28
PQLC3		1324.6	1.05168	0.0920734	11.4222	3.23927e-30	1.38937e-28
DHRS12	dehydrogenase/reductase 12	442.755	1.26423	0.11078	11.4121	3.64019e-30	1.55808e-28
LGR5	leucine rich repeat containing G protein-coupled receptor 5	19525.4	1.13055	0.0990946	11.4088	3.77861e-30	1.61396e-28
IGFL2-AS1	IGFL2 antisense RNA 1	197.889	-1.82127	0.159834	-11.3947	4.44135e-30	1.8931e-28
ILDR1	immunoglobulin like domain containing receptor 1	667.976	1.16773	0.102519	11.3904	4.67004e-30	1.98646e-28
NKD2	NKD inhibitor of WNT signaling pathway 2	784.672	-1.08067	0.0949255	-11.3844	5.00014e-30	2.12248e-28
CP	ceruloplasmin	80.2328	-5.0941	0.448235	-11.3648	6.2608e-30	2.65213e-28
BCAS4	breast carcinoma amplified sequence 4	1975.62	0.713818	0.0628912	11.35	7.41253e-30	3.13355e-28
CAPN6	calpain 6	53.7416	-3.15338	0.277932	-11.3459	7.77381e-30	3.27953e-28
KAT2B	lysine acetyltransferase 2B	564.435	1.06373	0.0937598	11.3452	7.83135e-30	3.29703e-28
VSIG10	V-set and immunoglobulin domain containing 10	2583.73	0.731225	0.0644742	11.3414	8.18648e-30	3.43949e-28
RDH11	retinol dehydrogenase 11	2005.78	-0.934593	0.0824097	-11.3408	8.23766e-30	3.45393e-28
MUC1	mucin 1, cell surface associated	215.142	-1.64612	0.145284	-11.3303	9.28546e-30	3.88533e-28
HMGCR	3-hydroxy-3-methylglutaryl-CoA reductase	11493.4	-0.920817	0.0812734	-11.3299	9.33395e-30	3.89768e-28
YARS		4501.13	-0.876985	0.0775041	-11.3153	1.10172e-29	4.59125e-28
PLEK2	pleckstrin 2	1705.29	-0.914243	0.0808649	-11.3058	1.22804e-29	5.10731e-28
KIAA1456		375.798	1.41086	0.124912	11.2948	1.39189e-29	5.77704e-28
CBFB	core-binding factor subunit beta	1633.35	-0.820637	0.0727153	-11.2856	1.54562e-29	6.40217e-28
ADGRG7	adhesion G protein-coupled receptor G7	876.458	0.982485	0.0871702	11.2709	1.82744e-29	7.55426e-28
XBP1	X-box binding protein 1	8027.58	-0.704369	0.0625947	-11.2529	2.24212e-29	9.24986e-28
LXN	latexin	617.325	1.10637	0.0983517	11.2492	2.33784e-29	9.62543e-28
MYH4	myosin heavy chain 4	102.876	-2.49451	0.221879	-11.2427	2.51702e-29	1.03425e-27
PSD4	pleckstrin and Sec7 domain containing 4	6197.45	0.742288	0.0660268	11.2422	2.52928e-29	1.03721e-27
SLC38A1	solute carrier family 38 member 1	5733.16	-0.834242	0.074261	-11.2339	2.77908e-29	1.13737e-27
KREMEN1	kringle containing transmembrane protein 1	3801.53	-0.929424	0.0828051	-11.2242	3.10033e-29	1.26633e-27
CDH3	cadherin 3	1954.54	-0.834437	0.0743474	-11.2235	3.12697e-29	1.27467e-27
ALAD	aminolevulinate dehydratase	4189.67	0.819453	0.0730725	11.2142	3.47127e-29	1.41202e-27
TGIF2	TGFB induced factor homeobox 2	2609.79	-0.878352	0.0783258	-11.2141	3.47765e-29	1.41202e-27
GAPDH	glyceraldehyde-3-phosphate dehydrogenase	66087.2	-0.950672	0.0848435	-11.205	3.85319e-29	1.56142e-27
BMF	Bcl2 modifying factor	1210.86	1.03341	0.092279	11.1988	4.13339e-29	1.67166e-27
SYNCRIP	synaptotagmin binding cytoplasmic RNA interacting protein	10467.4	-0.723867	0.0647016	-11.1878	4.67978e-29	1.88892e-27
RCBTB2	RCC1 and BTB domain containing protein 2	430.391	1.44652	0.12944	11.1752	5.39277e-29	2.17244e-27
SOWAHB	sosondowah ankyrin repeat domain family member B	740.219	0.973032	0.087101	11.1713	5.63508e-29	2.26561e-27
DDIT4	DNA damage inducible transcript 4	2534.9	-2.7697	0.248223	-11.1581	6.53625e-29	2.6228e-27
GLRX	glutaredoxin	352.796	-1.77965	0.159635	-11.1483	7.30007e-29	2.92359e-27
ZNF862	zinc finger protein 862	2152.88	0.930108	0.0834704	11.143	7.74919e-29	3.09741e-27
KIF5B	kinesin family member 5B	21972.1	-0.707504	0.0634944	-11.1428	7.76515e-29	3.09777e-27
VSIG10L	V-set and immunoglobulin domain containing 10 like	162.76	-1.88481	0.169198	-11.1397	8.04201e-29	3.202e-27
PTPN11	protein tyrosine phosphatase non-receptor type 11	5745.85	-0.708834	0.0637037	-11.1271	9.26443e-29	3.68158e-27
DCUN1D5	defective in cullin neddylation 1 domain containing 5	1248.53	-0.971827	0.087556	-11.0995	1.26157e-28	5.00365e-27
MVP	major vault protein	6687.17	0.86331	0.0777984	11.0968	1.30083e-28	5.14943e-27
SLC14A1	solute carrier family 14 member 1 (Kidd blood group)	11.8258	-4.84769	0.436927	-11.095	1.32689e-28	5.2425e-27
NT5E	5'-nucleotidase ecto	389.462	-1.17321	0.105761	-11.0931	1.3554e-28	5.34486e-27
CTSO	cathepsin O	265.422	1.69921	0.153193	11.092	1.37227e-28	5.3907e-27
ICAM1	intercellular adhesion molecule 1	197.744	1.93004	0.174002	11.092	1.37134e-28	5.3907e-27
C1GALT1	core 1 synthase, glycoprotein-N-acetylgalactosamine 3-beta-galactosyltransferase 1	2276.59	-0.968155	0.0872947	-11.0907	1.39262e-28	5.46018e-27
NSDHL	NAD(P) dependent steroid dehydrogenase-like	2638.87	-0.845641	0.0762647	-11.0882	1.43084e-28	5.59936e-27
MBOAT1	membrane bound O-acyltransferase domain containing 1	1284.53	1.04125	0.0940437	11.072	1.71488e-28	6.69813e-27
SLC35D1	solute carrier family 35 member D1	1155.49	-0.916145	0.0827644	-11.0693	1.76751e-28	6.89061e-27
TOP1	DNA topoisomerase I	9301.3	-0.68012	0.0614657	-11.065	1.85401e-28	7.21415e-27
PTPN12	protein tyrosine phosphatase non-receptor type 12	3272.17	-0.741922	0.0670819	-11.0599	1.96214e-28	7.62043e-27
RPS27	ribosomal protein S27	55614.4	0.79155	0.0715723	11.0594	1.97326e-28	7.64916e-27
SCD5	stearoyl-CoA desaturase 5	344.977	1.52996	0.138361	11.0578	2.01038e-28	7.77838e-27
UBE2V2	ubiquitin conjugating enzyme E2 V2	2856.09	-0.947952	0.0857427	-11.0558	2.05546e-28	7.93786e-27
NMNAT3	nicotinamide nucleotide adenylyltransferase 3	1440.37	0.902823	0.0816763	11.0537	2.10418e-28	8.11076e-27
SIDT2	SID1 transmembrane family member 2	3285.19	0.803227	0.0727288	11.0441	2.34008e-28	9.00319e-27
GAL	galanin and GMAP prepropeptide	60.8415	-3.046	0.276447	-11.0184	3.11463e-28	1.19608e-26
RIPPLY1	ripply transcriptional repressor 1	36.5241	-3.41894	0.310319	-11.0175	3.14654e-28	1.20608e-26
CYP2T1P	cytochrome P450 family 2 subfamily T member 1, pseudogene	130.61	2.15496	0.195601	11.0171	3.16057e-28	1.2092e-26
PGGHG	protein-glucosylgalactosylhydroxylysine glucosidase	5907.23	1.12631	0.102526	10.9856	4.4815e-28	1.71139e-26
AC060780.1		1274.72	-1.02887	0.0937043	-10.9799	4.77309e-28	1.81935e-26
LRRC59	leucine rich repeat containing 59	5228.19	-0.916489	0.0835685	-10.9669	5.51225e-28	2.09721e-26
CCDC170	coiled-coil domain containing 170	640.26	1.14548	0.104506	10.9608	5.89552e-28	2.23888e-26
ELF1	E74 like ETS transcription factor 1	9487.52	0.79737	0.072758	10.9592	6.00251e-28	2.27531e-26
VWA2	von Willebrand factor A domain containing 2	113.677	-1.99268	0.181865	-10.9569	6.15758e-28	2.32979e-26
LINC01278	long intergenic non-protein coding RNA 1278	633.21	0.988287	0.0902812	10.9468	6.88643e-28	2.60077e-26
SCML1	Scm polycomb group protein like 1	2705.66	-0.915679	0.0836951	-10.9407	7.36665e-28	2.77702e-26
ULK3	unc-51 like kinase 3	2917.78	0.943476	0.0862437	10.9397	7.44865e-28	2.80279e-26
CES4A	carboxylesterase 4A	487.083	1.24615	0.114128	10.9189	9.36077e-28	3.51585e-26
SAT2	spermidine/spermine N1-acetyltransferase family member 2	2783.19	0.974519	0.0892794	10.9154	9.7316e-28	3.64846e-26
SELENOI	selenoprotein I	3761.22	-0.858378	0.0787045	-10.9063	1.07489e-27	4.02251e-26
DUSP22	dual specificity phosphatase 22	3159.78	0.699999	0.0642109	10.9016	1.13288e-27	4.23181e-26
MYDGF	myeloid derived growth factor	2448.5	-1.00649	0.0923313	-10.9009	1.14142e-27	4.256e-26
TRIM45	tripartite motif containing 45	531.568	1.15924	0.106408	10.8943	1.22668e-27	4.56559e-26
GARS		6206.32	-0.999115	0.0917577	-10.8886	1.30592e-27	4.85174e-26
SAT1	spermidine/spermine N1-acetyltransferase 1	6647.7	-1.87196	0.171975	-10.8851	1.35711e-27	5.03284e-26
MKRN2OS	MKRN2 opposite strand	86.8529	2.76235	0.253934	10.8782	1.46398e-27	5.41937e-26
AL121761.2		328.824	-2.74652	0.252642	-10.8712	1.58135e-27	5.8433e-26
TREH	trehalase	282.861	1.46045	0.134374	10.8685	1.62883e-27	6.00795e-26
PABPC1L	poly(A) binding protein cytoplasmic 1 like	6481.63	1.05013	0.0968127	10.8471	2.05926e-27	7.58199e-26
CCNDBP1	cyclin D1 binding protein 1	1781.66	0.821784	0.0758391	10.8359	2.32674e-27	8.5515e-26
SMIM24	small integral membrane protein 24	891.918	1.20566	0.111529	10.8103	3.07564e-27	1.12838e-25
FAM83E	family with sequence similarity 83 member E	2034.25	0.934942	0.0864996	10.8086	3.1332e-27	1.14744e-25
HAGHL	hydroxyacylglutathione hydrolase like	278.334	-1.21911	0.112793	-10.8084	3.14022e-27	1.14797e-25
AC004656.1		1911.72	-1.0336	0.0956964	-10.8008	3.41212e-27	1.24515e-25
SMIM29	small integral membrane protein 29	1013.32	0.989158	0.0916471	10.7931	3.7097e-27	1.35134e-25
BTBD9	BTB domain containing 9	1754.44	0.835971	0.0774827	10.7891	3.87452e-27	1.40888e-25
EML6	EMAP like 6	203.592	1.94055	0.179869	10.7887	3.89345e-27	1.41327e-25
LPIN1	lipin 1	2698.94	-1.00252	0.0931675	-10.7604	5.29528e-27	1.91872e-25
C6orf223		4871.97	-2.08292	0.19367	-10.755	5.6151e-27	2.02746e-25
TSPOAP1	TSPO associated protein 1	225.558	-1.50241	0.139695	-10.755	5.61507e-27	2.02746e-25
POP1	POP1 homolog, ribonuclease P/MRP subunit	1860.36	-0.979365	0.0910871	-10.752	5.80157e-27	2.09111e-25
STAT2	signal transducer and activator of transcription 2	1761.73	0.912271	0.084875	10.7484	6.02889e-27	2.16924e-25
ATP2A2	ATPase sarcoplasmic/endoplasmic reticulum Ca2+ transporting 2	11434.2	-0.64309	0.0598383	-10.7471	6.11331e-27	2.19577e-25
NT5DC2	5'-nucleotidase domain containing 2	3138.85	-1.16479	0.108446	-10.7408	6.54806e-27	2.34782e-25
GDA	guanine deaminase	2331.93	0.774361	0.0721215	10.7369	6.82975e-27	2.44455e-25
TSHZ1	teashirt zinc finger homeobox 1	4467.2	0.740549	0.0689794	10.7358	6.91156e-27	2.46953e-25
GDF11	growth differentiation factor 11	650.026	-0.995704	0.0927483	-10.7356	6.9304e-27	2.47196e-25
AC068580.2		24.0936	-3.80114	0.354291	-10.7288	7.4518e-27	2.65333e-25
CYB5R1	cytochrome b5 reductase 1	2475.95	0.884112	0.0824067	10.7287	7.46785e-27	2.65444e-25
WLS	Wnt ligand secretion mediator	5588.28	0.684577	0.0638194	10.7268	7.62109e-27	2.70424e-25
HSPD1	heat shock protein family D (Hsp60) member 1	41952.4	-0.868625	0.0810436	-10.718	8.38005e-27	2.96842e-25
ECHDC1	ethylmalonyl-CoA decarboxylase 1	3226.86	-0.758494	0.0708251	-10.7094	9.19593e-27	3.25181e-25
FLCN	folliculin	1514.33	0.984936	0.0919713	10.7092	9.21936e-27	3.2545e-25
WNK4	WNK lysine deficient protein kinase 4	570.302	-1.40214	0.130982	-10.7048	9.66249e-27	3.40507e-25
STOX1	storkhead box 1	1106.61	0.959788	0.0898532	10.6817	1.23936e-26	4.36006e-25
C2orf70		48.8057	-2.6132	0.244682	-10.68	1.26301e-26	4.43563e-25
SEMA6A	semaphorin 6A	208.39	2.01396	0.188664	10.6749	1.33427e-26	4.67791e-25
AC004233.2		33.9707	-3.93444	0.368968	-10.6634	1.51047e-26	5.28665e-25
IRX5	iroquois homeobox 5	379.308	1.37089	0.128629	10.6577	1.60499e-26	5.60791e-25
RAP1GAP	RAP1 GTPase activating protein	1693.73	-0.780298	0.0732408	-10.6539	1.6725e-26	5.83389e-25
ZNF121	zinc finger protein 121	1333.64	-0.931886	0.0875826	-10.6401	1.93978e-26	6.7547e-25
PRMT2	protein arginine methyltransferase 2	3196.49	0.643566	0.0605245	10.6331	2.0894e-26	7.26339e-25
PTPN6	protein tyrosine phosphatase non-receptor type 6	1788.6	0.71112	0.0669116	10.6278	2.21352e-26	7.68188e-25
AC129492.6		85.9929	-2.9639	0.278897	-10.6272	2.22709e-26	7.71593e-25
AKR1C4	aldo-keto reductase family 1 member C4	861.203	1.00617	0.094712	10.6235	2.31749e-26	8.01562e-25
MARVELD1	MARVEL domain containing 1	331.925	-1.30894	0.123237	-10.6213	2.37197e-26	8.19028e-25
TBC1D2	TBC1 domain family member 2	700.352	1.01828	0.0959245	10.6154	2.52704e-26	8.71107e-25
ABLIM1	actin binding LIM protein 1	7300.88	-0.864917	0.0815352	-10.6079	2.73875e-26	9.42505e-25
KCTD14	potassium channel tetramerization domain containing 14	1094.82	-0.914426	0.0863226	-10.5931	3.20696e-26	1.10179e-24
AHR	aryl hydrocarbon receptor	1079.84	-0.831305	0.0785666	-10.5809	3.65429e-26	1.25338e-24
VAC14-AS1	VAC14 antisense RNA 1	14.909	-4.41464	0.417307	-10.5789	3.73431e-26	1.27869e-24
KLHL24	kelch like family member 24	2127.34	1.13734	0.107521	10.5779	3.77509e-26	1.2905e-24
ZNF362	zinc finger protein 362	584.56	0.997503	0.0943327	10.5743	3.92058e-26	1.33801e-24
FKBP10	FKBP prolyl isomerase 10	5344.37	-0.794097	0.075111	-10.5723	4.00527e-26	1.36465e-24
ACSL4	acyl-CoA synthetase long chain family member 4	4137.12	-0.868801	0.0822729	-10.56	4.56683e-26	1.5534e-24
CLSTN2	calsyntenin 2	445.915	1.94169	0.18405	10.5498	5.0913e-26	1.72894e-24
GRK2	G protein-coupled receptor kinase 2	8610.34	-0.698364	0.0662368	-10.5434	5.44649e-26	1.84429e-24
PRICKLE1	prickle planar cell polarity protein 1	110.162	2.20341	0.208985	10.5434	5.44893e-26	1.84429e-24
CSAD	cysteine sulfinic acid decarboxylase	1072.84	1.12402	0.106719	10.5325	6.11966e-26	2.0679e-24
PARD3B	par-3 family cell polarity regulator beta	1984.76	0.924409	0.0878406	10.5237	6.71752e-26	2.2662e-24
AP1G2	adaptor related protein complex 1 subunit gamma 2	7557.17	0.817734	0.0777264	10.5207	6.93757e-26	2.3366e-24
AGBL2	AGBL carboxypeptidase 2	109.942	2.19729	0.208955	10.5156	7.31853e-26	2.46087e-24
ERP27	endoplasmic reticulum protein 27	291.953	1.49669	0.142354	10.5138	7.45965e-26	2.50422e-24
RASL10B	RAS like family 10 member B	485.76	-1.35839	0.129216	-10.5126	7.56166e-26	2.53433e-24
CDH24	cadherin 24	1670.36	0.865237	0.0823168	10.5111	7.68196e-26	2.57046e-24
SESN1	sestrin 1	9189.06	0.765078	0.0728401	10.5035	8.32154e-26	2.77994e-24
CCNC	cyclin C	2358.87	-0.832345	0.079323	-10.4931	9.29183e-26	3.09904e-24
NCEH1	neutral cholesterol ester hydrolase 1	912.737	-0.90938	0.0867177	-10.4867	9.9479e-26	3.31247e-24
AQP7	aquaporin 7	1730.59	1.9651	0.187541	10.4782	1.08752e-25	3.61539e-24
LIN7A	lin-7 homolog A, crumbs cell polarity complex component	199.918	-1.41278	0.134856	-10.4762	1.11119e-25	3.6881e-24
CDIPT	CDP-diacylglycerol--inositol 3-phosphatidyltransferase	5618.74	0.888588	0.0849234	10.4634	1.27214e-25	4.21552e-24
ALDH3A1	aldehyde dehydrogenase 3 family member A1	1623.42	-1.01986	0.0975014	-10.46	1.31902e-25	4.3638e-24
ZCCHC24	zinc finger CCHC-type containing 24	252.009	-1.1767	0.112521	-10.4577	1.35164e-25	4.46454e-24
CARS		3193.88	-0.737041	0.0704939	-10.4554	1.38443e-25	4.56552e-24
MZT1	mitotic spindle organizing protein 1	1006.51	-0.950591	0.0909452	-10.4523	1.42949e-25	4.70655e-24
CYCS	cytochrome c, somatic	4695.79	-0.957049	0.0916838	-10.4386	1.65275e-25	5.43292e-24
SQLE	squalene epoxidase	20876.4	-0.813729	0.0779552	-10.4384	1.65547e-25	5.43316e-24
WARS		2001.34	-0.755201	0.072429	-10.4268	1.87128e-25	6.13164e-24
GTF2IRD2	GTF2I repeat domain containing 2	99.284	2.22079	0.213209	10.416	2.09592e-25	6.8568e-24
UNC13B	unc-13 homolog B	6626.87	0.70071	0.0672895	10.4134	2.15472e-25	7.03795e-24
KLHDC9	kelch domain containing 9	729.167	0.960985	0.0922924	10.4124	2.17653e-25	7.09792e-24
BZW1	basic leucine zipper and W2 domains 1	5260.03	-0.750241	0.0720566	-10.4118	2.18961e-25	7.12924e-24
ENPP3	ectonucleotide pyrophosphatase/phosphodiesterase 3	41.4617	-2.86876	0.275702	-10.4053	2.34539e-25	7.62436e-24
MAMDC4	MAM domain containing 4	488.436	-1.58572	0.152399	-10.4051	2.35102e-25	7.63059e-24
MAPK6	mitogen-activated protein kinase 6	2073.18	-0.847975	0.0815192	-10.4021	2.42408e-25	7.85533e-24
E2F5	E2F transcription factor 5	977.504	-1.05784	0.101716	-10.4	2.48049e-25	8.02546e-24
Z93403.1		193.436	2.0939	0.201402	10.3966	2.56893e-25	8.29853e-24
PLA2R1	phospholipase A2 receptor 1	2756.59	0.962917	0.0926614	10.3918	2.7026e-25	8.71664e-24
ING4	inhibitor of growth family member 4	953.079	0.917157	0.0882776	10.3895	2.76903e-25	8.91689e-24
AIG1	androgen induced 1	1473.12	0.81731	0.0786841	10.3872	2.83447e-25	9.11333e-24
LFNG	LFNG O-fucosylpeptide 3-beta-N-acetylglucosaminyltransferase	3080.85	1.21403	0.116891	10.386	2.86994e-25	9.21296e-24
LGR6	leucine rich repeat containing G protein-coupled receptor 6	125.737	-1.83591	0.176869	-10.38	3.05636e-25	9.79608e-24
ECM1	extracellular matrix protein 1	425.523	-1.50758	0.145272	-10.3776	3.13447e-25	1.00308e-23
EIF2S2	eukaryotic translation initiation factor 2 subunit beta	9460.9	-0.779481	0.0751373	-10.3741	3.25285e-25	1.03934e-23
N4BP2L1	NEDD4 binding protein 2 like 1	884.635	1.01068	0.0976186	10.3534	4.03894e-25	1.28851e-23
CDKN1C	cyclin dependent kinase inhibitor 1C	573.119	1.29224	0.124849	10.3504	4.16823e-25	1.32769e-23
RILP	Rab interacting lysosomal protein	367.905	1.29235	0.124867	10.3498	4.19325e-25	1.3336e-23
FERMT1	FERM domain containing kindlin 1	13359.2	-0.736824	0.0712077	-10.3475	4.29422e-25	1.3636e-23
MYO15B	myosin XVB	12176.9	0.930286	0.0899421	10.3432	4.49477e-25	1.42508e-23
VMAC	vimentin type intermediate filament associated coiled-coil protein	499.568	1.13853	0.110094	10.3413	4.58053e-25	1.45003e-23
APOL1	apolipoprotein L1	342.333	1.16142	0.112358	10.3368	4.804e-25	1.51843e-23
MX1	MX dynamin like GTPase 1	1468.51	1.21867	0.11792	10.3347	4.90943e-25	1.54937e-23
ASB4	ankyrin repeat and SOCS box containing 4	30.9689	-3.10773	0.300801	-10.3315	5.07556e-25	1.59935e-23
PLEKHA5	pleckstrin homology domain containing A5	2423.98	0.747056	0.0723125	10.3309	5.10614e-25	1.60652e-23
FAM3B	FAM3 metabolism regulating signaling molecule B	8731.88	0.781582	0.0756749	10.3282	5.2559e-25	1.65111e-23
SLC9A2	solute carrier family 9 member A2	391.459	-1.03454	0.100171	-10.3277	5.28067e-25	1.65636e-23
DTNA	dystrobrevin alpha	92.8262	2.51753	0.243804	10.326	5.37301e-25	1.68275e-23
KLHDC2	kelch domain containing 2	2162.37	0.757723	0.0734932	10.3101	6.34272e-25	1.98343e-23
FLVCR2	FLVCR heme transporter 2	278.844	1.36045	0.131983	10.3078	6.49746e-25	2.02873e-23
GIMAP2	GTPase, IMAP family member 2	223.181	1.51817	0.147291	10.3073	6.53113e-25	2.03306e-23
ANO1	anoctamin 1	111.322	-2.03606	0.197533	-10.3074	6.52186e-25	2.03306e-23
SLC12A6	solute carrier family 12 member 6	1338.73	0.974418	0.094542	10.3067	6.57041e-25	2.04219e-23
DNMBP	dynamin binding protein	4998.12	0.741669	0.0720003	10.3009	6.97924e-25	2.16599e-23
TIMM17A	translocase of inner mitochondrial membrane 17A	3086.33	-0.856174	0.0831706	-10.2942	7.48423e-25	2.31921e-23
LDLRAD4	low density lipoprotein receptor class A domain containing 4	276.994	1.30812	0.127091	10.2928	7.59355e-25	2.34954e-23
NAGK	N-acetylglucosamine kinase	1490.08	0.706168	0.0686518	10.2862	8.13058e-25	2.51192e-23
BATF2	basic leucine zipper ATF-like transcription factor 2	589.317	1.14136	0.111134	10.2702	9.60094e-25	2.96173e-23
TCEA3	transcription elongation factor A3	172.512	1.65307	0.161002	10.2674	9.88742e-25	3.04553e-23
TMEM59	transmembrane protein 59	9495.22	0.715917	0.0697346	10.2663	9.99607e-25	3.07439e-23
LONRF3	LON peptidase N-terminal domain and ring finger 3	53.006	-2.46707	0.240343	-10.2648	1.01555e-24	3.11877e-23
HK2	hexokinase 2	2774.77	-1.92892	0.187929	-10.2641	1.02301e-24	3.13697e-23
SLC39A5	solute carrier family 39 member 5	7229.48	0.874073	0.0851998	10.2591	1.07721e-24	3.29826e-23
KRTAP5-5	keratin associated protein 5-5	99.336	3.06847	0.299263	10.2534	1.14223e-24	3.49212e-23
ACCS	1-aminocyclopropane-1-carboxylate synthase homolog (inactive)	1742.92	0.83402	0.0814194	10.2435	1.26572e-24	3.86394e-23
S100A6	S100 calcium binding protein A6	26152.1	-1.6181	0.158062	-10.2371	1.35196e-24	4.12108e-23
GPSM3	G protein signaling modulator 3	124.601	-1.6235	0.158798	-10.2237	1.55329e-24	4.72775e-23
NANP	N-acetylneuraminic acid phosphatase	1101.64	-0.778395	0.0761609	-10.2204	1.60687e-24	4.8836e-23
SAP30L	SAP30 like	2584.11	0.650293	0.0636386	10.2185	1.638e-24	4.97087e-23
CYP39A1	cytochrome P450 family 39 subfamily A member 1	713.101	-0.981842	0.0961877	-10.2076	1.83405e-24	5.54942e-23
TRPM5	transient receptor potential cation channel subfamily M member 5	954.784	1.43937	0.141009	10.2077	1.83176e-24	5.54942e-23
ATP6V1C2	ATPase H+ transporting V1 subunit C2	163.509	1.72874	0.169379	10.2063	1.85742e-24	5.61186e-23
SPRED1	sprouty related EVH1 domain containing 1	582.676	-2.03177	0.199337	-10.1926	2.13895e-24	6.45296e-23
IDI1	isopentenyl-diphosphate delta isomerase 1	9406.8	-1.09706	0.107708	-10.1855	2.30188e-24	6.93433e-23
TRAF3IP2	TRAF3 interacting protein 2	2562.94	0.770947	0.0757077	10.1832	2.35678e-24	7.08931e-23
AC124067.4		299.743	-1.39622	0.137201	-10.1765	2.52553e-24	7.58582e-23
MYO1D	myosin ID	9989.18	0.633896	0.0623382	10.1686	2.73679e-24	8.20838e-23
CRNDE	colorectal neoplasia differentially expressed	818.69	1.08228	0.106516	10.1607	2.96984e-24	8.89435e-23
TPT1-AS1	TPT1 antisense RNA 1	1079.46	1.1554	0.113807	10.1523	3.23524e-24	9.67512e-23
GUCY1B2	guanylate cyclase 1 soluble subunit beta 2 (pseudogene)	83.9678	2.5029	0.246691	10.1459	3.45594e-24	1.03201e-22
HLA-E	major histocompatibility complex, class I, E	12200	0.701597	0.0691591	10.1447	3.49914e-24	1.04339e-22
PRLR	prolactin receptor	1586.02	1.24649	0.12291	10.1415	3.61514e-24	1.07642e-22
SNHG3	small nucleolar RNA host gene 3	1098.5	-0.865265	0.0853401	-10.139	3.70825e-24	1.10255e-22
INSIG1	insulin induced gene 1	12432.3	-1.84066	0.181751	-10.1274	4.17757e-24	1.24029e-22
GPI	glucose-6-phosphate isomerase	20457.2	-0.927005	0.0915606	-10.1245	4.30175e-24	1.27532e-22
MTMR11	myotubularin related protein 11	6922.67	1.09491	0.108185	10.1207	4.4706e-24	1.32347e-22
TRIM24	tripartite motif containing 24	7217.19	0.795784	0.07865	10.118	4.59529e-24	1.35842e-22
STT3B	STT3 oligosaccharyltransferase complex catalytic subunit B	9157.29	-0.679504	0.0671867	-10.1137	4.80512e-24	1.41841e-22
MPPE1	metallophosphoesterase 1	486.979	1.04227	0.103087	10.1106	4.95924e-24	1.4618e-22
RAB3D	RAB3D, member RAS oncogene family	2882.64	0.661874	0.065471	10.1094	5.01793e-24	1.47698e-22
VPS39	VPS39 subunit of HOPS complex	3587.18	0.616426	0.0609961	10.106	5.19706e-24	1.52752e-22
CARD16	caspase recruitment domain family member 16	67.1716	3.20606	0.317617	10.0941	5.86648e-24	1.72181e-22
XAF1	XIAP associated factor 1	161.83	3.21383	0.318634	10.0863	6.35363e-24	1.86213e-22
SLC39A6	solute carrier family 39 member 6	3025.94	-0.702066	0.0697239	-10.0692	7.55666e-24	2.21156e-22
MAPK12	mitogen-activated protein kinase 12	182.265	-1.51481	0.150449	-10.0686	7.60566e-24	2.22274e-22
WDR4	WD repeat domain 4	1198.58	-1.01985	0.101329	-10.0648	7.90839e-24	2.30792e-22
CNNM4	cyclin and CBS domain divalent metal cation transport mediator 4	2864.63	0.77109	0.076626	10.063	8.04783e-24	2.34528e-22
CUX1	cut like homeobox 1	9613.74	0.708164	0.0704023	10.0588	8.40023e-24	2.44452e-22
KIF9	kinesin family member 9	298.503	-1.17999	0.117353	-10.055	8.7303e-24	2.53697e-22
SPSB3	splA/ryanodine receptor domain and SOCS box containing 3	1940	0.827597	0.0823542	10.0492	9.25741e-24	2.68635e-22
PIWIL4	piwi like RNA-mediated gene silencing 4	1190.52	0.837068	0.0833998	10.0368	1.05015e-23	3.04307e-22
GRPEL1	GrpE like 1, mitochondrial	1573.18	-0.904892	0.0901744	-10.0349	1.07055e-23	3.09782e-22
SCAMP2	secretory carrier membrane protein 2	6607.33	0.736618	0.0734095	10.0344	1.07632e-23	3.11012e-22
MIF	macrophage migration inhibitory factor	1572.67	-1.06747	0.106506	-10.0226	1.21263e-23	3.49909e-22
GPD1	glycerol-3-phosphate dehydrogenase 1	319.907	-1.43714	0.143455	-10.0181	1.2697e-23	3.65863e-22
PPIB	peptidylprolyl isomerase B	15688.5	-0.841749	0.0841874	-9.99851	1.54701e-23	4.45144e-22
BCAS3	BCAS3 microtubule associated cell migration factor	594.056	1.01446	0.101585	9.98637	1.74871e-23	5.0248e-22
ADH6	alcohol dehydrogenase 6 (class V)	123.281	2.11514	0.211846	9.98429	1.78566e-23	5.12381e-22
LYZ	lysozyme	24983.5	-0.787908	0.0789416	-9.9809	1.84783e-23	5.29479e-22
ACSS2	acyl-CoA synthetase short chain family member 2	17014.5	-0.75304	0.0755731	-9.96439	2.18207e-23	6.24382e-22
HEBP1	heme binding protein 1	2005.56	0.807929	0.081093	9.963	2.2129e-23	6.31444e-22
PLEKHG5	pleckstrin homology and RhoGEF domain containing G5	3699.91	1.08375	0.108842	9.95711	2.34782e-23	6.69015e-22
ABHD4	abhydrolase domain containing 4, N-acyl phospholipase B	1945.49	0.991867	0.0996251	9.956	2.37434e-23	6.75634e-22
ERC1	ELKS/RAB6-interacting/CAST family member 1	6281.3	0.955714	0.0960268	9.95258	2.45736e-23	6.98292e-22
TRIP13	thyroid hormone receptor interactor 13	1412.91	-0.976332	0.0981952	-9.94277	2.71192e-23	7.69562e-22
PSD3	pleckstrin and Sec7 domain containing 3	847.816	1.0859	0.10922	9.94229	2.72489e-23	7.72178e-22
FOXN3	forkhead box N3	1633.06	1.10335	0.111012	9.93896	2.81741e-23	7.97296e-22
PLB1	phospholipase B1	296.498	-1.35513	0.136425	-9.93313	2.98737e-23	8.44229e-22
ENDOD1	endonuclease domain containing 1	2708.35	0.848104	0.0854478	9.92541	3.22784e-23	9.10933e-22
C1QTNF1	C1q and TNF related 1	295.143	1.20861	0.121776	9.92486	3.24569e-23	9.14714e-22
STK39	serine/threonine kinase 39	4950.92	-0.710163	0.0716276	-9.91466	3.59487e-23	1.01174e-21
TNFRSF11A	TNF receptor superfamily member 11a	2729.22	-0.65807	0.0663831	-9.91323	3.64662e-23	1.0249e-21
ARF4	ADP ribosylation factor 4	3490.84	-0.845598	0.0854282	-9.89835	4.23217e-23	1.18784e-21
DUSP9	dual specificity phosphatase 9	73.2331	-2.25834	0.228267	-9.89345	4.4446e-23	1.24576e-21
ADM2	adrenomedullin 2	169.674	-2.02952	0.205233	-9.88881	4.65521e-23	1.30301e-21
HCN1	hyperpolarization activated cyclic nucleotide gated potassium channel 1	22.9539	-3.64266	0.368371	-9.88855	4.66728e-23	1.30462e-21
RAB30	RAB30, member RAS oncogene family	435.538	-1.26049	0.127602	-9.87831	5.16971e-23	1.44309e-21
NIT1	nitrilase 1	2214.62	0.686804	0.0695676	9.87248	5.47951e-23	1.5275e-21
GTPBP4	GTP binding protein 4	6093.91	-0.768263	0.0779689	-9.85345	6.62294e-23	1.84374e-21
ALDH1B1	aldehyde dehydrogenase 1 family member B1	10670.2	0.897855	0.0911607	9.84914	6.91317e-23	1.92194e-21
EEF2K	eukaryotic elongation factor 2 kinase	2965.89	-0.811298	0.0825158	-9.83203	8.19479e-23	2.27516e-21
GNAI2	G protein subunit alpha i2	2901.27	0.755853	0.0769151	9.82711	8.60536e-23	2.38593e-21
ESPN	espin	976.149	0.961882	0.0979565	9.81949	9.28143e-23	2.5699e-21
TMEM37	transmembrane protein 37	191.016	1.6708	0.17017	9.81843	9.37928e-23	2.5935e-21
CKAP4	cytoskeleton associated protein 4	1373.92	-0.944292	0.0961801	-9.81795	9.42372e-23	2.60229e-21
LINC01605	long intergenic non-protein coding RNA 1605	143.253	-1.6543	0.168571	-9.81372	9.82809e-23	2.71031e-21
IFI44	interferon induced protein 44	109.968	2.21267	0.225489	9.81276	9.92201e-23	2.73254e-21
SHH	sonic hedgehog signaling molecule	171.956	-1.49392	0.152275	-9.81064	1.01319e-22	2.78661e-21
NAAA	N-acylethanolamine acid amidase	1477.12	0.741661	0.0756105	9.80896	1.03022e-22	2.82966e-21
NOTUM	notum, palmitoleoyl-protein carboxylesterase	1179.63	-1.11455	0.113762	-9.79718	1.15775e-22	3.17568e-21
TMEM132A	transmembrane protein 132A	777.541	-1.10096	0.112406	-9.79451	1.18877e-22	3.2533e-21
TSPAN31	tetraspanin 31	1405.15	0.702648	0.0717392	9.79447	1.18921e-22	3.2533e-21
TRAP1	TNF receptor associated protein 1	7012.85	-0.980767	0.100186	-9.78943	1.24994e-22	3.4149e-21
FAM222A	family with sequence similarity 222 member A	1565.12	1.18094	0.120789	9.77688	1.4151e-22	3.85587e-21
SNRPA1	small nuclear ribonucleoprotein polypeptide A'	1786.38	-0.806628	0.0825722	-9.76876	1.53321e-22	4.17215e-21
PSMD12	proteasome 26S subunit, non-ATPase 12	1632.89	-0.654887	0.0670762	-9.76333	1.61755e-22	4.39584e-21
SRP72	signal recognition particle 72	4290.05	-0.649577	0.0665494	-9.76083	1.65794e-22	4.49965e-21
CCL28	C-C motif chemokine ligand 28	412.66	1.15579	0.118425	9.75974	1.67584e-22	4.54222e-21
RHOBTB2	Rho related BTB domain containing 2	857.889	1.04485	0.107081	9.75759	1.71178e-22	4.63353e-21
FAAH2	fatty acid amide hydrolase 2	874.016	0.900984	0.0923443	9.7568	1.7252e-22	4.66372e-21
NUP58	nucleoporin 58	4041.46	-0.707941	0.0725792	-9.75404	1.77261e-22	4.78559e-21
TNFRSF25	TNF receptor superfamily member 25	1414.24	1.10003	0.112794	9.75254	1.79906e-22	4.85062e-21
HOXA-AS2	HOXA cluster antisense RNA 2	386.743	1.18207	0.121297	9.74522	1.93367e-22	5.20672e-21
UPRT	uracil phosphoribosyltransferase homolog	1253.42	0.761223	0.0781354	9.74237	1.9887e-22	5.3479e-21
RGS14	regulator of G protein signaling 14	280.404	-1.27882	0.13132	-9.73817	2.0725e-22	5.56596e-21
PRR26		658.381	0.957116	0.0983509	9.73164	2.20997e-22	5.92739e-21
DEPTOR	DEP domain containing MTOR interacting protein	2696.74	0.743023	0.0763756	9.72855	2.27825e-22	6.10257e-21
AP003119.3		293.184	-1.1618	0.119457	-9.72565	2.34412e-22	6.27082e-21
BDH2	3-hydroxybutyrate dehydrogenase 2	1099.45	0.770154	0.0792272	9.72083	2.45774e-22	6.56622e-21
LINC01996	long intergenic non-protein coding RNA 1996	133.83	1.78561	0.183713	9.71959	2.48779e-22	6.63788e-21
DDN	dendrin	63.9058	-2.46386	0.253629	-9.71443	2.61708e-22	6.97379e-21
ZNF552	zinc finger protein 552	983.74	0.80132	0.0825042	9.71247	2.66789e-22	7.09999e-21
HRAT92		46.1478	3.167	0.326716	9.69344	3.21512e-22	8.54523e-21
AC104958.2		561.191	-0.903631	0.0933146	-9.6837	3.53667e-22	9.3877e-21
CCDC115	coiled-coil domain containing 115	2844.68	0.67681	0.0699032	9.68211	3.59215e-22	9.52269e-21
INPP5K	inositol polyphosphate-5-phosphatase K	973.451	0.887074	0.0916361	9.6804	3.65291e-22	9.67126e-21
GABPB2	GA binding protein transcription factor subunit beta 2	2659.61	0.712578	0.0737004	9.66858	4.10034e-22	1.08419e-20
AL591845.1		74.0096	-2.71708	0.281153	-9.66407	4.28503e-22	1.13157e-20
HSD17B7	hydroxysteroid 17-beta dehydrogenase 7	1393.3	-0.943502	0.0976409	-9.66298	4.33092e-22	1.14222e-20
CDV3	CDV3 homolog	5069.37	-0.712	0.0738307	-9.6437	5.22716e-22	1.37682e-20
SPCS3	signal peptidase complex subunit 3	2967.76	-0.786159	0.0815256	-9.6431	5.25772e-22	1.3831e-20
TMEM150C	transmembrane protein 150C	433.073	1.05881	0.109906	9.63377	5.75782e-22	1.51272e-20
HCAR1	hydroxycarboxylic acid receptor 1	223.343	-1.63176	0.169437	-9.63049	5.9448e-22	1.55985e-20
CCDC129		60.3225	-2.39841	0.24908	-9.62909	6.02583e-22	1.57909e-20
LHFPL3-AS2	LHFPL3 antisense RNA 2	539.383	-1.18618	0.123263	-9.62317	6.38339e-22	1.67066e-20
MTMR2	myotubularin related protein 2	2529.85	-0.616855	0.0641614	-9.61412	6.97036e-22	1.82196e-20
COL2A1	collagen type II alpha 1 chain	473.329	2.75092	0.286192	9.61215	7.10495e-22	1.85478e-20
GRB7	growth factor receptor bound protein 7	2958.45	0.769274	0.0800379	9.61137	7.15887e-22	1.86649e-20
NOXA1	NADPH oxidase activator 1	1184.32	0.828415	0.0862147	9.60874	7.34423e-22	1.91239e-20
TMEM136		149.301	1.65136	0.171914	9.60573	7.56189e-22	1.96657e-20
POC1B	POC1 centriolar protein B	1016.78	-0.758699	0.0790133	-9.60216	7.82834e-22	2.03329e-20
RN7SL7P	RNA, 7SL, cytoplasmic 7, pseudogene	45.1571	2.80171	0.291888	9.59856	8.10688e-22	2.10146e-20
ATP11C	ATPase phospholipid transporting 11C	1611.31	-0.804808	0.0838473	-9.5985	8.11126e-22	2.10146e-20
GLIS3-AS1	GLIS3 antisense RNA 1	19.4016	3.80099	0.396484	9.58674	9.09147e-22	2.35245e-20
CCDC18-AS1	CCDC18 antisense RNA 1	936.284	1.26864	0.132337	9.58643	9.11874e-22	2.35653e-20
TMED10	transmembrane p24 trafficking protein 10	8502.74	-0.716201	0.0747536	-9.58083	9.62702e-22	2.48476e-20
GTF2IRD2B	GTF2I repeat domain containing 2B	191.111	1.43857	0.150168	9.57973	9.73035e-22	2.50514e-20
PLD2	phospholipase D2	1687.87	0.746518	0.0779319	9.57911	9.78858e-22	2.51698e-20
HLA-F	major histocompatibility complex, class I, F	1194.36	1.09828	0.114661	9.57855	9.84178e-22	2.52749e-20
HOXB9	homeobox B9	993.432	-0.754659	0.0787887	-9.57826	9.86974e-22	2.53151e-20
MAST4	microtubule associated serine/threonine kinase family member 4	908.505	1.07611	0.112396	9.57423	1.02617e-21	2.62877e-20
MB21D2	Mab-21 domain containing 2	1034.86	0.862134	0.0900878	9.56993	1.06976e-21	2.73701e-20
IGBP1	immunoglobulin binding protein 1	4630.13	0.737288	0.0770562	9.5682	1.08788e-21	2.77991e-20
TMEM179B	transmembrane protein 179B	2290.06	0.803726	0.0840757	9.55955	1.18267e-21	3.01838e-20
EPOP	elongin BC and polycomb repressive complex 2 associated protein	556.923	-1.06954	0.111887	-9.55915	1.18728e-21	3.02639e-20
NFKBIZ	NFKB inhibitor zeta	636.267	1.16675	0.122111	9.5548	1.23819e-21	3.15223e-20
CGREF1	cell growth regulator with EF-hand domain 1	1034.55	-0.960348	0.100515	-9.55424	1.24497e-21	3.16559e-20
DECR2	2,4-dienoyl-CoA reductase 2	2304.7	0.806036	0.084416	9.54837	1.31747e-21	3.34578e-20
ZER1	zyg-11 related cell cycle regulator	2726.55	0.701866	0.0735417	9.54379	1.37708e-21	3.48855e-20
ERGIC3	ERGIC and golgi 3	18422.7	0.610029	0.0639188	9.5438	1.37686e-21	3.48855e-20
TERT	telomerase reverse transcriptase	111.85	-1.62307	0.170331	-9.52895	1.58875e-21	4.01981e-20
NEK6	NIMA related kinase 6	3478.81	-0.747413	0.0784433	-9.52806	1.60248e-21	4.04955e-20
SRSF8	serine and arginine rich splicing factor 8	3513.06	0.770973	0.0809556	9.5234	1.67608e-21	4.23035e-20
TMEM150B	transmembrane protein 150B	695.718	-0.841635	0.0883916	-9.52166	1.70438e-21	4.2965e-20
NCOA1	nuclear receptor coactivator 1	3391.16	0.790592	0.0830548	9.51892	1.74987e-21	4.40576e-20
GPRIN3	GPRIN family member 3	1722.5	0.990369	0.104047	9.51848	1.75729e-21	4.41903e-20
HERC6	HECT and RLD domain containing E3 ubiquitin protein ligase family member 6	441.079	1.04716	0.110187	9.50345	2.03044e-21	5.09968e-20
STK26	serine/threonine kinase 26	1517.11	-0.626651	0.0659407	-9.50326	2.03419e-21	5.10286e-20
CASP9	caspase 9	764.602	0.928456	0.097785	9.49487	2.2048e-21	5.52409e-20
PKDCC	protein kinase domain containing, cytoplasmic	5514.03	0.710063	0.0747919	9.49385	2.22654e-21	5.57178e-20
OR2A20P	olfactory receptor family 2 subfamily A member 20 pseudogene	260.078	1.2999	0.136991	9.48895	2.3338e-21	5.83309e-20
AC007277.1		236.897	-1.23428	0.130154	-9.4832	2.46613e-21	6.15633e-20
SLC29A4	solute carrier family 29 member 4	119.931	-1.61083	0.169969	-9.47722	2.61143e-21	6.51116e-20
RNF43	ring finger protein 43	19068.8	0.839352	0.0886473	9.46844	2.84048e-21	7.07365e-20
TOMM7	translocase of outer mitochondrial membrane 7	4832.96	0.668941	0.0707743	9.45176	3.33189e-21	8.28738e-20
UGDH	UDP-glucose 6-dehydrogenase	5713.25	0.643462	0.0682337	9.43028	4.0901e-21	1.0161e-19
XYLT1	xylosyltransferase 1	2654.04	0.725432	0.0769991	9.42131	4.45504e-21	1.10542e-19
GCNT3	glucosaminyl (N-acetyl) transferase 3, mucin type	1093.94	-3.42977	0.364112	-9.41955	4.53034e-21	1.12275e-19
ADGRL1	adhesion G protein-coupled receptor L1	2040.94	-0.854499	0.0907228	-9.41879	4.5631e-21	1.12951e-19
ITM2B	integral membrane protein 2B	12584.3	0.588407	0.0624753	9.41825	4.58675e-21	1.13399e-19
SPAG4	sperm associated antigen 4	184.038	-1.85072	0.196604	-9.4134	4.80339e-21	1.18612e-19
AC023283.1		411.433	1.03282	0.109763	9.40953	4.98339e-21	1.2291e-19
HPDL	4-hydroxyphenylpyruvate dioxygenase like	585.963	-1.07402	0.11418	-9.40641	5.13374e-21	1.26466e-19
MID1	midline 1	18128.1	0.755886	0.0804337	9.39762	5.5809e-21	1.37317e-19
RNF130	ring finger protein 130	3771.74	0.613243	0.0653576	9.38288	6.41964e-21	1.57577e-19
AC124798.1		622.839	-0.916132	0.0976811	-9.3788	6.67284e-21	1.63596e-19
SLC35B1	solute carrier family 35 member B1	1246.2	-0.779605	0.0831499	-9.3759	6.85892e-21	1.67958e-19
TMEM135	transmembrane protein 135	907.954	-0.883893	0.0944155	-9.36173	7.84389e-21	1.91848e-19
CGN	cingulin	11128.4	0.774786	0.082788	9.35867	8.0743e-21	1.97015e-19
SLC1A5	solute carrier family 1 member 5	12833.3	-0.783755	0.0837453	-9.35879	8.06572e-21	1.97015e-19
NOV		95.8871	1.99335	0.213048	9.35633	8.25562e-21	2.012e-19
HIP1	huntingtin interacting protein 1	1721.09	-0.954076	0.101973	-9.35619	8.26605e-21	2.01216e-19
KIFC3	kinesin family member C3	464.445	-1.1116	0.118844	-9.35345	8.48352e-21	2.06265e-19
RALGPS1	Ral GEF with PH domain and SH3 binding motif 1	4415.12	0.769607	0.0824006	9.33983	9.64877e-21	2.34319e-19
GDPD2	glycerophosphodiester phosphodiesterase domain containing 2	73.0336	-2.04995	0.219536	-9.33764	9.85041e-21	2.38934e-19
LRIG3	leucine rich repeats and immunoglobulin like domains 3	2319.69	0.66809	0.0715539	9.33688	9.92134e-21	2.4037e-19
VANGL2	VANGL planar cell polarity protein 2	7860.47	0.676423	0.0724854	9.33186	1.0403e-20	2.51744e-19
SUSD6	sushi domain containing 6	1740.68	0.637195	0.0682849	9.33141	1.04467e-20	2.52503e-19
OPHN1	oligophrenin 1	1915.92	0.831678	0.0892711	9.31632	1.20448e-20	2.90787e-19
SOAT1	sterol O-acyltransferase 1	1033.75	0.733343	0.0787414	9.31331	1.23909e-20	2.98793e-19
PIWIL1	piwi like RNA-mediated gene silencing 1	86.7226	-1.90575	0.204775	-9.30658	1.32016e-20	3.17969e-19
POLR3G	RNA polymerase III subunit G	158.619	-1.43916	0.154647	-9.30608	1.32635e-20	3.19084e-19
PRKG1	protein kinase cGMP-dependent 1	411.958	1.15166	0.123794	9.30303	1.36502e-20	3.28004e-19
WDR77	WD repeat domain 77	3153.43	-0.842164	0.0906077	-9.29461	1.47742e-20	3.54599e-19
NYNRIN	NYN domain and retroviral integrase containing	1584.15	-0.821836	0.0885058	-9.28567	1.60687e-20	3.85218e-19
JAML	junction adhesion molecule like	53.398	-2.67864	0.288544	-9.28329	1.64331e-20	3.93494e-19
SMTN	smoothelin	3537.94	0.835363	0.0899929	9.28255	1.65477e-20	3.95777e-19
FAAH	fatty acid amide hydrolase	2872.37	0.741186	0.0799086	9.27542	1.76914e-20	4.22149e-19
DDX21	DExD-box helicase 21	5994.66	-0.882894	0.0952779	-9.26651	1.92337e-20	4.58419e-19
IRS1	insulin receptor substrate 1	432.284	-2.36854	0.25573	-9.26187	2.00889e-20	4.78247e-19
COL9A3	collagen type IX alpha 3 chain	484.503	-0.834506	0.0901665	-9.25517	2.13897e-20	5.08624e-19
MKRN1	makorin ring finger protein 1	7292.67	0.611528	0.066095	9.25225	2.19811e-20	5.22084e-19
FAM13B	family with sequence similarity 13 member B	1211.81	0.81327	0.087919	9.25022	2.24027e-20	5.31483e-19
SULT1B1	sulfotransferase family 1B member 1	143.04	-1.60307	0.173369	-9.24654	2.31876e-20	5.49468e-19
ELF3	E74 like ETS transcription factor 3	18403	0.692871	0.0749582	9.24343	2.38715e-20	5.65022e-19
FAM60A		3253.66	-0.725593	0.0785661	-9.23545	2.57198e-20	6.08072e-19
PAQR5	progestin and adipoQ receptor family member 5	442.527	-0.864585	0.0936605	-9.23106	2.67972e-20	6.32815e-19
SLC7A5	solute carrier family 7 member 5	5222.99	-1.46952	0.15924	-9.22834	2.74854e-20	6.48321e-19
NXF1	nuclear RNA export factor 1	5400.37	0.759072	0.0823207	9.22091	2.9459e-20	6.93283e-19
NME3	NME/NM23 nucleoside diphosphate kinase 3	359.938	1.1804	0.128039	9.2191	2.99617e-20	7.04305e-19
GOLT1A	golgi transport 1A	1253.3	-0.78082	0.0847125	-9.21728	3.04724e-20	7.15492e-19
GFOD1	glucose-fructose oxidoreductase domain containing 1	353.297	-1.17265	0.127293	-9.21223	3.19431e-20	7.49169e-19
KRT18	keratin 18	23168.4	-0.738852	0.0802078	-9.21173	3.20917e-20	7.51796e-19
IL2RG	interleukin 2 receptor subunit gamma	1751.49	-1.02802	0.111748	-9.19944	3.59829e-20	8.41992e-19
TRNP1	TMF1 regulated nuclear protein 1	351.903	-1.07695	0.117119	-9.19533	3.73861e-20	8.73832e-19
LHPP	phospholysine phosphohistidine inorganic pyrophosphate phosphatase	1174.83	0.89975	0.0979027	9.19024	3.91961e-20	9.14056e-19
ZG16B	zymogen granule protein 16B	301.485	-1.21983	0.13274	-9.18962	3.94242e-20	9.18334e-19
SLC36A1	solute carrier family 36 member 1	956.279	1.01492	0.110463	9.18783	4.00833e-20	9.32629e-19
DLAT	dihydrolipoamide S-acetyltransferase	2676.57	-0.659572	0.0719411	-9.16822	4.80905e-20	1.11767e-18
ZNF165	zinc finger protein 165	314.604	-1.18555	0.129336	-9.16642	4.88983e-20	1.13516e-18
GLMP	glycosylated lysosomal membrane protein	2144.96	0.817848	0.0893003	9.1584	5.26719e-20	1.22138e-18
KNSTRN	kinetochore localized astrin (SPAG5) binding protein	905.419	-0.8466	0.0924759	-9.15482	5.44493e-20	1.26117e-18
PNP	purine nucleoside phosphorylase	2343.08	-0.909101	0.0993148	-9.15373	5.49995e-20	1.27248e-18
ROBO2	roundabout guidance receptor 2	151.407	-1.47532	0.161206	-9.15179	5.5998e-20	1.29267e-18
CAMK2N1	calcium/calmodulin dependent protein kinase II inhibitor 1	6786.81	0.689183	0.0753716	9.1438	6.02965e-20	1.39034e-18
CEACAM19	CEA cell adhesion molecule 19	595.419	0.96775	0.105851	9.14256	6.09925e-20	1.40481e-18
WBP1L	WW domain binding protein 1 like	1713.92	0.649829	0.0710879	9.14122	6.17542e-20	1.42076e-18
CNPPD1	cyclin Pas1/PHO80 domain containing 1	4910.41	0.708404	0.0775345	9.13663	6.44292e-20	1.48065e-18
SARM1	sterile alpha and TIR motif containing 1	1164.96	0.720527	0.0788686	9.13579	6.49312e-20	1.49051e-18
RAD18	RAD18 E3 ubiquitin protein ligase	1066.23	-0.708616	0.0775819	-9.13378	6.61505e-20	1.51681e-18
CES2	carboxylesterase 2	10607.4	0.651863	0.0713778	9.13258	6.68886e-20	1.53032e-18
SGMS1-AS1	SGMS1 antisense RNA 1	237.503	1.18082	0.129362	9.12798	6.97915e-20	1.59496e-18
HSD3B1	hydroxy-delta-5-steroid dehydrogenase, 3 beta- and steroid delta-isomerase 1	105.054	-1.75954	0.192816	-9.12546	7.14345e-20	1.63069e-18
REG4	regenerating family member 4	20.4808	-3.37091	0.369595	-9.12055	7.47474e-20	1.70442e-18
PHGDH	phosphoglycerate dehydrogenase	145.591	-1.72698	0.189419	-9.11725	7.70515e-20	1.75502e-18
VNN1	vanin 1	442.071	1.55565	0.170635	9.11678	7.73904e-20	1.76078e-18
ANKRD37	ankyrin repeat domain 37	73.507	-3.27932	0.360007	-9.10905	8.31029e-20	1.88657e-18
PPP3CB-AS1	PPP3CB antisense RNA 1 (head to head)	140.623	1.70492	0.187359	9.09975	9.05429e-20	2.0532e-18
SSR3	signal sequence receptor subunit 3	4563.15	-0.809309	0.0889564	-9.09782	9.21654e-20	2.08769e-18
CD59	CD59 molecule (CD59 blood group)	10401.3	0.694597	0.0763946	9.09222	9.70334e-20	2.19554e-18
SOWAHC	sosondowah ankyrin repeat domain family member C	2033.26	-0.698113	0.0767888	-9.09134	9.78286e-20	2.2111e-18
DAB1	DAB adaptor protein 1	114.359	-1.57303	0.173118	-9.08649	1.02289e-19	2.30938e-18
MTHFD2	methylenetetrahydrofolate dehydrogenase (NADP+ dependent) 2, methenyltetrahydrofolate cyclohydrolase	2528.71	-1.62498	0.178892	-9.08358	1.05065e-19	2.36943e-18
TMEM44	transmembrane protein 44	1054.06	0.817722	0.0900459	9.08117	1.07418e-19	2.41455e-18
SYNPO	synaptopodin	1372.84	1.61446	0.17778	9.08118	1.07405e-19	2.41455e-18
DBN1	drebrin 1	245.277	-1.29459	0.142556	-9.08132	1.07263e-19	2.41455e-18
STAT5A	signal transducer and activator of transcription 5A	958.249	0.709265	0.0781671	9.0737	1.15042e-19	2.58309e-18
PTPN18	protein tyrosine phosphatase non-receptor type 18	5267.28	0.592945	0.0653488	9.07354	1.15211e-19	2.58406e-18
CCHCR1	coiled-coil alpha-helical rod protein 1	2894.79	0.659139	0.0726545	9.07223	1.166e-19	2.61238e-18
AC006329.1		308.381	-1.32225	0.14579	-9.06959	1.19463e-19	2.6736e-18
GATA6-AS1	GATA6 antisense RNA 1 (head to head)	910.232	0.84199	0.0928653	9.06679	1.22579e-19	2.74034e-18
ZMYND8	zinc finger MYND-type containing 8	3539.9	-0.80326	0.0886315	-9.06291	1.27011e-19	2.83634e-18
METRNL	meteorin like, glial cell differentiation regulator	806.526	0.962716	0.106276	9.05863	1.32101e-19	2.94361e-18
MUC20	mucin 20, cell surface associated	1900.48	0.963305	0.106369	9.05624	1.35022e-19	3.00546e-18
PRRT2	proline rich transmembrane protein 2	70.0041	2.05039	0.226559	9.05015	1.42776e-19	3.17459e-18
MTAP	methylthioadenosine phosphorylase	2081.42	-0.618686	0.0684031	-9.04471	1.50063e-19	3.32943e-18
RAPGEF4	Rap guanine nucleotide exchange factor 4	112.52	-1.54993	0.171384	-9.04363	1.5156e-19	3.359e-18
ENPP2	ectonucleotide pyrophosphatase/phosphodiesterase 2	333.088	1.59362	0.176239	9.04235	1.53344e-19	3.39488e-18
MRPL19	mitochondrial ribosomal protein L19	2101.32	-0.635898	0.070358	-9.03803	1.59519e-19	3.52401e-18
CTDSP2	CTD small phosphatase 2	9401.53	0.674932	0.0746767	9.03805	1.59495e-19	3.52401e-18
AL161772.1		1290.45	-0.973693	0.107735	-9.03782	1.59834e-19	3.52716e-18
CYP4F2	cytochrome P450 family 4 subfamily F member 2	292.338	-1.30997	0.145079	-9.02934	1.72708e-19	3.80717e-18
ERBB3	erb-b2 receptor tyrosine kinase 3	17672.9	0.655688	0.0726299	9.02779	1.75168e-19	3.85725e-18
MTFR1	mitochondrial fission regulator 1	2120.73	-0.639417	0.0708715	-9.02219	1.8436e-19	4.05532e-18
AURKA	aurora kinase A	3763.55	-0.885805	0.0982399	-9.01675	1.93755e-19	4.25289e-18
FMO5	flavin containing dimethylaniline monoxygenase 5	783.242	0.990622	0.109957	9.00914	2.07674e-19	4.55353e-18
TRIM36	tripartite motif containing 36	370.807	1.08763	0.120729	9.00883	2.08266e-19	4.56165e-18
SEMA3A	semaphorin 3A	1954.05	-0.866449	0.096268	-9.00038	2.24929e-19	4.92138e-18
ERBB2	erb-b2 receptor tyrosine kinase 2	10775.4	0.676331	0.0751734	8.99696	2.32061e-19	5.07202e-18
HCFC1R1	host cell factor C1 regulator 1	1031.08	0.939823	0.104499	8.99363	2.39193e-19	5.22235e-18
UCHL5	ubiquitin C-terminal hydrolase L5	1315.29	-0.738639	0.0821536	-8.99094	2.45115e-19	5.34596e-18
AC003102.1		157.285	-1.39477	0.155183	-8.98792	2.51958e-19	5.48937e-18
SH2B3	SH2B adaptor protein 3	221.278	-1.24264	0.138287	-8.98592	2.56577e-19	5.58407e-18
AC078923.1		25.3606	-3.0841	0.343382	-8.98156	2.66963e-19	5.80396e-18
MARC2		1731.46	0.638143	0.0710797	8.97786	2.76088e-19	5.996e-18
SHMT2	serine hydroxymethyltransferase 2	5404.83	-0.749035	0.0835015	-8.97032	2.95657e-19	6.41422e-18
ZC3H12D	zinc finger CCCH-type containing 12D	107.806	-1.68001	0.187459	-8.96201	3.18811e-19	6.90926e-18
DIXDC1	DIX domain containing 1	452.556	-0.909142	0.10148	-8.95887	3.28011e-19	7.10115e-18
AL353747.3		47.5502	-2.21716	0.247543	-8.95668	3.34593e-19	7.23602e-18
CYP4F11	cytochrome P450 family 4 subfamily F member 11	170.861	-1.85262	0.206872	-8.95537	3.38589e-19	7.31472e-18
RNGTT	RNA guanylyltransferase and 5'-phosphatase	823.606	-0.751075	0.0839343	-8.94836	3.60789e-19	7.78614e-18
PGC	progastricsin	37.3016	-2.50151	0.279579	-8.94742	3.639e-19	7.84504e-18
DDX18	DEAD-box helicase 18	5343.43	-0.600903	0.0671702	-8.94598	3.68658e-19	7.93928e-18
HOXA11-AS	HOXA11 antisense RNA	800.318	0.919768	0.102865	8.94152	3.83841e-19	8.2576e-18
EVA1C	eva-1 homolog C	200.953	-1.50822	0.168687	-8.94098	3.85731e-19	8.2896e-18
SGSM2	small G protein signaling modulator 2	2104.82	0.806899	0.0902661	8.93911	3.9232e-19	8.42237e-18
ORAI2	ORAI calcium release-activated calcium modulator 2	717.179	-0.915338	0.102443	-8.93514	4.06672e-19	8.72138e-18
AMOTL1	angiomotin like 1	659.578	-0.92	0.102967	-8.93491	4.07511e-19	8.73025e-18
SRD5A3	steroid 5 alpha-reductase 3	887.452	0.79768	0.0893289	8.9297	4.2717e-19	9.14189e-18
HNF4G	hepatocyte nuclear factor 4 gamma	3555.62	0.703711	0.0788197	8.92811	4.33359e-19	9.26468e-18
NEIL1	nei like DNA glycosylase 1	588.943	0.999118	0.111991	8.92145	4.60208e-19	9.82846e-18
RANBP10	RAN binding protein 10	2154.52	0.796523	0.0893047	8.91916	4.69847e-19	1.00239e-17
CYP2J2	cytochrome P450 family 2 subfamily J member 2	1152.13	0.690883	0.0774779	8.91716	4.78387e-19	1.01955e-17
CDCA7L	cell division cycle associated 7 like	233.16	-1.29953	0.145864	-8.90922	5.1393e-19	1.09303e-17
TARS		6910.59	-0.693732	0.0779423	-8.90058	5.55547e-19	1.18032e-17
B4GALNT4	beta-1,4-N-acetyl-galactosaminyltransferase 4	1390	-0.804602	0.0904092	-8.89955	5.60723e-19	1.19009e-17
KDELR3	KDEL endoplasmic reticulum protein retention receptor 3	599.903	-0.831489	0.0935599	-8.88723	6.26494e-19	1.32694e-17
BTN3A2	butyrophilin subfamily 3 member A2	1676.68	0.632589	0.0712115	8.88324	6.49403e-19	1.37405e-17
AC106869.1		132.266	1.55287	0.174866	8.88034	6.66558e-19	1.40889e-17
MPND	MPN domain containing	682.747	0.855647	0.0964169	8.87445	7.02794e-19	1.48243e-17
PRDX5	peroxiredoxin 5	12323.4	0.778083	0.087694	8.87271	7.13894e-19	1.50276e-17
DTD1	D-aminoacyl-tRNA deacylase 1	2269.57	-0.876431	0.0987778	-8.87275	7.13585e-19	1.50276e-17
SEMA4C	semaphorin 4C	545.103	-0.801336	0.0903819	-8.86611	7.5744e-19	1.59279e-17
TLR3	toll like receptor 3	78.2423	2.26664	0.255684	8.86501	7.64975e-19	1.60699e-17
MGLL	monoglyceride lipase	705.913	-0.794411	0.0896177	-8.86444	7.68868e-19	1.61352e-17
PCCB	propionyl-CoA carboxylase subunit beta	2204.04	-0.702461	0.0792518	-8.86366	7.74287e-19	1.62324e-17
AMDHD2	amidohydrolase domain containing 2	1074.26	0.87791	0.0990625	8.86218	7.84651e-19	1.64329e-17
BCO1	beta-carotene oxygenase 1	279.239	1.49573	0.168785	8.86179	7.87394e-19	1.64735e-17
STARD3	StAR related lipid transfer domain containing 3	1833.54	0.814976	0.091982	8.86017	7.9892e-19	1.66977e-17
CDC42BPG	CDC42 binding protein kinase gamma	2179.89	0.676529	0.0763867	8.85663	8.2467e-19	1.72183e-17
PDIA3	protein disulfide isomerase family A member 3	29850.5	-0.660647	0.074606	-8.85515	8.35716e-19	1.74313e-17
SLC16A1-AS1	SLC16A1 antisense RNA 1	184.232	-1.16069	0.131232	-8.84455	9.18979e-19	1.91485e-17
MLLT11	MLLT11 transcription factor 7 cofactor	59.4136	-2.06909	0.233967	-8.84353	9.27393e-19	1.93042e-17
TFF1	trefoil factor 1	51.3585	-3.73144	0.422011	-8.84204	9.39868e-19	1.95441e-17
MYRFL	myelin regulatory factor like	116.546	1.8378	0.207878	8.84077	9.50639e-19	1.97481e-17
BTN3A1	butyrophilin subfamily 3 member A1	1516.55	0.806572	0.0913235	8.83204	1.02786e-18	2.13306e-17
TMEM80	transmembrane protein 80	1454.98	0.634712	0.0718751	8.83076	1.03963e-18	2.15531e-17
PROC	protein C, inactivator of coagulation factors Va and VIIIa	222.099	1.23232	0.139666	8.82333	1.11104e-18	2.30104e-17
ZBED5-AS1	ZBED5 antisense RNA 1	662.216	0.805441	0.0913259	8.81942	1.15056e-18	2.3783e-17
MBD6	methyl-CpG binding domain protein 6	4359.6	0.723331	0.0820158	8.81941	1.15066e-18	2.3783e-17
ABCE1	ATP binding cassette subfamily E member 1	3710.49	-0.715054	0.0810849	-8.81859	1.15908e-18	2.39329e-17
NAA15	N-alpha-acetyltransferase 15, NatA auxiliary subunit	2921.35	-0.746301	0.0846293	-8.81846	1.16043e-18	2.39369e-17
ATP10D	ATPase phospholipid transporting 10D (putative)	266.29	1.29314	0.146713	8.81405	1.20709e-18	2.48744e-17
CAPN2	calpain 2	7143.77	1.07094	0.121505	8.81392	1.20847e-18	2.48777e-17
GART	phosphoribosylglycinamide formyltransferase, phosphoribosylglycinamide synthetase, phosphoribosylaminoimidazole synthetase	7807.98	-0.637454	0.0724333	-8.80056	1.36131e-18	2.79682e-17
HOMER1	homer scaffold protein 1	146.662	-1.30872	0.148721	-8.79984	1.3701e-18	2.81206e-17
IDS	iduronate 2-sulfatase	1852.66	0.685774	0.0779414	8.79858	1.38556e-18	2.84095e-17
ZNF503-AS1	ZNF503 antisense RNA 1	43.7011	2.79134	0.317549	8.79026	1.49212e-18	3.05336e-17
XPNPEP2	X-prolyl aminopeptidase 2	4262.2	0.977004	0.111149	8.79007	1.49472e-18	3.05563e-17
MR1	major histocompatibility complex, class I-related	398.288	1.03776	0.118092	8.78774	1.52595e-18	3.11637e-17
UPK1A	uroplakin 1A	27.7092	-3.06944	0.349429	-8.78418	1.57513e-18	3.20724e-17
MMP24-AS1		2082.5	0.733017	0.0834621	8.78263	1.59699e-18	3.24854e-17
NCL	nucleolin	28579.7	-0.641453	0.0730506	-8.78094	1.62116e-18	3.29444e-17
TP53TG1	TP53 target 1	400.693	0.998477	0.113712	8.78077	1.62359e-18	3.29612e-17
RNF157	ring finger protein 157	216.917	-1.24653	0.142006	-8.77803	1.66368e-18	3.37416e-17
TRABD2B	TraB domain containing 2B	243.327	-1.1573	0.131843	-8.7779	1.66558e-18	3.37469e-17
LRRC19	leucine rich repeat containing 19	130.302	2.48661	0.283348	8.77584	1.69635e-18	3.43365e-17
GPR3	G protein-coupled receptor 3	38.3573	-2.41929	0.275893	-8.76893	1.8037e-18	3.64733e-17
PDE9A	phosphodiesterase 9A	85.1086	-1.97574	0.225323	-8.76847	1.81114e-18	3.65878e-17
TET2	tet methylcytosine dioxygenase 2	1499.1	1.04062	0.118752	8.76301	1.90108e-18	3.83671e-17
ERICH5	glutamate rich 5	191.241	1.47913	0.16882	8.76161	1.92484e-18	3.88084e-17
LEMD1	LEM domain containing 1	86.2315	-2.07998	0.237437	-8.76015	1.94988e-18	3.92748e-17
INSR	insulin receptor	1311.27	0.705334	0.0805228	8.75943	1.96237e-18	3.94876e-17
CRY1	cryptochrome circadian regulator 1	612.043	-0.786777	0.0898276	-8.75875	1.97435e-18	3.96898e-17
GBA		2171.21	0.749152	0.0855363	8.75829	1.98242e-18	3.98132e-17
MT-ND3		68132.5	0.757779	0.0865991	8.75043	2.12548e-18	4.26444e-17
NAMPT	nicotinamide phosphoribosyltransferase	2884.87	-0.663902	0.0759197	-8.7448	2.23408e-18	4.47796e-17
EPHB3	EPH receptor B3	931.917	-0.896173	0.10251	-8.74231	2.28384e-18	4.57325e-17
RBM5	RNA binding motif protein 5	5025.02	0.67235	0.0769224	8.74063	2.31813e-18	4.63739e-17
MARCH8		828.937	0.866893	0.0992503	8.73442	2.44916e-18	4.89475e-17
C5orf42		1274.36	0.843146	0.0965508	8.73267	2.48739e-18	4.96633e-17
HSD17B12	hydroxysteroid 17-beta dehydrogenase 12	4766.47	-0.714964	0.0818992	-8.7298	2.55113e-18	5.08863e-17
AQP5	aquaporin 5	10.1225	-3.76731	0.432142	-8.71776	2.83752e-18	5.6544e-17
ZSCAN12P1	zinc finger and SCAN domain containing 12 pseudogene 1	96.7133	-1.84976	0.212214	-8.71647	2.87009e-18	5.71377e-17
TAF9B	TATA-box binding protein associated factor 9b	640.602	0.899536	0.103272	8.71034	3.02964e-18	6.02556e-17
AC036108.2		63.2678	2.18673	0.251198	8.70522	3.16969e-18	6.298e-17
CDC25A	cell division cycle 25A	984.701	-1.01678	0.116894	-8.69835	3.36746e-18	6.68448e-17
DNASE1L1	deoxyribonuclease 1 like 1	1971	0.656416	0.0755083	8.6933	3.52059e-18	6.98171e-17
HOXB4	homeobox B4	132.864	-1.71948	0.197877	-8.68964	3.63587e-18	7.20338e-17
UBA2	ubiquitin like modifier activating enzyme 2	5730.43	-0.594149	0.0685106	-8.67236	4.23243e-18	8.3772e-17
DGKG	diacylglycerol kinase gamma	106.344	-1.5626	0.180186	-8.67216	4.23999e-18	8.38408e-17
MYH7B	myosin heavy chain 7B	702.2	-1.84132	0.212357	-8.67088	4.28803e-18	8.47092e-17
CDHR3	cadherin related family member 3	466.036	1.09893	0.126827	8.66476	4.52465e-18	8.92977e-17
AL035661.1		1741.36	0.899917	0.103955	8.65675	4.85391e-18	9.5704e-17
IER5L	immediate early response 5 like	568.458	-1.04425	0.120692	-8.65223	5.05009e-18	9.94766e-17
INO80C	INO80 complex subunit C	614.232	-0.843955	0.0975486	-8.65164	5.07645e-18	9.99e-17
TMCC1-AS1		148.409	1.3101	0.151564	8.64384	5.43556e-18	1.06762e-16
TNFSF9	TNF superfamily member 9	77.6259	-1.89819	0.219599	-8.64389	5.43332e-18	1.06762e-16
MUC5B	mucin 5B, oligomeric mucus/gel-forming	9.30723	-3.82168	0.442169	-8.64303	5.47402e-18	1.07415e-16
ACADS	acyl-CoA dehydrogenase short chain	1694.61	0.745588	0.0862944	8.64005	5.61884e-18	1.10152e-16
PLCD3	phospholipase C delta 3	1368.99	-0.710106	0.0821961	-8.63916	5.66277e-18	1.10907e-16
SEC24D	SEC24 homolog D, COPII coat complex component	1686.9	-1.02837	0.119071	-8.63663	5.78942e-18	1.1328e-16
SPACA6	sperm acrosome associated 6	165.95	-1.46448	0.169689	-8.63033	6.11765e-18	1.19588e-16
GLB1L	galactosidase beta 1 like	533.953	0.934665	0.108314	8.62923	6.17671e-18	1.20628e-16
AL354707.1		244.838	-1.35677	0.157284	-8.62626	6.33924e-18	1.23684e-16
AC019069.1		76.5961	-1.99508	0.231451	-8.61989	6.70164e-18	1.30631e-16
DERL3	derlin 3	307.458	-1.13127	0.131302	-8.61578	6.94648e-18	1.35275e-16
HPS1	HPS1 biogenesis of lysosomal organelles complex 3 subunit 1	2235.68	0.673189	0.0782611	8.60183	7.84535e-18	1.52491e-16
FAM3D	FAM3 metabolism regulating signaling molecule D	392.683	-0.926306	0.10774	-8.59757	8.14205e-18	1.57959e-16
RASAL1	RAS protein activator like 1	15.4945	-3.27415	0.381044	-8.59257	8.50462e-18	1.64837e-16
ALKBH7	alkB homolog 7	1120.04	0.775367	0.0902898	8.58754	8.8853e-18	1.72053e-16
CHST15	carbohydrate sulfotransferase 15	271.211	-1.33844	0.15588	-8.58638	8.97506e-18	1.73628e-16
LINC00543	long intergenic non-protein coding RNA 543	310.962	1.01151	0.117822	8.58507	9.07779e-18	1.7545e-16
HOXA11	homeobox A11	377.229	-0.962271	0.112094	-8.5845	9.12362e-18	1.7617e-16
HSD17B11	hydroxysteroid 17-beta dehydrogenase 11	2243.95	0.782427	0.0911478	8.58415	9.15074e-18	1.76528e-16
CDK20	cyclin dependent kinase 20	726.402	0.792306	0.0923034	8.58371	9.18591e-18	1.7704e-16
PARP6	poly(ADP-ribose) polymerase family member 6	1596.28	0.743234	0.0865936	8.58302	9.24162e-18	1.77947e-16
RELL2	RELT like 2	343.361	-1.06626	0.124271	-8.58016	9.47408e-18	1.82252e-16
CALR	calreticulin	28696.5	-0.639035	0.0745396	-8.57309	1.00746e-17	1.93623e-16
SLC25A32	solute carrier family 25 member 32	1807.94	-0.694411	0.0810465	-8.56806	1.05245e-17	2.02081e-16
VPS13B	vacuolar protein sorting 13 homolog B	5961.19	0.97827	0.114184	8.56751	1.05742e-17	2.02846e-16
LDLR	low density lipoprotein receptor	4157.85	-0.836605	0.0976844	-8.56437	1.08666e-17	2.0826e-16
SYF2	SYF2 pre-mRNA splicing factor	2207.32	0.658368	0.0768803	8.56354	1.0945e-17	2.09567e-16
AMBP	alpha-1-microglobulin/bikunin precursor	246.414	-1.00107	0.116905	-8.5631	1.09868e-17	2.10171e-16
LINC02251	long intergenic non-protein coding RNA 2251	96.9822	1.95132	0.227962	8.55982	1.13046e-17	2.16049e-16
CASP1	caspase 1	105.407	1.94984	0.22802	8.5512	1.21814e-17	2.32374e-16
TRIM7	tripartite motif containing 7	55.637	-2.02302	0.23689	-8.53992	1.34312e-17	2.55978e-16
FER1L4	fer-1 like family member 4 (pseudogene)	316.555	-1.34403	0.157392	-8.53935	1.34977e-17	2.57007e-16
TMEM178A	transmembrane protein 178A	164.618	1.58514	0.185799	8.53147	1.44494e-17	2.74872e-16
TBC1D4	TBC1 domain family member 4	27778.9	0.619563	0.0726647	8.52633	1.51067e-17	2.86845e-16
TMEM253	transmembrane protein 253	286.901	1.02639	0.120378	8.52639	1.50992e-17	2.86845e-16
TSC1	TSC complex subunit 1	3807.8	0.760854	0.0892374	8.52617	1.51269e-17	2.86965e-16
PPP1R1B	protein phosphatase 1 regulatory inhibitor subunit 1B	10656.5	-0.732449	0.0859398	-8.52282	1.55719e-17	2.95133e-16
MRPS15	mitochondrial ribosomal protein S15	1645.99	-0.882467	0.10359	-8.51884	1.61158e-17	3.05059e-16
CIRBP	cold inducible RNA binding protein	3619.95	0.594218	0.069754	8.51877	1.61253e-17	3.05059e-16
MOGAT3	monoacylglycerol O-acyltransferase 3	803.5	-0.943479	0.110774	-8.51715	1.63522e-17	3.09067e-16
MGAT4A	alpha-1,3-mannosyl-glycoprotein 4-beta-N-acetylglucosaminyltransferase A	4303.38	0.63019	0.0740571	8.50952	1.7466e-17	3.29816e-16
NR0B2	nuclear receptor subfamily 0 group B member 2	271.074	1.13908	0.133863	8.50926	1.75047e-17	3.30242e-16
HEPH	hephaestin	10729.7	0.717945	0.0843884	8.50763	1.77527e-17	3.34614e-16
RPF2	ribosome production factor 2 homolog	1306.49	-0.722631	0.0849411	-8.50744	1.77819e-17	3.34858e-16
GAL3ST1	galactose-3-O-sulfotransferase 1	395.101	0.989137	0.116271	8.50715	1.78266e-17	3.35391e-16
HFE	homeostatic iron regulator	1217.17	0.727317	0.0855022	8.50641	1.79397e-17	3.37211e-16
RUBCNL	rubicon like autophagy enhancer	1681.55	0.649408	0.0763605	8.5045	1.82383e-17	3.42509e-16
VPS11	VPS11 core subunit of CORVET and HOPS complexes	2274.49	0.638619	0.0751034	8.5032	1.84437e-17	3.4605e-16
AL161431.1		753.345	-2.24404	0.263967	-8.50121	1.8763e-17	3.51721e-16
FBXO31	F-box protein 31	2458.16	0.598126	0.0703998	8.49613	1.9602e-17	3.67114e-16
ZC3H12B	zinc finger CCCH-type containing 12B	572.161	0.882961	0.103938	8.49509	1.97776e-17	3.70064e-16
ST8SIA6	ST8 alpha-N-acetyl-neuraminide alpha-2,8-sialyltransferase 6	77.4444	-3.9103	0.460473	-8.49192	2.03244e-17	3.7995e-16
STEAP4	STEAP4 metalloreductase	96.3033	2.18974	0.25787	8.49162	2.03769e-17	3.80463e-16
F2	coagulation factor II, thrombin	10.442	-3.6982	0.435515	-8.49156	2.03889e-17	3.80463e-16
MORF4L2	mortality factor 4 like 2	8429.45	-0.607253	0.0715164	-8.49111	2.04673e-17	3.8158e-16
AC078860.1		67.801	2.19967	0.259083	8.49021	2.06257e-17	3.84183e-16
ETF1	eukaryotic translation termination factor 1	3947.67	-0.641602	0.0755915	-8.48775	2.10668e-17	3.92044e-16
CA5BP1	carbonic anhydrase 5B pseudogene 1	878.08	-0.772256	0.0909926	-8.48702	2.11995e-17	3.94158e-16
AP000357.2		57.9806	2.95021	0.347631	8.48661	2.12758e-17	3.95218e-16
CGNL1	cingulin like 1	394.332	-0.957033	0.112822	-8.48265	2.20124e-17	4.08531e-16
AC103760.1		88.8988	1.80392	0.212738	8.47954	2.26085e-17	4.19216e-16
TRPM3	transient receptor potential cation channel subfamily M member 3	619.884	1.07452	0.126779	8.47555	2.33967e-17	4.3344e-16
BDNF-AS	BDNF antisense RNA	172.865	1.48612	0.175394	8.47308	2.38993e-17	4.42353e-16
DNM1	dynamin 1	303.406	-0.887855	0.104829	-8.46955	2.46341e-17	4.55542e-16
EIF4EBP1	eukaryotic translation initiation factor 4E binding protein 1	1000.19	-0.80366	0.0949122	-8.4674	2.50925e-17	4.63601e-16
PLK1	polo like kinase 1	3638.57	-0.87458	0.103317	-8.46504	2.56059e-17	4.72662e-16
ABCC5	ATP binding cassette subfamily C member 5	2179.74	0.800092	0.0945775	8.45964	2.68196e-17	4.94622e-16
HSPA9	heat shock protein family A (Hsp70) member 9	15008.9	-0.609463	0.0720521	-8.45864	2.70503e-17	4.98429e-16
ASB9	ankyrin repeat and SOCS box containing 9	157.113	-1.47166	0.174001	-8.4578	2.72464e-17	5.01593e-16
LTBP2	latent transforming growth factor beta binding protein 2	179.368	1.54232	0.182477	8.45213	2.86031e-17	5.26098e-16
HAS3	hyaluronan synthase 3	155.51	-1.37202	0.162331	-8.45199	2.86374e-17	5.26256e-16
SEC13	SEC13 homolog, nuclear pore and COPII coat complex component	3014.71	-0.630692	0.0746676	-8.44667	2.9974e-17	5.50328e-16
CYP4V2	cytochrome P450 family 4 subfamily V member 2	734.498	0.8932	0.105804	8.44203	3.11872e-17	5.7209e-16
S100A16	S100 calcium binding protein A16	3833.05	-0.788673	0.0934286	-8.44144	3.13445e-17	5.74462e-16
CCT6A	chaperonin containing TCP1 subunit 6A	11812.8	-0.640169	0.0758543	-8.43946	3.18807e-17	5.83769e-16
MRPL3	mitochondrial ribosomal protein L3	3099.22	-0.652978	0.0773838	-8.43818	3.2231e-17	5.89659e-16
CCNB1	cyclin B1	3238.91	-0.939168	0.111302	-8.43799	3.22845e-17	5.90112e-16
AARS		6394.98	-0.669332	0.0793485	-8.43534	3.30235e-17	6.03082e-16
DESI2	desumoylating isopeptidase 2	3079.55	-0.783606	0.0929329	-8.43195	3.39959e-17	6.1919e-16
SIX2	SIX homeobox 2	53.1888	-2.11433	0.251037	-8.42239	3.68869e-17	6.7125e-16
AP005233.2		51.7893	-2.08704	0.247902	-8.41883	3.80262e-17	6.9137e-16
PDK1	pyruvate dehydrogenase kinase 1	2645.65	-1.79898	0.21381	-8.41392	3.96516e-17	7.20285e-16
GPRIN2	G protein regulated inducer of neurite outgrowth 2	235.01	1.54443	0.183618	8.41111	4.06148e-17	7.37131e-16
NUMA1	nuclear mitotic apparatus protein 1	19939.9	0.69761	0.082951	8.40991	4.10333e-17	7.44069e-16
AC244502.1		9.66181	-3.71886	0.44225	-8.40895	4.13691e-17	7.49497e-16
BAZ2B	bromodomain adjacent to zinc finger domain 2B	2525.63	0.856208	0.101825	8.40862	4.14878e-17	7.50985e-16
EPHA10	EPH receptor A10	125.394	1.45964	0.173597	8.4082	4.16337e-17	7.52962e-16
PHLDA2	pleckstrin homology like domain family A member 2	339.188	-1.36348	0.16217	-8.4077	4.18138e-17	7.55553e-16
CYB561D1	cytochrome b561 family member D1	1362	0.609773	0.0725339	8.40674	4.21573e-17	7.61092e-16
CABLES2	Cdk5 and Abl enzyme substrate 2	4240.64	0.659512	0.0784541	8.40634	4.22989e-17	7.62977e-16
IDNK	IDNK gluconokinase	454.216	0.931624	0.110859	8.40368	4.32708e-17	7.79824e-16
DACT2	dishevelled binding antagonist of beta catenin 2	28.0671	-2.67201	0.318053	-8.40115	4.42128e-17	7.96102e-16
ACOT1	acyl-CoA thioesterase 1	231.682	-1.05853	0.126044	-8.39811	4.53707e-17	8.16236e-16
PNCK	pregnancy up-regulated nonubiquitous CaM kinase	85.4901	-3.40866	0.405959	-8.39657	4.59725e-17	8.26338e-16
LRRFIP1	LRR binding FLII interacting protein 1	2971.73	-0.585335	0.0697224	-8.39523	4.6498e-17	8.35054e-16
PSMD5-AS1		1715.63	0.677836	0.0807539	8.39384	4.70503e-17	8.44235e-16
CROT	carnitine O-octanoyltransferase	501.929	0.821007	0.0978288	8.39228	4.768e-17	8.54787e-16
TLR2	toll like receptor 2	335.626	0.995269	0.118636	8.38928	4.89122e-17	8.76112e-16
GOT2	glutamic-oxaloacetic transaminase 2	4962.94	-0.637306	0.0759925	-8.38644	5.01103e-17	8.96791e-16
ACAT1	acetyl-CoA acetyltransferase 1	3330.34	-0.758392	0.0904334	-8.38619	5.02165e-17	8.9791e-16
SNX21	sorting nexin family member 21	1531.51	0.707273	0.084342	8.38577	5.03927e-17	9.00276e-16
PAK1IP1	PAK1 interacting protein 1	1240.02	-0.848269	0.10117	-8.38463	5.08855e-17	9.08291e-16
ATP1A1-AS1	ATP1A1 antisense RNA 1	86.6493	1.66357	0.198458	8.38248	5.18231e-17	9.24223e-16
SOX12	SRY-box transcription factor 12	735.667	-0.911444	0.108734	-8.38233	5.18905e-17	9.24624e-16
TMEM51	transmembrane protein 51	1916.24	0.611643	0.0730519	8.37273	5.63005e-17	1.00233e-15
HABP2	hyaluronan binding protein 2	32.1507	-2.59419	0.309849	-8.37243	5.64401e-17	1.00395e-15
CRYBG1	crystallin beta-gamma domain containing 1	1964.23	0.815304	0.097412	8.36965	5.77913e-17	1.02709e-15
MINDY1	MINDY lysine 48 deubiquitinase 1	2130.58	0.732361	0.0876256	8.35784	6.38758e-17	1.13327e-15
GNL3	G protein nucleolar 3	4346.6	-0.669703	0.0802183	-8.3485	6.9133e-17	1.22549e-15
TPI1	triosephosphate isomerase 1	19544.3	-0.755513	0.0905191	-8.34645	7.03471e-17	1.24593e-15
SLC19A2	solute carrier family 19 member 2	1368.65	-0.628158	0.0753077	-8.34122	7.35256e-17	1.29999e-15
MGST1	microsomal glutathione S-transferase 1	4474.84	-0.809407	0.0970568	-8.33952	7.45936e-17	1.31773e-15
FARP1	FERM, ARH/RhoGEF and pleckstrin domain protein 1	8991.7	-0.611247	0.0733117	-8.33765	7.5782e-17	1.33758e-15
SKAP1	src kinase associated phosphoprotein 1	643.12	-0.781068	0.0936991	-8.33592	7.69004e-17	1.35615e-15
FAM216A	family with sequence similarity 216 member A	113.211	-1.71927	0.206288	-8.33431	7.7952e-17	1.37352e-15
HS3ST1	heparan sulfate-glucosamine 3-sulfotransferase 1	242.77	1.27034	0.15247	8.33176	7.96502e-17	1.40224e-15
HERPUD1	homocysteine inducible ER protein with ubiquitin like domain 1	2142.52	-0.821218	0.0985922	-8.32945	8.12202e-17	1.42865e-15
HOXD9	homeobox D9	54.6564	-1.99716	0.239887	-8.32542	8.40318e-17	1.47685e-15
UAP1	UDP-N-acetylglucosamine pyrophosphorylase 1	3689.19	-0.617928	0.0742324	-8.32424	8.48748e-17	1.48911e-15
DEGS2	delta 4-desaturase, sphingolipid 2	1398.95	0.780316	0.0937391	8.32434	8.48034e-17	1.48911e-15
LMCD1	LIM and cysteine rich domains 1	485.664	-0.992127	0.119234	-8.32082	8.73543e-17	1.53131e-15
TMSB4X	thymosin beta 4 X-linked	17802.8	-0.969227	0.11656	-8.3153	9.15228e-17	1.60165e-15
ILVBL	ilvB acetolactate synthase like	2840.8	0.672783	0.0809425	8.31186	9.42149e-17	1.64736e-15
BACE1	beta-secretase 1	1758.88	0.628241	0.0755904	8.31112	9.48002e-17	1.65618e-15
MTHFD1L	methylenetetrahydrofolate dehydrogenase (NADP+ dependent) 1 like	2731.33	-0.968148	0.116495	-8.31066	9.51742e-17	1.6613e-15
LYAR	Ly1 antibody reactive	1061.46	-0.906058	0.109032	-8.31003	9.56763e-17	1.66865e-15
DBF4	DBF4 zinc finger	1332.03	-0.741045	0.0891866	-8.30893	9.65699e-17	1.68281e-15
MAD2L1	mitotic arrest deficient 2 like 1	1856.99	-0.87604	0.105581	-8.29736	1.06447e-16	1.85178e-15
FOXA2	forkhead box A2	1577.56	-0.672081	0.081002	-8.2971	1.06684e-16	1.85433e-15
AL590666.2		712.483	-0.78856	0.0950419	-8.29697	1.06803e-16	1.85483e-15
ARHGAP33	Rho GTPase activating protein 33	1600.07	0.85169	0.102663	8.29597	1.07706e-16	1.86894e-15
IER5	immediate early response 5	1152.86	-0.715765	0.086324	-8.29162	1.1172e-16	1.93694e-15
SPG11	SPG11 vesicle trafficking associated, spatacsin	4019.15	0.587692	0.0708995	8.28909	1.14123e-16	1.97694e-15
MFAP2	microfibril associated protein 2	38.6253	-2.1901	0.264348	-8.28489	1.18216e-16	2.04441e-15
GNPTG	N-acetylglucosamine-1-phosphate transferase subunit gamma	1771.51	0.709882	0.0856831	8.28497	1.18136e-16	2.04441e-15
NUDCD1	NudC domain containing 1	2183.62	-0.619219	0.0747655	-8.28215	1.20971e-16	2.09029e-15
GLIS2	GLIS family zinc finger 2	208.229	-1.33564	0.161281	-8.28148	1.21653e-16	2.1003e-15
PRR15	proline rich 15	1911.85	0.752898	0.0909507	8.2781	1.25157e-16	2.15899e-15
MPZ	myelin protein zero	61.7818	-1.73054	0.20908	-8.27691	1.26417e-16	2.1789e-15
GLOD5	glyoxalase domain containing 5	164.211	1.32675	0.16035	8.27412	1.29411e-16	2.22863e-15
PDHB	pyruvate dehydrogenase E1 subunit beta	2549.7	-0.707093	0.0854881	-8.27125	1.32562e-16	2.28098e-15
ZNF385A	zinc finger protein 385A	160.91	-1.40658	0.170094	-8.26946	1.34571e-16	2.3136e-15
TTBK1	tau tubulin kinase 1	78.9565	-1.68276	0.203533	-8.26773	1.36536e-16	2.34543e-15
GPR160	G protein-coupled receptor 160	1857.14	0.84896	0.102723	8.26458	1.40186e-16	2.40612e-15
JPH1	junctophilin 1	1207.4	-0.733484	0.0887701	-8.26274	1.42364e-16	2.44146e-15
NBDY	negative regulator of P-body association	1519.65	0.687824	0.0832702	8.26016	1.45483e-16	2.49287e-15
NR1H3	nuclear receptor subfamily 1 group H member 3	981.587	-0.7066	0.0855497	-8.25952	1.46263e-16	2.50414e-15
TMEM241	transmembrane protein 241	465.979	-0.83194	0.100778	-8.25518	1.51672e-16	2.59458e-15
C10orf10		131.862	1.83259	0.222029	8.25382	1.53404e-16	2.62204e-15
CNKSR1	connector enhancer of kinase suppressor of Ras 1	2143.57	0.641857	0.0777984	8.25026	1.58047e-16	2.69915e-15
NEDD4	NEDD4 E3 ubiquitin protein ligase	3458.44	0.7089	0.0859635	8.24651	1.63081e-16	2.7828e-15
HMGA2	high mobility group AT-hook 2	321.977	-1.00326	0.121683	-8.24485	1.65363e-16	2.8194e-15
MICA	MHC class I polypeptide-related sequence A	786.944	-0.809108	0.0981447	-8.24403	1.66505e-16	2.83653e-15
PTPN21	protein tyrosine phosphatase non-receptor type 21	756.371	0.689314	0.0836533	8.24013	1.72028e-16	2.92818e-15
MIR3936HG	MIR3936 host gene	218.399	1.13328	0.13758	8.23724	1.76228e-16	2.99718e-15
PARP10	poly(ADP-ribose) polymerase family member 10	4828.27	0.665431	0.0807907	8.23647	1.77361e-16	3.01396e-15
COA1	cytochrome c oxidase assembly factor 1	1604.75	-0.689139	0.0837097	-8.23249	1.83355e-16	3.11325e-15
C5	complement C5	547.461	0.944963	0.114804	8.2311	1.85501e-16	3.14708e-15
CIDEC	cell death inducing DFFA like effector c	38.6844	-2.38209	0.289467	-8.22922	1.88441e-16	3.19168e-15
AL133216.2		936.224	0.680406	0.0826886	8.22854	1.89507e-16	3.2071e-15
RASL11A	RAS like family 11 member A	533.175	1.1139	0.135374	8.22836	1.8979e-16	3.20924e-15
EBP	EBP cholestenol delta-isomerase	9636.68	-0.720546	0.0875747	-8.22779	1.90705e-16	3.22207e-15
TNS3	tensin 3	8734.5	0.692218	0.0841339	8.22757	1.91043e-16	3.22513e-15
SLC6A14	solute carrier family 6 member 14	20.2846	-3.13691	0.38132	-8.22645	1.92851e-16	3.25298e-15
TOM1	target of myb1 membrane trafficking protein	2058.02	0.66435	0.0807617	8.22605	1.93483e-16	3.26096e-15
TMEM97	transmembrane protein 97	3659.05	-0.735903	0.0894981	-8.22255	1.99222e-16	3.35494e-15
ASPHD1	aspartate beta-hydroxylase domain containing 1	1300.37	0.751272	0.0914249	8.21737	2.08011e-16	3.50007e-15
REG1A	regenerating family member 1 alpha	13064.1	0.995765	0.121234	8.21357	2.1471e-16	3.60984e-15
ART3	ADP-ribosyltransferase 3 (inactive)	8.9883	-3.60611	0.439083	-8.21283	2.16032e-16	3.6291e-15
RFK	riboflavin kinase	2136.81	-0.669612	0.0815537	-8.21069	2.19925e-16	3.68845e-15
ARHGEF19	Rho guanine nucleotide exchange factor 19	1558.9	-0.742542	0.0904402	-8.21031	2.20625e-16	3.69718e-15
HAS2-AS1	HAS2 antisense RNA 1	54.2518	-1.9177	0.23359	-8.20967	2.21796e-16	3.71378e-15
CTSE	cathepsin E	28.9052	-2.43545	0.296817	-8.20523	2.30148e-16	3.85048e-15
STARD5	StAR related lipid transfer domain containing 5	732.391	0.744538	0.090766	8.20283	2.34799e-16	3.9251e-15
IQGAP2	IQ motif containing GTPase activating protein 2	1964.05	-0.636329	0.0775813	-8.20209	2.36241e-16	3.94599e-15
GRHL3	grainyhead like transcription factor 3	179.061	-1.34437	0.163938	-8.20048	2.39432e-16	3.99604e-15
AL359075.2		149.028	1.41686	0.172875	8.19589	2.48739e-16	4.148e-15
NAA50	N-alpha-acetyltransferase 50, NatE catalytic subunit	5215.16	-0.733334	0.089491	-8.1945	2.51633e-16	4.19286e-15
LBX2-AS1	LBX2 antisense RNA 1	783.706	0.758479	0.0926113	8.18991	2.61417e-16	4.35236e-15
MPP7	MAGUK p55 scaffold protein 7	2558.86	-0.672833	0.0821613	-8.18917	2.6303e-16	4.37567e-15
KIAA1211		1128.6	0.968402	0.118305	8.18567	2.70801e-16	4.49765e-15
PARVB	parvin beta	1534.72	-0.671748	0.0821336	-8.17872	2.86873e-16	4.76075e-15
ZNF266	zinc finger protein 266	1315.59	0.627319	0.0767167	8.17708	2.90807e-16	4.82214e-15
NLN	neurolysin	1504.96	-0.714582	0.0874163	-8.17447	2.97172e-16	4.92371e-15
PNPLA2	patatin like phospholipase domain containing 2	3304.06	0.822767	0.100653	8.17427	2.97668e-16	4.92795e-15
CCDC71L	coiled-coil domain containing 71 like	964.574	0.679348	0.0831458	8.17056	3.06953e-16	5.07758e-15
MEP1A	meprin A subunit alpha	3534.84	-0.764436	0.0935654	-8.17007	3.08205e-16	5.09009e-15
SCARB1	scavenger receptor class B member 1	4246.31	-0.660669	0.0808968	-8.16682	3.16619e-16	5.22065e-15
INPP5J	inositol polyphosphate-5-phosphatase J	999.169	0.864029	0.105837	8.16375	3.24793e-16	5.34685e-15
ZNF624	zinc finger protein 624	243.561	1.11794	0.137159	8.15067	3.619e-16	5.94343e-15
TMEM167A	transmembrane protein 167A	2251.93	-0.704048	0.0863827	-8.15033	3.6292e-16	5.95542e-15
SRP14-AS1		314.951	1.09636	0.134525	8.14986	3.64344e-16	5.97402e-15
ANXA6	annexin A6	953.922	-0.916185	0.11244	-8.14825	3.69238e-16	6.04943e-15
SMOX	spermine oxidase	2003.92	-0.635239	0.0780438	-8.13952	3.96851e-16	6.49148e-15
FAXDC2	fatty acid hydroxylase domain containing 2	600.544	1.24048	0.152421	8.13851	4.00183e-16	6.54077e-15
UGT1A8	UDP glucuronosyltransferase family 1 member A8	279.145	1.09775	0.134915	8.13658	4.06598e-16	6.64035e-15
RBBP8NL	RBBP8 N-terminal like	1117.55	0.799209	0.0982372	8.1355	4.10244e-16	6.69457e-15
UGT2A3	UDP glucuronosyltransferase family 2 member A3	95.9543	2.05898	0.253629	8.11809	4.73571e-16	7.71571e-15
CCDC175	coiled-coil domain containing 175	110.154	1.63534	0.201441	8.11818	4.73214e-16	7.71571e-15
WDTC1	WD and tetratricopeptide repeats 1	3801.89	0.597144	0.0735819	8.11537	4.8431e-16	7.88443e-15
SLC6A8	solute carrier family 6 member 8	12170.7	-2.14919	0.264968	-8.11113	5.01521e-16	8.15816e-15
UBE2S	ubiquitin conjugating enzyme E2 S	1705.81	-1.01234	0.124924	-8.10365	5.33347e-16	8.66901e-15
BZW2	basic leucine zipper and W2 domains 2	5537.43	-0.593556	0.0732563	-8.10245	5.3862e-16	8.74778e-15
PFKFB3	6-phosphofructo-2-kinase/fructose-2,6-biphosphatase 3	3486.16	-0.888294	0.109639	-8.10196	5.40803e-16	8.7763e-15
C1QBP	complement C1q binding protein	5571.78	-0.726561	0.0896896	-8.10084	5.45795e-16	8.85032e-15
COL6A1	collagen type VI alpha 1 chain	2036.39	0.618559	0.0763729	8.09919	5.53245e-16	8.96406e-15
CHRM3	cholinergic receptor muscarinic 3	768.822	0.838453	0.103585	8.09436	5.75681e-16	9.32022e-15
GPRASP2	G protein-coupled receptor associated sorting protein 2	289.249	0.966384	0.119486	8.08787	6.07176e-16	9.82238e-15
NAALADL1	N-acetylated alpha-linked acidic dipeptidase like 1	1247.75	0.655113	0.0810111	8.08671	6.12964e-16	9.90821e-15
ABHD6	abhydrolase domain containing 6, acylglycerol lipase	415.407	-0.807868	0.0999805	-8.08025	6.46333e-16	1.04247e-14
CYTH3	cytohesin 3	2438.96	0.645063	0.0798321	8.08024	6.46368e-16	1.04247e-14
SLC25A29	solute carrier family 25 member 29	3354.32	0.729081	0.0902302	8.08023	6.46436e-16	1.04247e-14
WDR66		83.8354	-1.72636	0.213693	-8.07866	6.54836e-16	1.05518e-14
EFHC1	EF-hand domain containing 1	1165.49	0.779753	0.0965397	8.07702	6.63666e-16	1.06857e-14
C16orf74	chromosome 16 open reading frame 74	32.9332	-2.3475	0.291049	-8.06567	7.28378e-16	1.17002e-14
GTF2A2	general transcription factor IIA subunit 2	942.052	-0.833275	0.103365	-8.06144	7.54002e-16	1.21023e-14
SBSPON	somatomedin B and thrombospondin type 1 domain containing	31.1203	-3.51171	0.435853	-8.0571	7.81267e-16	1.25302e-14
LINC00893		236.212	1.26345	0.156848	8.05527	7.93047e-16	1.27092e-14
PSPH	phosphoserine phosphatase	1071.58	-0.934987	0.116121	-8.05181	8.15784e-16	1.30532e-14
SIGIRR	single Ig and TIR domain containing	2987.54	0.601816	0.0747532	8.05071	8.23121e-16	1.31603e-14
ID2	inhibitor of DNA binding 2	288.833	-1.90196	0.236257	-8.05038	8.25387e-16	1.31863e-14
PGAM5	PGAM family member 5, mitochondrial serine/threonine protein phosphatase	2049.41	-0.764565	0.0950273	-8.04574	8.57238e-16	1.36845e-14
ALDH3B2	aldehyde dehydrogenase 3 family member B2	13.4059	-3.31008	0.411446	-8.04498	8.62578e-16	1.37591e-14
EDAR	ectodysplasin A receptor	1271.57	-0.784211	0.0975445	-8.03952	9.01909e-16	1.43753e-14
ONECUT2	one cut homeobox 2	149.66	-1.44285	0.179615	-8.03303	9.50917e-16	1.51446e-14
CLK4	CDC like kinase 4	886.702	0.737429	0.0918724	8.02667	1.00156e-15	1.59266e-14
SLC2A1	solute carrier family 2 member 1	8345.24	-2.47437	0.308474	-8.02132	1.04612e-15	1.66094e-14
PLIN2	perilipin 2	4063.3	-0.862727	0.107569	-8.02024	1.05538e-15	1.67435e-14
CTC1	CST telomere replication complex component 1	1987.13	0.733464	0.0916149	8.00595	1.18551e-15	1.87501e-14
APBA1	amyloid beta precursor protein binding family A member 1	122.894	-1.3542	0.169193	-8.00383	1.20611e-15	1.90611e-14
HSPA14	heat shock protein family A (Hsp70) member 14	1651.56	-0.648024	0.080998	-8.0005	1.23912e-15	1.95678e-14
LURAP1L	leucine rich adaptor protein 1 like	311.605	-1.00331	0.125452	-7.99755	1.26915e-15	2.00113e-14
DBI	diazepam binding inhibitor, acyl-CoA binding protein	10403.1	-0.676108	0.0845971	-7.9921	1.32661e-15	2.09012e-14
BRI3	brain protein I3	2528.99	0.587247	0.0734973	7.99005	1.34884e-15	2.12352e-14
WNT3	Wnt family member 3	411.438	-0.948587	0.118769	-7.9868	1.38491e-15	2.17864e-14
SLC5A12	solute carrier family 5 member 12	71.2506	2.13673	0.26768	7.98242	1.43491e-15	2.25557e-14
ETV4	ETS variant transcription factor 4	2114.17	-1.75352	0.219684	-7.98199	1.43991e-15	2.2617e-14
AC003072.1		198.127	1.06697	0.133687	7.98107	1.45071e-15	2.27691e-14
PRELID3A	PRELI domain containing 3A	131.376	-1.29146	0.161892	-7.9773	1.49563e-15	2.34564e-14
AC129507.2		65.4245	1.83829	0.230459	7.97665	1.5036e-15	2.35632e-14
RNF135	ring finger protein 135	791.107	0.694109	0.0870525	7.97344	1.54311e-15	2.41457e-14
ERMAP	erythroblast membrane associated protein (Scianna blood group)	817.855	0.735929	0.0923829	7.96607	1.63799e-15	2.55721e-14
STIM1	stromal interaction molecule 1	4993.7	0.596755	0.0749121	7.96607	1.63801e-15	2.55721e-14
AC098934.2		293.813	1.16473	0.146248	7.96406	1.6649e-15	2.59721e-14
SNX33	sorting nexin 33	3137.18	0.695233	0.08732	7.9619	1.6942e-15	2.64093e-14
ALPK1	alpha kinase 1	993.572	0.765495	0.0961557	7.961	1.70659e-15	2.65822e-14
SETD1B	SET domain containing 1B, histone lysine methyltransferase	2942.52	0.790091	0.0992722	7.95883	1.73676e-15	2.70317e-14
RFLNB	refilin B	76.6757	-1.76502	0.221883	-7.95473	1.79517e-15	2.79196e-14
ETFB	electron transfer flavoprotein subunit beta	1625.26	-0.722313	0.0908345	-7.95197	1.83569e-15	2.85281e-14
TMEM141	transmembrane protein 141	1823.02	-0.980167	0.123298	-7.94955	1.87186e-15	2.90683e-14
UTP15	UTP15 small subunit processome component	658.252	-0.776611	0.0977384	-7.94581	1.92923e-15	2.99365e-14
NOLC1	nucleolar and coiled-body phosphoprotein 1	6120.38	-0.674632	0.0849388	-7.94257	1.98035e-15	3.06835e-14
ZBTB42	zinc finger and BTB domain containing 42	488.432	0.85556	0.107759	7.93956	2.02901e-15	3.14138e-14
AQP6	aquaporin 6	33.2262	-2.14758	0.270605	-7.9362	2.08472e-15	3.22034e-14
EREG	epiregulin	1224.09	-1.04183	0.13128	-7.93593	2.08928e-15	3.22496e-14
AC005833.2		44.0183	2.19642	0.276777	7.93571	2.09289e-15	3.22568e-14
INTS13	integrator complex subunit 13	1064.93	-0.622662	0.0784629	-7.93576	2.09211e-15	3.22568e-14
BTG1	BTG anti-proliferation factor 1	1491.08	-1.00797	0.127024	-7.93532	2.09956e-15	3.23355e-14
SOX4	SRY-box transcription factor 4	6303.73	-0.601569	0.0758275	-7.93339	2.13248e-15	3.28178e-14
AC004233.3		290.202	0.964848	0.121643	7.9318	2.16e-15	3.32165e-14
INAVA	innate immunity activator	6844.85	0.649404	0.0818844	7.93074	2.17836e-15	3.34737e-14
C16orf62		425.777	0.918441	0.115813	7.93041	2.18431e-15	3.35401e-14
ATF4	activating transcription factor 4	10226.1	-0.624817	0.078815	-7.92765	2.23332e-15	3.42671e-14
NAPEPLD	N-acyl phosphatidylethanolamine phospholipase D	1476.04	0.693085	0.0874825	7.92255	2.32683e-15	3.56751e-14
CCT8	chaperonin containing TCP1 subunit 8	11291.2	-0.588312	0.0743338	-7.91446	2.48329e-15	3.80456e-14
CLDN9	claudin 9	327.14	1.14038	0.144091	7.91429	2.48678e-15	3.80707e-14
HAVCR1	hepatitis A virus cellular receptor 1	12.8771	-3.38878	0.428201	-7.91401	2.4923e-15	3.81269e-14
LEPR	leptin receptor	202.566	-1.22329	0.154627	-7.9112	2.54925e-15	3.8969e-14
TRPS1	transcriptional repressor GATA binding 1	170.616	-1.21196	0.153207	-7.91063	2.56085e-15	3.91172e-14
PPP1R3G	protein phosphatase 1 regulatory subunit 3G	73.3121	-2.14124	0.270706	-7.90981	2.57783e-15	3.93346e-14
TC2N	tandem C2 domains, nuclear	1271.14	-0.624515	0.078955	-7.90976	2.57891e-15	3.93346e-14
F12	coagulation factor XII	432.338	-0.86256	0.109076	-7.90788	2.61811e-15	3.99029e-14
CDK6	cyclin dependent kinase 6	23776.7	0.682597	0.0863367	7.90623	2.65306e-15	4.04056e-14
NEU1	neuraminidase 1	7519.57	0.622482	0.0787701	7.90251	2.73335e-15	4.15976e-14
COLCA2		131.208	-1.49192	0.188863	-7.89947	2.80087e-15	4.25936e-14
DPY19L1	dpy-19 like C-mannosyltransferase 1	1356.05	-0.722729	0.0915218	-7.8968	2.86163e-15	4.34853e-14
ARHGEF37	Rho guanine nucleotide exchange factor 37	1013	0.81078	0.102727	7.89256	2.96055e-15	4.49553e-14
LRRC3	leucine rich repeat containing 3	860.14	-0.61992	0.0785802	-7.889	3.04607e-15	4.62197e-14
SLC38A2	solute carrier family 38 member 2	3537.64	-0.764761	0.0969771	-7.886	3.12036e-15	4.7312e-14
SDCCAG3		2513.94	-0.677802	0.0859686	-7.88429	3.16322e-15	4.79265e-14
PLAGL1	PLAG1 like zinc finger 1	1355.63	0.77758	0.0986537	7.88191	3.22403e-15	4.88118e-14
SYT13	synaptotagmin 13	231.604	1.05295	0.1336	7.88135	3.23859e-15	4.89961e-14
ST18	ST18 C2H2C-type zinc finger transcription factor	48.0911	-2.00455	0.254468	-7.87741	3.34227e-15	5.05276e-14
DPCD	deleted in primary ciliary dyskinesia homolog (mouse)	268.874	-1.23976	0.157464	-7.87324	3.45561e-15	5.22026e-14
MYC	MYC proto-oncogene, bHLH transcription factor	6524.61	-0.765379	0.0972677	-7.8688	3.58071e-15	5.40526e-14
CCDC28B	coiled-coil domain containing 28B	59.1807	-2.03661	0.258888	-7.86675	3.63962e-15	5.49016e-14
ARL4C	ADP ribosylation factor like GTPase 4C	121.084	-1.45328	0.184814	-7.86343	3.73745e-15	5.62947e-14
TFB1M	transcription factor B1, mitochondrial	686.256	-0.784846	0.0998266	-7.86209	3.77783e-15	5.68489e-14
HSD3B7	hydroxy-delta-5-steroid dehydrogenase, 3 beta- and steroid delta-isomerase 7	1770.04	0.646901	0.0822818	7.86202	3.77978e-15	5.68489e-14
BUB1	BUB1 mitotic checkpoint serine/threonine kinase	2947.96	-0.822377	0.104643	-7.85891	3.8748e-15	5.82291e-14
ZDHHC14	zinc finger DHHC-type palmitoyltransferase 14	1125.51	0.624575	0.0794743	7.85884	3.87722e-15	5.82291e-14
SNHG18	small nucleolar RNA host gene 18	1833.94	0.616662	0.0785037	7.85519	3.99153e-15	5.98584e-14
S100A11	S100 calcium binding protein A11	10690.7	-0.771323	0.0982039	-7.8543	4.02021e-15	6.01852e-14
AL139384.2		85.2899	1.57595	0.20065	7.85424	4.02211e-15	6.01852e-14
CREG1	cellular repressor of E1A stimulated genes 1	8835.69	0.619082	0.0788304	7.85334	4.051e-15	6.05734e-14
INHA	inhibin subunit alpha	38.2867	-2.3417	0.298185	-7.85318	4.05604e-15	6.06045e-14
UBA6	ubiquitin like modifier activating enzyme 6	2576.75	-0.657302	0.0837051	-7.85259	4.07527e-15	6.08477e-14
RNF152	ring finger protein 152	33.3587	-2.63993	0.336193	-7.85244	4.08019e-15	6.0877e-14
MAN1A1	mannosidase alpha class 1A member 1	6178.68	-0.604886	0.0770784	-7.84768	4.23811e-15	6.31872e-14
ARL5A	ADP ribosylation factor like GTPase 5A	1582.37	-0.670283	0.0854173	-7.84715	4.25588e-15	6.34061e-14
GPR161	G protein-coupled receptor 161	1483.18	0.693812	0.0884249	7.84634	4.28349e-15	6.37712e-14
CREG2	cellular repressor of E1A stimulated genes 2	51.457	-2.46982	0.314878	-7.84372	4.3739e-15	6.50701e-14
FKBP5	FKBP prolyl isomerase 5	1860.44	-0.787126	0.100363	-7.84282	4.40531e-15	6.54899e-14
HNRNPA1P26	heterogeneous nuclear ribonucleoprotein A1 pseudogene 26	7.15633	-3.51315	0.448191	-7.83851	4.5594e-15	6.77317e-14
IMPAD1		6477.74	-0.630923	0.0805647	-7.83126	4.8299e-15	7.16983e-14
FLVCR1	FLVCR heme transporter 1	2658.9	-0.587387	0.075054	-7.8262	5.02849e-15	7.45923e-14
CLPB	caseinolytic mitochondrial matrix peptidase chaperone subunit B	1395.67	-0.819318	0.104697	-7.82557	5.05343e-15	7.49082e-14
RHOQ	ras homolog family member Q	1146.84	-0.586727	0.0750052	-7.82249	5.17905e-15	7.67149e-14
ACER2	alkaline ceramidase 2	112.67	-1.34707	0.172213	-7.8221	5.19499e-15	7.68957e-14
WASHC2A	WASH complex subunit 2A	1334.05	0.698951	0.0894591	7.81309	5.58041e-15	8.25411e-14
OXGR1	oxoglutarate receptor 1	137.867	-2.24574	0.287494	-7.81143	5.65414e-15	8.35714e-14
SETD7	SET domain containing 7, histone lysine methyltransferase	2064.04	-0.691875	0.0886321	-7.80614	5.89638e-15	8.70892e-14
DQX1	DEAQ-box RNA dependent ATPase 1	540.134	1.19595	0.153413	7.7956	6.41023e-15	9.42721e-14
TEPSIN	TEPSIN adaptor related protein complex 4 accessory protein	984.968	0.774542	0.0993714	7.79441	6.47109e-15	9.50991e-14
TMED6	transmembrane p24 trafficking protein 6	73.7776	2.27617	0.292162	7.79078	6.65967e-15	9.77307e-14
AK4	adenylate kinase 4	3051.28	-0.693952	0.0891794	-7.78153	7.16548e-15	1.05003e-13
LYPD8	LY6/PLAUR domain containing 8	100.921	2.00082	0.257328	7.77538	7.52205e-15	1.10072e-13
EGLN3	egl-9 family hypoxia inducible factor 3	1513.32	-2.7003	0.347634	-7.76764	7.99632e-15	1.16845e-13
POMT2	protein O-mannosyltransferase 2	629.015	-0.74519	0.0959606	-7.76559	8.12678e-15	1.18583e-13
PHLDB2	pleckstrin homology like domain family B member 2	325.841	-0.899485	0.115833	-7.76536	8.14165e-15	1.18716e-13
FUT1	fucosyltransferase 1 (H blood group)	845.243	-0.664908	0.0857102	-7.75763	8.65281e-15	1.25901e-13
DNAJC2	DnaJ heat shock protein family (Hsp40) member C2	1796.22	-0.6049	0.078059	-7.74927	9.24259e-15	1.34387e-13
KLF10	KLF transcription factor 10	1623.48	-1.38257	0.178476	-7.74652	9.44427e-15	1.37126e-13
TCN2	transcobalamin 2	481.844	0.89026	0.114952	7.74463	9.58572e-15	1.38983e-13
GMDS-AS1		623.022	0.785588	0.101459	7.74293	9.71506e-15	1.40759e-13
SMC4	structural maintenance of chromosomes 4	4291.83	-0.592951	0.0766577	-7.73505	1.03367e-14	1.49659e-13
SLC25A42	solute carrier family 25 member 42	429.857	0.828887	0.107187	7.73307	1.04981e-14	1.51889e-13
SLC30A3	solute carrier family 30 member 3	47.5774	-2.0579	0.266128	-7.73275	1.05251e-14	1.52174e-13
LIF	LIF interleukin 6 family cytokine	1317.83	-0.592463	0.0766624	-7.72821	1.09072e-14	1.57586e-13
CATSPERG	cation channel sperm associated auxiliary subunit gamma	85.5898	1.71395	0.221823	7.72664	1.10424e-14	1.59317e-13
STN1	STN1 subunit of CST complex	345.661	-0.83078	0.107546	-7.72491	1.11932e-14	1.61152e-13
OR2A7	olfactory receptor family 2 subfamily A member 7	224.015	1.07195	0.138977	7.71311	1.22783e-14	1.76281e-13
PRMT1	protein arginine methyltransferase 1	5625.56	-0.712541	0.0923901	-7.71231	1.23558e-14	1.77269e-13
SLC39A8	solute carrier family 39 member 8	898.685	-0.72404	0.0939164	-7.70941	1.26398e-14	1.81218e-13
TSEN15	tRNA splicing endonuclease subunit 15	1775.52	-0.744365	0.096565	-7.70843	1.2737e-14	1.82484e-13
STK32C	serine/threonine kinase 32C	347.655	-0.879481	0.114118	-7.70676	1.29051e-14	1.84763e-13
RPH3AL	rabphilin 3A like (without C2 domains)	389.227	-0.777443	0.100909	-7.70437	1.31492e-14	1.87996e-13
LINC02535	long intergenic non-protein coding RNA 2535	441.405	0.735168	0.0954485	7.70225	1.33695e-14	1.91012e-13
MGAT3	beta-1,4-mannosyl-glycoprotein 4-beta-N-acetylglucosaminyltransferase	3015.97	0.592296	0.0769056	7.7016	1.34377e-14	1.91853e-13
LRRK1	leucine rich repeat kinase 1	1631.47	0.732136	0.0950986	7.6987	1.37453e-14	1.96109e-13
LINC02320	long intergenic non-protein coding RNA 2320	9.64135	-3.3069	0.42961	-7.69745	1.38813e-14	1.97912e-13
COLQ	collagen like tail subunit of asymmetric acetylcholinesterase	61.7406	2.00105	0.260005	7.69617	1.40204e-14	1.99757e-13
BLCAP	BLCAP apoptosis inducing factor	8056.5	-0.600742	0.0780764	-7.69428	1.42292e-14	2.0259e-13
INPP1	inositol polyphosphate-1-phosphatase	673.69	-0.658932	0.085681	-7.69053	1.46529e-14	2.08479e-13
ZFAS1	ZNFX1 antisense RNA 1	1078.19	0.610337	0.0793869	7.68812	1.49307e-14	2.12138e-13
CHN2	chimerin 2	1064.84	-0.712052	0.0926251	-7.68746	1.50086e-14	2.13097e-13
FOXO4	forkhead box O4	2097.95	0.726631	0.0945378	7.68614	1.51641e-14	2.1486e-13
DHX33	DEAH-box helicase 33	1727.65	-0.672327	0.0875344	-7.68072	1.58192e-14	2.23987e-13
LINC00963	long intergenic non-protein coding RNA 963	1003.23	-0.700785	0.0912812	-7.67721	1.62587e-14	2.30052e-13
GRIK2	glutamate ionotropic receptor kainate type subunit 2	26.8442	-2.37089	0.308928	-7.67457	1.65981e-14	2.34692e-13
PITPNM3	PITPNM family member 3	167.209	-1.26546	0.164922	-7.67303	1.67974e-14	2.37184e-13
KLF11	KLF transcription factor 11	541.654	-0.745322	0.0971609	-7.67101	1.70654e-14	2.40693e-13
PDIA2	protein disulfide isomerase family A member 2	59.0106	-1.73221	0.225813	-7.67098	1.70694e-14	2.40693e-13
MIR210HG	MIR210 host gene	518.203	-2.65852	0.346689	-7.66833	1.74257e-14	2.45381e-13
ELOC	elongin C	2669.29	-0.656821	0.0857077	-7.66349	1.80943e-14	2.54621e-13
DCST2	DC-STAMP domain containing 2	167.53	1.2535	0.16358	7.66292	1.81746e-14	2.55576e-13
CTXND1	cortexin domain containing 1	22.3922	-2.61837	0.341699	-7.6628	1.81927e-14	2.55656e-13
C8orf33	chromosome 8 open reading frame 33	6617.81	-0.611428	0.0798003	-7.66197	1.83104e-14	2.57134e-13
NDUFAF4	NADH:ubiquinone oxidoreductase complex assembly factor 4	766.019	-0.770036	0.100535	-7.65936	1.8686e-14	2.6223e-13
PFDN2	prefoldin subunit 2	2189.96	-0.672413	0.0879724	-7.64345	2.11476e-14	2.96167e-13
CDKN1B	cyclin dependent kinase inhibitor 1B	999.214	0.635274	0.0831844	7.63694	2.22448e-14	3.1111e-13
PAPLN	papilin, proteoglycan like sulfated glycoprotein	493.598	0.793466	0.103958	7.6326	2.30069e-14	3.21549e-13
PRKAG2-AS1	PRKAG2 antisense RNA 1	148.554	1.32583	0.173734	7.63137	2.32275e-14	3.2419e-13
DOPEY1		3108.09	0.728437	0.0955477	7.6238	2.46315e-14	3.43554e-13
HSPA13	heat shock protein family A (Hsp70) member 13	905.943	-0.947004	0.12435	-7.61564	2.62397e-14	3.65488e-13
NATD1	N-acetyltransferase domain containing 1	781.734	0.896902	0.117826	7.61206	2.69759e-14	3.75487e-13
GRHL1	grainyhead like transcription factor 1	393.715	-0.754334	0.0991144	-7.61074	2.72534e-14	3.79093e-13
CLIC4	chloride intracellular channel 4	1322.6	-0.829923	0.10911	-7.60628	2.821e-14	3.91869e-13
GALE	UDP-galactose-4-epimerase	2409.17	-0.641171	0.0843153	-7.60445	2.8612e-14	3.97184e-13
TMEM123	transmembrane protein 123	16087.4	-0.717247	0.0943519	-7.60183	2.91979e-14	4.05044e-13
GAN	gigaxonin	1162.69	-0.626988	0.0824994	-7.59991	2.96326e-14	4.10797e-13
SLC8B1	solute carrier family 8 member B1	1031.95	0.617428	0.0812547	7.59867	2.99182e-14	4.14477e-13
PARP14	poly(ADP-ribose) polymerase family member 14	3963.34	0.624943	0.0822844	7.59491	3.08005e-14	4.26412e-13
SUV39H2	SUV39H2 histone lysine methyltransferase	1077.15	-0.69677	0.0917983	-7.59022	3.19351e-14	4.41525e-13
CHST13	carbohydrate sulfotransferase 13	163.237	-1.21885	0.160679	-7.58561	3.30936e-14	4.56927e-13
EIF3J	eukaryotic translation initiation factor 3 subunit J	2717.28	-0.650666	0.0857754	-7.58569	3.30718e-14	4.56927e-13
EPHA7	EPH receptor A7	16.0982	-2.78663	0.367436	-7.58399	3.35096e-14	4.6236e-13
DGKQ	diacylglycerol kinase theta	2782.39	0.635158	0.0838103	7.57852	3.49516e-14	4.81933e-13
ROR1	receptor tyrosine kinase like orphan receptor 1	1174.98	-0.825253	0.108902	-7.57796	3.51027e-14	4.83692e-13
SLC27A5	solute carrier family 27 member 5	111.989	-1.36688	0.180426	-7.57584	3.56824e-14	4.91351e-13
PCMTD2	protein-L-isoaspartate (D-aspartate) O-methyltransferase domain containing 2	5029.35	0.606072	0.080018	7.57419	3.61372e-14	4.97279e-13
BOK	BCL2 family apoptosis regulator BOK	220.051	-0.985541	0.13014	-7.57295	3.64854e-14	5.01735e-13
RCAN1	regulator of calcineurin 1	1224.97	-0.758475	0.100168	-7.57204	3.67396e-14	5.04893e-13
FKBP4	FKBP prolyl isomerase 4	4456.28	-0.652948	0.0863819	-7.55886	4.06613e-14	5.58041e-13
TMEM161B-AS1		486.252	0.857966	0.113529	7.55726	4.11641e-14	5.64564e-13
SPRY1	sprouty RTK signaling antagonist 1	476.023	-0.860893	0.113934	-7.55605	4.1549e-14	5.69463e-13
DOCK1	dedicator of cytokinesis 1	4431.71	0.723921	0.0958422	7.55326	4.24494e-14	5.81415e-13
AL355987.4		513.783	-2.4883	0.32954	-7.55083	4.32483e-14	5.91963e-13
CLN5	CLN5 intracellular trafficking protein	1408.46	0.624806	0.0827725	7.54847	4.40393e-14	6.02388e-13
CKS2	CDC28 protein kinase regulatory subunit 2	2641.49	-0.832807	0.110331	-7.54826	4.41109e-14	6.02966e-13
RGS2	regulator of G protein signaling 2	351.217	0.922918	0.122298	7.54646	4.47238e-14	6.10532e-13
H2AFJ		1251.41	-0.703992	0.0934322	-7.53479	4.89127e-14	6.67272e-13
PSAT1	phosphoserine aminotransferase 1	2096.52	-1.82369	0.242129	-7.53189	5.00114e-14	6.81808e-13
F7	coagulation factor VII	804.893	-1.45486	0.193189	-7.53076	5.04439e-14	6.87248e-13
HYAL3	hyaluronidase 3	142.415	-1.13443	0.15066	-7.52976	5.08339e-14	6.92103e-13
AP002852.2		27.2778	-2.67894	0.35581	-7.52914	5.10759e-14	6.94937e-13
REG3G	regenerating family member 3 gamma	23.6891	3.00393	0.399033	7.52803	5.15125e-14	7.00413e-13
GOLGA8B	golgin A8 family member B	2741.88	0.859858	0.114245	7.52641	5.21549e-14	7.08679e-13
FBXO45	F-box protein 45	1248.61	-0.595642	0.0791692	-7.52366	5.32633e-14	7.22784e-13
ZNF710-AS1	ZNF710 antisense RNA 1	1307.47	0.593693	0.0789111	7.52357	5.33009e-14	7.22816e-13
PKP1	plakophilin 1	38.2192	-2.30923	0.306938	-7.52344	5.33544e-14	7.23064e-13
NPM3	nucleophosmin/nucleoplasmin 3	802.431	-0.948502	0.126159	-7.51831	5.5489e-14	7.51498e-13
DKK4	dickkopf WNT signaling pathway inhibitor 4	33.9793	-2.34485	0.311943	-7.5169	5.60897e-14	7.59133e-13
FAM110C	family with sequence similarity 110 member C	1087.72	0.712098	0.0947606	7.5147	5.70423e-14	7.71009e-13
CEP55	centrosomal protein 55	1675.63	-0.771179	0.102713	-7.5081	5.99898e-14	8.09784e-13
GLRX3	glutaredoxin 3	2129.52	-0.673023	0.0896447	-7.50767	6.01904e-14	8.11958e-13
PPARA	peroxisome proliferator activated receptor alpha	5296.38	0.679203	0.0904774	7.50688	6.05518e-14	8.16297e-13
HBP1	HMG-box transcription factor 1	2428.84	0.96341	0.128521	7.49611	6.57375e-14	8.85043e-13
ARHGDIG	Rho GDP dissociation inhibitor gamma	64.0072	-1.91794	0.255867	-7.49584	6.58747e-14	8.85731e-13
TEAD2	TEA domain transcription factor 2	1787.81	-0.73143	0.0976408	-7.49103	6.83346e-14	9.17604e-13
SLC4A7	solute carrier family 4 member 7	1005.24	-0.786022	0.10497	-7.48803	6.99145e-14	9.38205e-13
DISP1	dispatched RND transporter family member 1	677.677	0.80395	0.107427	7.48372	7.225e-14	9.68914e-13
CNTD2		51.6046	-2.3437	0.313177	-7.48363	7.22987e-14	9.68934e-13
CRELD2	cysteine rich with EGF like domains 2	1431.51	-0.631334	0.0843686	-7.48304	7.26222e-14	9.72636e-13
STC2	stanniocalcin 2	883.45	-2.06602	0.276265	-7.47841	7.52257e-14	1.00685e-12
COX18	cytochrome c oxidase assembly factor COX18	684.57	-0.678871	0.0907886	-7.47749	7.57552e-14	1.01328e-12
WWC3	WWC family member 3	5287.35	-0.589061	0.0787993	-7.47545	7.69398e-14	1.02845e-12
CDHR2	cadherin related family member 2	284.896	1.18834	0.159033	7.4723	7.88026e-14	1.05198e-12
AC015712.2		276.489	0.973855	0.130352	7.47098	7.96018e-14	1.06196e-12
TNC	tenascin C	154.126	2.43283	0.325704	7.46944	8.05374e-14	1.07374e-12
AL049836.1		15.5958	-3.157	0.422679	-7.46901	8.08003e-14	1.07655e-12
TRMT11	tRNA methyltransferase 11 homolog	1164.72	-0.60453	0.0809617	-7.46687	8.21261e-14	1.09351e-12
H19	H19 imprinted maternally expressed transcript	10.9093	-3.04871	0.408438	-7.46432	8.37304e-14	1.11415e-12
TBL1X	transducin beta like 1 X-linked	19.0867	-2.82979	0.379166	-7.46319	8.44509e-14	1.12301e-12
ARHGAP11A	Rho GTPase activating protein 11A	2400.21	-0.829608	0.111167	-7.46274	8.47387e-14	1.1261e-12
LHFPL6	LHFPL tetraspan subfamily member 6	247.504	-0.906184	0.121461	-7.4607	8.60656e-14	1.143e-12
RNASEH1	ribonuclease H1	588.268	-0.748668	0.100531	-7.44712	9.54006e-14	1.26289e-12
AL158206.1		73.1898	-1.56571	0.210303	-7.44503	9.69229e-14	1.28222e-12
MSI1	musashi RNA binding protein 1	1093.37	0.810459	0.108924	7.4406	1.00231e-13	1.32513e-12
MTUS1	microtubule associated scaffold protein 1	1964.96	-0.659366	0.0886501	-7.43785	1.02338e-13	1.35211e-12
AQP11	aquaporin 11	280.909	0.951056	0.1279	7.43593	1.03831e-13	1.37096e-12
LGALS1	galectin 1	15.0662	-3.12428	0.420652	-7.42723	1.10892e-13	1.46325e-12
L3HYPDH	trans-L-3-hydroxyproline dehydratase	371.741	0.944705	0.127227	7.42535	1.12484e-13	1.4833e-12
LBH	LBH regulator of WNT signaling pathway	406.323	-2.36962	0.319131	-7.42525	1.12571e-13	1.48349e-12
PMEPA1	prostate transmembrane protein, androgen induced 1	999.24	-0.917741	0.123607	-7.42468	1.13054e-13	1.4889e-12
VSNL1	visinin like 1	1485.79	-1.46397	0.197359	-7.41782	1.19067e-13	1.56609e-12
TNFRSF11B	TNF receptor superfamily member 11b	152.191	-1.17104	0.157943	-7.41429	1.22275e-13	1.60725e-12
SFXN2	sideroflexin 2	945.977	0.658379	0.0888089	7.41343	1.23076e-13	1.61675e-12
ZNF608	zinc finger protein 608	2238.66	0.664345	0.0896494	7.41048	1.25844e-13	1.65206e-12
VWCE	von Willebrand factor C and EGF domains	69.1023	-1.72451	0.232727	-7.41004	1.26265e-13	1.65653e-12
GNAZ	G protein subunit alpha z	314.756	-0.993026	0.134043	-7.40826	1.27964e-13	1.67775e-12
TNFSF10	TNF superfamily member 10	994.624	1.40762	0.190069	7.40583	1.3033e-13	1.7076e-12
NTMT1	N-terminal Xaa-Pro-Lys N-methyltransferase 1	959.267	-0.779795	0.105296	-7.40575	1.30407e-13	1.7076e-12
RPL13A	ribosomal protein L13a	106177	0.599059	0.080894	7.40548	1.30677e-13	1.71003e-12
QSER1	glutamine and serine rich 1	2682.67	-0.675409	0.0912109	-7.40492	1.3123e-13	1.71618e-12
B3GALT4	beta-1,3-galactosyltransferase 4	289.346	0.90204	0.121877	7.40123	1.34926e-13	1.76227e-12
C10orf99		43.4214	2.68331	0.362585	7.40049	1.35682e-13	1.77103e-12
ATG9B	autophagy related 9B	62.8733	-1.66589	0.225141	-7.39931	1.36889e-13	1.78565e-12
MAP3K13	mitogen-activated protein kinase kinase kinase 13	1743.07	0.590412	0.0798271	7.39613	1.40211e-13	1.82666e-12
IGF1	insulin like growth factor 1	17.6459	-2.67044	0.36129	-7.3914	1.45294e-13	1.89047e-12
PAICS	phosphoribosylaminoimidazole carboxylase and phosphoribosylaminoimidazolesuccinocarboxamide synthase	9338.95	-0.611502	0.0827402	-7.39062	1.46142e-13	1.8991e-12
GPR180	G protein-coupled receptor 180	1504.02	-0.624846	0.0847279	-7.37473	1.64676e-13	2.13455e-12
TTLL3	tubulin tyrosine ligase like 3	630.176	0.859664	0.11657	7.37464	1.64792e-13	2.13471e-12
TMED5	transmembrane p24 trafficking protein 5	2100.88	-0.628217	0.0852614	-7.36813	1.73034e-13	2.24006e-12
DDX60L	DExD/H-box 60 like	723.754	0.598008	0.0811687	7.36746	1.73907e-13	2.24995e-12
CYP1A1	cytochrome P450 family 1 subfamily A member 1	6444.64	1.6931	0.229814	7.36729	1.74126e-13	2.25136e-12
CCRL2	C-C motif chemokine receptor like 2	634.092	0.675442	0.0917304	7.36334	1.79363e-13	2.31761e-12
AL137782.1		87.573	-1.47361	0.200158	-7.36226	1.80829e-13	2.33509e-12
H2AFZ		7051.14	-0.687592	0.0933967	-7.36206	1.81091e-13	2.33701e-12
TUBA4A	tubulin alpha 4a	3989.3	-0.707552	0.0961119	-7.36175	1.81518e-13	2.34104e-12
SH3D21	SH3 domain containing 21	279.44	-1.97237	0.268141	-7.35573	1.89882e-13	2.44585e-12
ACADM	acyl-CoA dehydrogenase medium chain	1155.09	0.670657	0.0911831	7.35506	1.90847e-13	2.45673e-12
PDK2	pyruvate dehydrogenase kinase 2	2456.39	0.631948	0.0860107	7.34732	2.02218e-13	2.59986e-12
TUSC8	tumor suppressor candidate 8	479.78	-0.685864	0.0933694	-7.3457	2.04684e-13	2.62992e-12
AC226118.1		42.3759	2.10535	0.286663	7.34434	2.06784e-13	2.65523e-12
ZNF688	zinc finger protein 688	386.907	0.802637	0.109333	7.34125	2.11613e-13	2.71554e-12
SGSH	N-sulfoglucosamine sulfohydrolase	1692.21	0.595218	0.0810933	7.33992	2.13724e-13	2.74093e-12
PFDN4	prefoldin subunit 4	1234.28	-0.715911	0.0975837	-7.33637	2.19462e-13	2.81275e-12
PLA2G7	phospholipase A2 group VII	30.0175	-2.20166	0.300272	-7.33221	2.26381e-13	2.89963e-12
TBX10	T-box transcription factor 10	68.1598	-1.6201	0.220965	-7.33193	2.26865e-13	2.90401e-12
FTSJ1	FtsJ RNA 2'-O-methyltransferase 1	2147.38	-0.651041	0.088809	-7.33079	2.28794e-13	2.92689e-12
CDYL2	chromodomain Y like 2	237.051	-0.947343	0.129289	-7.32734	2.3477e-13	2.99773e-12
MIR4435-2HG	MIR4435-2 host gene	421.396	-0.933633	0.127469	-7.32439	2.39979e-13	3.06235e-12
SDF2L1	stromal cell derived factor 2 like 1	871.601	-0.82808	0.113298	-7.30886	2.6942e-13	3.43163e-12
SAPCD2	suppressor APC domain containing 2	3388.01	-0.823276	0.112648	-7.30839	2.70359e-13	3.44146e-12
LRMDA	leucine rich melanocyte differentiation associated	461.669	0.833539	0.114115	7.30436	2.78579e-13	3.54172e-12
IL10RA	interleukin 10 receptor subunit alpha	22.0775	-2.55446	0.349941	-7.29968	2.8846e-13	3.66053e-12
SLC8A1	solute carrier family 8 member A1	99.0019	1.58756	0.217502	7.29907	2.89771e-13	3.6749e-12
KLK6	kallikrein related peptidase 6	457.883	-1.97938	0.271295	-7.29605	2.96339e-13	3.75357e-12
AC073648.6		137.129	-1.14119	0.156421	-7.29568	2.97163e-13	3.76168e-12
CCT5	chaperonin containing TCP1 subunit 5	16050.8	-0.614035	0.0842702	-7.2865	3.18109e-13	4.01693e-12
PART1	prostate androgen-regulated transcript 1	48.3489	-1.76581	0.242347	-7.28629	3.18603e-13	4.0207e-12
IRF1	interferon regulatory factor 1	1642.49	0.652503	0.0895536	7.28618	3.18875e-13	4.02166e-12
KAT2A	lysine acetyltransferase 2A	5835.01	0.625861	0.0859505	7.28164	3.2978e-13	4.1541e-12
CRABP2	cellular retinoic acid binding protein 2	58.8013	-1.82501	0.250701	-7.27963	3.34742e-13	4.21401e-12
CBX2	chromobox 2	1969.98	-0.613181	0.0842477	-7.27831	3.38038e-13	4.2529e-12
MDFI	MyoD family inhibitor	150.388	-1.24247	0.17079	-7.27486	3.46774e-13	4.36015e-12
HLA-J	major histocompatibility complex, class I, J (pseudogene)	258.04	1.20982	0.166529	7.26493	3.73237e-13	4.68427e-12
TCEAL1	transcription elongation factor A like 1	751.81	0.710308	0.0977722	7.26494	3.73217e-13	4.68427e-12
PPFIA4	PTPRF interacting protein alpha 4	470.612	-2.84626	0.391799	-7.26458	3.74196e-13	4.69344e-12
CWC27	CWC27 spliceosome associated cyclophilin	859.132	-0.614208	0.0845571	-7.26383	3.76285e-13	4.71677e-12
NRBP2	nuclear receptor binding protein 2	5602.74	0.737073	0.101605	7.25428	4.03792e-13	5.05539e-12
AP003559.1		46.1811	-1.7533	0.241715	-7.25359	4.0588e-13	5.07845e-12
HNRNPAB	heterogeneous nuclear ribonucleoprotein A/B	6286.71	-0.623712	0.0861597	-7.23903	4.51916e-13	5.65101e-12
FKBP9P1	FKBP prolyl isomerase 9 pseudogene 1	176.838	-2.29574	0.317201	-7.23748	4.57088e-13	5.71221e-12
DHFR2	dihydrofolate reductase 2	468.578	0.704696	0.0974165	7.23385	4.69495e-13	5.86013e-12
PSMB8-AS1	PSMB8 antisense RNA 1 (head to head)	169.223	1.09624	0.151603	7.23101	4.79408e-13	5.98023e-12
EIF4E	eukaryotic translation initiation factor 4E	1288.04	-0.674247	0.0933057	-7.22622	4.96632e-13	6.19133e-12
SNHG4	small nucleolar RNA host gene 4	308.783	-0.941383	0.130417	-7.21827	5.26512e-13	6.55984e-12
TBC1D9	TBC1 domain family member 9	1802.71	0.604225	0.083721	7.21712	5.31005e-13	6.61181e-12
SERPINA4	serpin family A member 4	50.9319	-1.75068	0.242706	-7.21317	5.4664e-13	6.79414e-12
DGKE	diacylglycerol kinase epsilon	628.173	-0.679605	0.0942308	-7.21213	5.50821e-13	6.84196e-12
PLAC8	placenta associated 8	71.0415	-1.74716	0.242305	-7.21057	5.57186e-13	6.91685e-12
ARMC2	armadillo repeat containing 2	492.025	0.772708	0.107199	7.20818	5.67059e-13	7.03516e-12
MEP1B	meprin A subunit beta	130.066	1.36633	0.189583	7.20701	5.71936e-13	7.09138e-12
CXorf57		213.282	0.964295	0.133949	7.19899	6.06619e-13	7.50782e-12
SCX	scleraxis bHLH transcription factor	448.223	0.722199	0.100411	7.19242	6.36541e-13	7.86868e-12
CCDC162P	coiled-coil domain containing 162, pseudogene	808.665	0.837202	0.116462	7.18862	6.54507e-13	8.07133e-12
TFF2	trefoil factor 2	31.6843	-3.30547	0.459819	-7.18864	6.54415e-13	8.07133e-12
NCALD	neurocalcin delta	27.2237	-2.18594	0.304116	-7.18786	6.58168e-13	8.11162e-12
ACAA2	acetyl-CoA acyltransferase 2	3974.32	-0.639798	0.0890161	-7.18745	6.60134e-13	8.13097e-12
DDIT3	DNA damage inducible transcript 3	506.498	-1.06667	0.148424	-7.18665	6.64013e-13	8.17384e-12
LINC01811	long intergenic non-protein coding RNA 1811	20.6408	-2.51095	0.349478	-7.18487	6.72716e-13	8.26612e-12
PSMB10	proteasome 20S subunit beta 10	556.355	0.769454	0.107126	7.18266	6.83656e-13	8.3855e-12
BRIX1	biogenesis of ribosomes BRX1	1667.37	-0.740196	0.103142	-7.17646	7.15398e-13	8.75915e-12
CLSTN3	calsyntenin 3	879.556	-0.687588	0.0958665	-7.17235	7.37235e-13	9.01041e-12
C17orf113	chromosome 17 open reading frame 113	247.477	1.01998	0.142221	7.1718	7.40194e-13	9.0412e-12
PLEKHM3	pleckstrin homology domain containing M3	592.708	0.805199	0.112293	7.17051	7.472e-13	9.12134e-12
HSD17B14	hydroxysteroid 17-beta dehydrogenase 14	84.9262	1.90284	0.265453	7.16827	7.59492e-13	9.2604e-12
PLTP	phospholipid transfer protein	99.9421	-1.39756	0.194967	-7.16819	7.59977e-13	9.26081e-12
SERPINH1	serpin family H member 1	3513.07	-0.645415	0.0900424	-7.1679	7.61582e-13	9.27486e-12
ATXN7L1	ataxin 7 like 1	623.158	0.78473	0.109484	7.16752	7.63692e-13	9.29505e-12
CDC42EP1	CDC42 effector protein 1	2027.58	-0.725291	0.101233	-7.16459	7.80186e-13	9.49018e-12
MAN1C1	mannosidase alpha class 1C member 1	123.349	1.25239	0.174853	7.16253	7.92016e-13	9.62838e-12
SEPT5		28.4448	-2.14717	0.300074	-7.15546	8.3392e-13	1.01258e-11
PYCR1	pyrroline-5-carboxylate reductase 1	4520.63	-0.721071	0.100861	-7.14913	8.73319e-13	1.05854e-11
P3H4	prolyl 3-hydroxylase family member 4 (inactive)	1384.6	-0.687198	0.0961406	-7.14784	8.81523e-13	1.06786e-11
AL121832.3		761.502	0.973637	0.136253	7.14583	8.94559e-13	1.08301e-11
AIF1L	allograft inflammatory factor 1 like	73.271	-1.46709	0.205319	-7.14539	8.97397e-13	1.08581e-11
SCML4	Scm polycomb group protein like 4	452.275	0.794707	0.111274	7.14187	9.2072e-13	1.11337e-11
MPP6		263.9	-0.936055	0.131085	-7.14084	9.27647e-13	1.12109e-11
GNPNAT1	glucosamine-phosphate N-acetyltransferase 1	2354.69	-0.59583	0.0835596	-7.1306	9.99299e-13	1.20626e-11
LTB4R	leukotriene B4 receptor	298.726	-0.89495	0.125518	-7.13004	1.00338e-12	1.21048e-11
RUSC1-AS1	RUSC1 antisense RNA 1	131.068	1.17964	0.165456	7.12959	1.00668e-12	1.21375e-11
SH3BP1	SH3 domain binding protein 1	1344.29	-0.585818	0.0822513	-7.1223	1.06143e-12	1.27826e-11
RAN	RAN, member RAS oncogene family	12497.7	-0.632583	0.0888435	-7.12019	1.07778e-12	1.29642e-11
TBXAS1	thromboxane A synthase 1	202.119	-0.992525	0.139429	-7.11849	1.09118e-12	1.31178e-11
AP000769.1		168.629	-1.25101	0.175848	-7.11419	1.12575e-12	1.35017e-11
WDR12	WD repeat domain 12	2750.77	-0.585033	0.0822711	-7.11103	1.15179e-12	1.3806e-11
MUC4	mucin 4, cell surface associated	93.5206	1.83259	0.257716	7.11092	1.15272e-12	1.38091e-11
PDE5A	phosphodiesterase 5A	733.718	0.739658	0.104055	7.10834	1.17445e-12	1.4053e-11
C9orf172		657.434	-0.977216	0.137509	-7.10658	1.18953e-12	1.42252e-11
LINC02081		19.5063	-2.50419	0.3528	-7.09803	1.26548e-12	1.51071e-11
AC009275.1		24.9067	-2.39093	0.336933	-7.09614	1.28287e-12	1.53058e-11
TTC14	tetratricopeptide repeat domain 14	1612.35	0.640797	0.0903391	7.09324	1.31011e-12	1.56127e-11
MAK16	MAK16 homolog	500.243	-0.704054	0.0992807	-7.09155	1.32623e-12	1.57955e-11
YPEL1	yippee like 1	248.542	1.12724	0.159025	7.08847	1.35602e-12	1.61317e-11
ELFN1-AS1	ELFN1 antisense RNA 1	43.5355	-1.70717	0.240865	-7.08768	1.36377e-12	1.62145e-11
PUM3	pumilio RNA binding family member 3	2513.66	-0.653822	0.0922888	-7.08452	1.39525e-12	1.656e-11
AC105277.1		60.1903	1.77616	0.250865	7.08015	1.43994e-12	1.70609e-11
SIKE1	suppressor of IKBKE 1	1175.89	-0.660347	0.0933611	-7.07305	1.51569e-12	1.7948e-11
MRTO4	MRT4 homolog, ribosome maturation factor	2536.38	-0.740297	0.104713	-7.06979	1.55169e-12	1.83637e-11
SERP1	stress associated endoplasmic reticulum protein 1	4463.48	-0.644996	0.0912745	-7.06655	1.58834e-12	1.87867e-11
SLC43A2	solute carrier family 43 member 2	627.401	-0.81001	0.114658	-7.06456	1.61127e-12	1.9047e-11
STARD13	StAR related lipid transfer domain containing 13	3461.42	-0.649095	0.0918905	-7.06379	1.62024e-12	1.91419e-11
NOCT	nocturnin	149.123	-1.25599	0.177846	-7.0622	1.63881e-12	1.93502e-11
RFLNA	refilin A	1296.39	0.771414	0.109239	7.06168	1.64506e-12	1.94129e-11
PYGL	glycogen phosphorylase L	38.4087	-2.05445	0.290934	-7.06156	1.64642e-12	1.94178e-11
DENND5B	DENN domain containing 5B	691.386	0.764463	0.108295	7.0591	1.6758e-12	1.97416e-11
AC123023.1		20.9136	-2.59868	0.36826	-7.05665	1.7056e-12	2.00696e-11
C4orf46	chromosome 4 open reading frame 46	358.224	-0.741669	0.10517	-7.0521	1.76243e-12	2.07027e-11
AP003716.1		56.6531	1.92492	0.272971	7.05172	1.76722e-12	2.07472e-11
CRACR2B	calcium release activated channel regulator 2B	2193.62	0.61077	0.0866245	7.05077	1.77926e-12	2.08765e-11
SORBS1	sorbin and SH3 domain containing 1	4490.01	0.638889	0.090636	7.04895	1.80269e-12	2.11394e-11
LINC00954	long intergenic non-protein coding RNA 954	115.525	1.47975	0.209956	7.04793	1.81598e-12	2.12832e-11
SEC61B	SEC61 translocon subunit beta	3103.41	-0.600685	0.0853091	-7.04127	1.90497e-12	2.22753e-11
ZNF345	zinc finger protein 345	409.516	0.853709	0.121246	7.04112	1.90702e-12	2.22865e-11
DDX58		711.068	0.709686	0.100859	7.0364	1.97271e-12	2.30411e-11
BAG2	BAG cochaperone 2	1061.2	-0.606293	0.0862155	-7.0323	2.03152e-12	2.3701e-11
PPFIA3	PTPRF interacting protein alpha 3	1079.07	-0.617435	0.0878701	-7.02668	2.11507e-12	2.46478e-11
COL4A2	collagen type IV alpha 2 chain	942.707	0.777367	0.110649	7.02556	2.13216e-12	2.48188e-11
MAGOHB	mago homolog B, exon junction complex subunit	487.722	-0.766104	0.109053	-7.02508	2.13942e-12	2.48893e-11
LINC00665	long intergenic non-protein coding RNA 665	55.7305	1.87458	0.267054	7.0195	2.22665e-12	2.58894e-11
PFKP	phosphofructokinase, platelet	4003.41	-1.33975	0.190966	-7.01565	2.28881e-12	2.6597e-11
GRPEL2	GrpE like 2, mitochondrial	849.85	-0.700614	0.0999544	-7.00934	2.39444e-12	2.78089e-11
PPAT	phosphoribosyl pyrophosphate amidotransferase	1097.88	-0.705179	0.100678	-7.0043	2.48229e-12	2.87966e-11
AQP3	aquaporin 3 (Gill blood group)	874.216	0.936569	0.13379	7.00027	2.55472e-12	2.95866e-11
RASSF10	Ras association domain family member 10	903.41	0.654992	0.0936562	6.99357	2.67974e-12	3.1017e-11
AC092070.2		1181.36	0.618334	0.0884766	6.98868	2.77492e-12	3.21007e-11
MCF2L	MCF.2 cell line derived transforming sequence like	7614.21	0.617775	0.0884836	6.9818	2.91423e-12	3.36933e-11
P2RX1	purinergic receptor P2X 1	12.1792	-2.77596	0.397898	-6.97657	3.02478e-12	3.49321e-11
TPRN	taperin	2924.41	0.595408	0.0853686	6.97456	3.06837e-12	3.53957e-11
TLCD1	TLC domain containing 1	227.426	0.987137	0.141606	6.97103	3.1463e-12	3.62539e-11
SLC12A9	solute carrier family 12 member 9	3863.79	0.643486	0.0923498	6.96793	3.21648e-12	3.7021e-11
POU5F1	POU class 5 homeobox 1	146.246	-1.11272	0.159749	-6.96544	3.27388e-12	3.76606e-11
UBE2L6	ubiquitin conjugating enzyme E2 L6	129.415	1.1733	0.16853	6.96197	3.35547e-12	3.8556e-11
MCM9	minichromosome maintenance 9 homologous recombination repair factor	934.208	0.619371	0.0889703	6.96155	3.36552e-12	3.86499e-11
AC016727.1		116.192	1.39374	0.200245	6.96019	3.39806e-12	3.90018e-11
HACD1	3-hydroxyacyl-CoA dehydratase 1	389.163	-0.897781	0.129056	-6.95652	3.48781e-12	4.00095e-11
ODC1	ornithine decarboxylase 1	12305	-0.72979	0.104986	-6.9513	3.61927e-12	4.14712e-11
B2M	beta-2-microglobulin	21023.8	0.665129	0.0957205	6.94866	3.68785e-12	4.22335e-11
AC254629.1		71.5135	1.50142	0.216113	6.94738	3.72137e-12	4.25462e-11
TRPV1	transient receptor potential cation channel subfamily V member 1	99.4449	1.35376	0.194886	6.94644	3.74607e-12	4.28048e-11
TNS1	tensin 1	106.404	-3.00532	0.432737	-6.94492	3.78678e-12	4.32459e-11
PAQR6	progestin and adipoQ receptor family member 6	383.868	-0.7235	0.104179	-6.94477	3.79076e-12	4.32673e-11
Z97192.1		29.6906	-2.01525	0.290325	-6.94134	3.8841e-12	4.42835e-11
AC098614.1		126.396	1.13298	0.16327	6.93928	3.94096e-12	4.49068e-11
ZNF83	zinc finger protein 83	3465.92	0.793945	0.114416	6.93908	3.94658e-12	4.49459e-11
MYL5	myosin light chain 5	604.044	0.664824	0.0958155	6.93858	3.96048e-12	4.50793e-11
ADRA2C	adrenoceptor alpha 2C	23.1253	-2.21684	0.319508	-6.9383	3.96839e-12	4.51442e-11
C1orf56	chromosome 1 open reading frame 56	396.495	0.733658	0.105843	6.93155	4.16245e-12	4.72472e-11
MPV17L2	MPV17 mitochondrial inner membrane protein like 2	429.683	-0.816372	0.117787	-6.9309	4.18179e-12	4.74406e-11
AP5Z1	adaptor related protein complex 5 subunit zeta 1	2276.96	0.59976	0.0865598	6.92886	4.24244e-12	4.80755e-11
METTL27	methyltransferase like 27	92.6111	1.30649	0.188626	6.92635	4.31839e-12	4.89092e-11
MED13L	mediator complex subunit 13L	4744.07	0.688361	0.0993957	6.92546	4.34551e-12	4.91622e-11
CTXN1	cortexin 1	25.8961	-2.30373	0.332821	-6.92185	4.45787e-12	5.03778e-11
CPVL	carboxypeptidase vitellogenic like	399.229	-0.706562	0.102084	-6.92138	4.4726e-12	5.05165e-11
YPEL5	yippee like 5	3122.86	0.766223	0.110826	6.91376	4.71981e-12	5.3221e-11
GRK1	G protein-coupled receptor kinase 1	86.9193	-1.21973	0.176482	-6.91137	4.80002e-12	5.40957e-11
KAZALD1	Kazal type serine peptidase inhibitor domain 1	70.7607	-1.35574	0.196212	-6.90957	4.86108e-12	5.47238e-11
CDON	cell adhesion associated, oncogene regulated	351.175	-0.778174	0.112627	-6.90933	4.86955e-12	5.47891e-11
RIMBP2	RIMS binding protein 2	22.0905	-2.27572	0.329382	-6.90907	4.87842e-12	5.48289e-11
APOC1	apolipoprotein C1	63.2145	-1.39332	0.201716	-6.90734	4.93832e-12	5.54717e-11
HRASLS2		29.5219	-2.14245	0.310272	-6.90506	5.01811e-12	5.63371e-11
CREBRF	CREB3 regulatory factor	933.918	0.844445	0.122387	6.89977	5.20885e-12	5.84148e-11
AMACR	alpha-methylacyl-CoA racemase	479.315	0.914829	0.132619	6.89815	5.26839e-12	5.90181e-11
TMEM65	transmembrane protein 65	1051.69	-0.63064	0.0914419	-6.89662	5.32545e-12	5.96149e-11
VPS9D1-AS1	VPS9D1 antisense RNA 1	485.916	-0.909083	0.131817	-6.89657	5.32748e-12	5.96149e-11
TTC23	tetratricopeptide repeat domain 23	508.672	0.638777	0.092663	6.89355	5.44183e-12	6.07621e-11
CLCN7	chloride voltage-gated channel 7	4844.78	0.595245	0.086347	6.89364	5.43816e-12	6.07621e-11
SRM	spermidine synthase	1727.33	-0.864175	0.125453	-6.88844	5.64081e-12	6.29156e-11
VASH2	vasohibin 2	21.0374	-2.26501	0.328823	-6.88824	5.64864e-12	6.29687e-11
TPTE2P5	transmembrane phosphoinositide 3-phosphatase and tensin homolog 2 pseudogene 5	131.559	1.2826	0.186257	6.8862	5.73032e-12	6.38446e-11
RIMS3	regulating synaptic membrane exocytosis 3	145.177	-1.00675	0.146299	-6.88146	5.92412e-12	6.5968e-11
LINC02001		282.057	-0.94963	0.13802	-6.88036	5.97025e-12	6.64457e-11
ZNF518B	zinc finger protein 518B	693.012	-0.642891	0.0934431	-6.88002	5.98423e-12	6.65653e-11
MARF1	meiosis regulator and mRNA stability factor 1	3942.48	0.651732	0.0947387	6.87926	6.01657e-12	6.68526e-11
NEDD9	neural precursor cell expressed, developmentally down-regulated 9	2184.14	-1.81801	0.264424	-6.87538	6.18244e-12	6.86214e-11
MEIS2	Meis homeobox 2	290.562	-0.821494	0.119506	-6.8741	6.23827e-12	6.92037e-11
CEACAM7	CEA cell adhesion molecule 7	11.6657	-2.97176	0.432566	-6.87007	6.41692e-12	7.11088e-11
PLD1	phospholipase D1	745.032	0.738817	0.107551	6.86943	6.44589e-12	7.13913e-11
SPINT1-AS1	SPINT1 antisense RNA 1	648.627	0.70026	0.10206	6.86129	6.82438e-12	7.55425e-11
FFAR4	free fatty acid receptor 4	26.7835	-2.2423	0.326813	-6.86111	6.83288e-12	7.55959e-11
TRIM21	tripartite motif containing 21	1132.99	0.604049	0.0880521	6.86013	6.87961e-12	7.60719e-11
AC026401.3		189.193	-0.931716	0.135832	-6.85932	6.91881e-12	7.64642e-11
PTS	6-pyruvoyltetrahydropterin synthase	697.563	-0.703356	0.102625	-6.85367	7.19767e-12	7.94606e-11
FSBP	fibrinogen silencer binding protein	47.4465	-1.72105	0.251513	-6.84278	7.76699e-12	8.5516e-11
CARD8	caspase recruitment domain family member 8	329.168	0.779576	0.113977	6.83977	7.93191e-12	8.72383e-11
ABCB8	ATP binding cassette subfamily B member 8	1494	-0.59866	0.0875752	-6.83595	8.14648e-12	8.95023e-11
PPM1K	protein phosphatase, Mg2+/Mn2+ dependent 1K	257.671	0.900589	0.131856	6.83008	8.48692e-12	9.31929e-11
MICB	MHC class I polypeptide-related sequence B	224.275	-1.00571	0.147274	-6.82881	8.5621e-12	9.38668e-11
C11orf54	chromosome 11 open reading frame 54	1000.78	0.615084	0.0900714	6.82885	8.56004e-12	9.38668e-11
LINC01559	long intergenic non-protein coding RNA 1559	556.05	-2.18697	0.320259	-6.82874	8.56657e-12	9.38668e-11
LINC01358	long intergenic non-protein coding RNA 1358	25.7205	2.47835	0.36301	6.82722	8.65774e-12	9.48152e-11
SGTB	small glutamine rich tetratricopeptide repeat co-chaperone beta	116.396	-1.09796	0.160882	-6.82462	8.81554e-12	9.64919e-11
TAGLN	transgelin	2248.29	2.29049	0.335941	6.81813	9.22345e-12	1.00796e-10
AC247036.1		34.1204	2.31808	0.340358	6.8107	9.71256e-12	1.05915e-10
TMEM211		28.618	-2.11927	0.311223	-6.80949	9.79431e-12	1.06694e-10
AP003108.5		36.5042	-1.78108	0.2616	-6.80842	9.86737e-12	1.07433e-10
VLDLR	very low density lipoprotein receptor	19.46	-3.14564	0.462065	-6.80778	9.91156e-12	1.07856e-10
MRPL42	mitochondrial ribosomal protein L42	1588.29	-0.610473	0.0897086	-6.80507	1.00998e-11	1.09789e-10
TMEM154	transmembrane protein 154	149.463	-1.02781	0.151062	-6.80388	1.01836e-11	1.10641e-10
EIF5A	eukaryotic translation initiation factor 5A	12390.8	-0.600505	0.0883309	-6.79836	1.05819e-11	1.14907e-10
RUVBL1	RuvB like AAA ATPase 1	2206.11	-0.661985	0.0974517	-6.79296	1.09857e-11	1.19167e-10
RSRP1	arginine and serine rich protein 1	2864.25	0.671382	0.0988697	6.79057	1.11688e-11	1.21025e-10
P4HA1	prolyl 4-hydroxylase subunit alpha 1	2577.49	-1.68735	0.248488	-6.79047	1.11771e-11	1.21051e-10
ST3GAL4	ST3 beta-galactoside alpha-2,3-sialyltransferase 4	160.981	-1.27008	0.187111	-6.7878	1.13855e-11	1.23243e-10
ARL11	ADP ribosylation factor like GTPase 11	473.696	0.706653	0.104205	6.78135	1.19055e-11	1.28601e-10
RUVBL2	RuvB like AAA ATPase 2	3749.17	-0.656654	0.096867	-6.77893	1.21071e-11	1.3069e-10
ERVV-2	endogenous retrovirus group V member 2, envelope	30.9732	-3.07629	0.453806	-6.77887	1.21116e-11	1.3069e-10
ZNF350	zinc finger protein 350	650.831	0.646602	0.0954215	6.77627	1.23322e-11	1.33e-10
ADAM28	ADAM metallopeptidase domain 28	73.6756	1.48834	0.219735	6.77331	1.25871e-11	1.35536e-10
PPP2R2A	protein phosphatase 2 regulatory subunit Balpha	1284.89	-0.859395	0.126888	-6.77286	1.2626e-11	1.35883e-10
NRIP1	nuclear receptor interacting protein 1	4402.57	0.589783	0.0871174	6.76998	1.28798e-11	1.38469e-10
HMGB3	high mobility group box 3	4447.64	-0.603208	0.0891252	-6.76809	1.3049e-11	1.40216e-10
ZMAT1	zinc finger matrin-type 1	38.4429	2.19687	0.32465	6.7669	1.31573e-11	1.41305e-10
SERPINI1	serpin family I member 1	39.7718	-1.71041	0.252828	-6.76514	1.3318e-11	1.42957e-10
ACTR3B	actin related protein 3B	468.312	-0.64895	0.0959401	-6.76411	1.34128e-11	1.43899e-10
TCAF1	TRPM8 channel associated factor 1	1548	0.59679	0.0882825	6.76	1.3799e-11	1.47811e-10
ANLN	anillin, actin binding protein	3130.23	-0.733557	0.108517	-6.75987	1.3812e-11	1.47816e-10
NOTCH1	notch receptor 1	8156.17	0.800308	0.118391	6.75985	1.38139e-11	1.47816e-10
DAGLA	diacylglycerol lipase alpha	2428.27	0.675166	0.0998833	6.75955	1.38421e-11	1.48041e-10
PPDPF	pancreatic progenitor cell differentiation and proliferation factor	12380	0.592742	0.0877415	6.75555	1.42291e-11	1.52101e-10
LYRM9	LYR motif containing 9	229.414	0.933959	0.138258	6.7552	1.42634e-11	1.52388e-10
C11orf24	chromosome 11 open reading frame 24	1335.3	-0.668819	0.0990672	-6.75117	1.46656e-11	1.56522e-10
CCL20	C-C motif chemokine ligand 20	426.302	-1.72778	0.255999	-6.74916	1.48701e-11	1.58622e-10
NPSR1-AS1	NPSR1 antisense RNA 1	14.0706	-2.87044	0.425309	-6.74906	1.48803e-11	1.58649e-10
AASS	aminoadipate-semialdehyde synthase	29.1097	2.29145	0.339629	6.74693	1.51006e-11	1.6083e-10
RNF145	ring finger protein 145	1762.38	-0.61881	0.0917232	-6.74649	1.51464e-11	1.61151e-10
AL391056.1		107.785	-1.25455	0.185955	-6.74652	1.51437e-11	1.61151e-10
FHL2	four and a half LIM domains 2	1479.7	-1.18069	0.175031	-6.74562	1.52379e-11	1.62041e-10
LIX1	limb and CNS expressed 1	65.9889	2.02208	0.299843	6.7438	1.54296e-11	1.6391e-10
ZNF211	zinc finger protein 211	559.209	0.66951	0.0992959	6.74258	1.55602e-11	1.65211e-10
HIST1H2BJ		35.0773	-1.89196	0.280856	-6.73639	1.62375e-11	1.72224e-10
MT1F	metallothionein 1F	89.6327	1.32722	0.19707	6.73477	1.64194e-11	1.74065e-10
SH2D2A	SH2 domain containing 2A	276.768	-0.841297	0.125019	-6.72938	1.70387e-11	1.80165e-10
SNX25	sorting nexin 25	1031.01	-0.731643	0.108785	-6.72561	1.74864e-11	1.84708e-10
ANGPTL4	angiopoietin like 4	44.839	-3.11681	0.463483	-6.72477	1.75876e-11	1.85682e-10
SEC31B	SEC31 homolog B, COPII coat complex component	775.011	0.748057	0.111307	6.72067	1.80887e-11	1.90874e-10
GMPPB	GDP-mannose pyrophosphorylase B	1169.26	-0.613487	0.0912921	-6.72005	1.81668e-11	1.91601e-10
TMEM173		412.754	-0.749768	0.111618	-6.71728	1.85148e-11	1.9517e-10
P3H3	prolyl 3-hydroxylase 3	36.4466	-1.8907	0.281487	-6.71683	1.85717e-11	1.95669e-10
SSTR1	somatostatin receptor 1	363.934	0.786473	0.11711	6.71567	1.872e-11	1.97131e-10
KIF14	kinesin family member 14	1303.69	-0.810401	0.120719	-6.71313	1.905e-11	2.00298e-10
TMCC1	transmembrane and coiled-coil domain family 1	1163.13	-0.85329	0.127156	-6.71056	1.93877e-11	2.03745e-10
WDR45B	WD repeat domain 45B	3287.95	-0.611202	0.0911336	-6.70666	1.99134e-11	2.08949e-10
AC007743.1		27.2437	2.44198	0.364122	6.70649	1.99362e-11	2.09081e-10
IL18	interleukin 18	79.1792	1.35369	0.201867	6.70584	2.00247e-11	2.09902e-10
TRHDE	thyrotropin releasing hormone degrading enzyme	25.6935	2.60181	0.388277	6.70092	2.07105e-11	2.16758e-10
GBP1	guanylate binding protein 1	141.908	1.18921	0.177493	6.70004	2.08365e-11	2.17855e-10
TSPAN7	tetraspanin 7	145.305	1.17888	0.175983	6.69883	2.10095e-11	2.19552e-10
ACSL6	acyl-CoA synthetase long chain family member 6	121.662	-1.17384	0.175301	-6.69615	2.1398e-11	2.23499e-10
ZFP14	ZFP14 zinc finger protein	841.144	0.599903	0.0896087	6.69469	2.16126e-11	2.25625e-10
DYSF	dysferlin	23.9924	-2.36963	0.354029	-6.69334	2.18136e-11	2.27608e-10
PPM1L	protein phosphatase, Mg2+/Mn2+ dependent 1L	770.606	-0.754276	0.112724	-6.69135	2.21128e-11	2.30496e-10
EIF2S1	eukaryotic translation initiation factor 2 subunit alpha	2764.09	-0.635722	0.0950452	-6.68863	2.25267e-11	2.34691e-10
PDE4C	phosphodiesterase 4C	23.2836	-2.2179	0.331652	-6.68742	2.27147e-11	2.3653e-10
FAM98C	family with sequence similarity 98 member C	860.531	0.590125	0.0882491	6.68704	2.27736e-11	2.36934e-10
YRDC	yrdC N6-threonylcarbamoyltransferase domain containing	473.136	-0.735522	0.110059	-6.68297	2.34142e-11	2.43265e-10
ZNF702P	zinc finger protein 702, pseudogene	518.217	-0.752057	0.11255	-6.682	2.35696e-11	2.44688e-10
RRAGB	Ras related GTP binding B	537.015	0.729255	0.109155	6.68093	2.37423e-11	2.46232e-10
GMPR	guanosine monophosphate reductase	469.489	-0.817041	0.12232	-6.67955	2.39681e-11	2.48198e-10
GOLT1B	golgi transport 1B	513.124	-0.852324	0.127611	-6.67908	2.40447e-11	2.48865e-10
SLC3A2	solute carrier family 3 member 2	5465.05	-0.678262	0.101618	-6.6746	2.47903e-11	2.56325e-10
VEGFA	vascular endothelial growth factor A	12578	-0.775798	0.116281	-6.67174	2.52783e-11	2.61238e-10
SEC11C	SEC11 homolog C, signal peptidase complex subunit	2646.75	-0.73792	0.110728	-6.66426	2.66008e-11	2.74492e-10
PRR7	proline rich 7, synaptic	223.239	-0.898803	0.134872	-6.66414	2.6622e-11	2.74573e-10
ZNF619	zinc finger protein 619	467.162	0.635475	0.0953608	6.66391	2.66645e-11	2.74873e-10
FAM57A		1216.58	-0.675221	0.101344	-6.66265	2.68933e-11	2.77093e-10
KCTD16	potassium channel tetramerization domain containing 16	26.7767	2.5089	0.376603	6.66192	2.70267e-11	2.78327e-10
SLC13A2	solute carrier family 13 member 2	55.0213	1.75136	0.262907	6.66153	2.71001e-11	2.78943e-10
GRPR	gastrin releasing peptide receptor	81.5335	1.78326	0.267748	6.66023	2.73392e-11	2.81264e-10
S100A9	S100 calcium binding protein A9	7.89547	-2.95705	0.444757	-6.64868	2.95743e-11	3.03044e-10
HMMR	hyaluronan mediated motility receptor	1028.77	-0.901582	0.135825	-6.63781	3.18371e-11	3.2542e-10
COL5A2	collagen type V alpha 2 chain	87.3314	1.40488	0.211703	6.6361	3.22089e-11	3.29057e-10
AP001062.1		194.098	-0.910808	0.137268	-6.63524	3.23978e-11	3.30776e-10
SCOC	short coiled-coil protein	1356	-0.703209	0.106063	-6.63013	3.35389e-11	3.41964e-10
KIF20B	kinesin family member 20B	1041.82	-0.677668	0.102219	-6.62957	3.36662e-11	3.42944e-10
HOPX	HOP homeobox	21.9186	2.43899	0.368026	6.62724	3.42028e-11	3.48041e-10
IFI6	interferon alpha inducible protein 6	1262.03	1.49695	0.225892	6.62681	3.43014e-11	3.48872e-10
BMP2K	BMP2 inducible kinase	1588.74	0.70627	0.106636	6.62316	3.51596e-11	3.57071e-10
UBXN10	UBX domain protein 10	34.8245	-1.9422	0.293459	-6.61829	3.63388e-11	3.68681e-10
ZNF225	zinc finger protein 225	292.59	0.854069	0.129058	6.61773	3.6476e-11	3.69891e-10
IRX3	iroquois homeobox 3	44.1209	2.276	0.344384	6.60892	3.87141e-11	3.92199e-10
AC007240.1		114.987	-1.11518	0.168775	-6.60751	3.90849e-11	3.95685e-10
ANKRD18A	ankyrin repeat domain 18A	394.868	0.685199	0.103701	6.60746	3.90967e-11	3.95685e-10
FAM83B	family with sequence similarity 83 member B	2883.53	0.626135	0.0947765	6.60644	3.93662e-11	3.98021e-10
CYP7A1	cytochrome P450 family 7 subfamily A member 1	2067.49	0.638905	0.0967675	6.60248	4.04348e-11	4.08423e-10
ETV5	ETS variant transcription factor 5	543.547	-1.89172	0.286617	-6.60017	4.10685e-11	4.14621e-10
MT-ND6		13155	-0.754335	0.114296	-6.59984	4.11614e-11	4.15354e-10
ARHGAP6	Rho GTPase activating protein 6	18.8733	-2.24697	0.340574	-6.59758	4.17918e-11	4.21508e-10
SGO2	shugoshin 2	1062.04	-0.741124	0.112344	-6.59691	4.1981e-11	4.23209e-10
TAPT1-AS1	TAPT1 antisense RNA 1 (head to head)	137.4	1.049	0.159138	6.59174	4.34699e-11	4.37146e-10
TGFBR3	transforming growth factor beta receptor 3	1653.17	0.629485	0.0955483	6.58814	4.45378e-11	4.47229e-10
CAPN12	calpain 12	386.779	-0.855853	0.129911	-6.58799	4.45831e-11	4.47246e-10
LPIN3	lipin 3	8406.92	0.719391	0.109299	6.58189	4.64492e-11	4.65739e-10
NOS2	nitric oxide synthase 2	40.1183	1.80049	0.273581	6.58117	4.66765e-11	4.6779e-10
EXOC3L4	exocyst complex component 3 like 4	348.641	0.858453	0.130462	6.58011	4.70085e-11	4.70888e-10
LINC00921	long intergenic non-protein coding RNA 921	100.027	1.40311	0.213296	6.57823	4.76088e-11	4.76668e-10
FRY	FRY microtubule binding protein	470.391	-1.94949	0.296444	-6.57624	4.82503e-11	4.82855e-10
PNO1	partner of NOB1 homolog	1427.18	-0.683703	0.103969	-6.57599	4.83294e-11	4.83411e-10
WDR19	WD repeat domain 19	539.948	0.661535	0.100619	6.57464	4.87697e-11	4.87578e-10
TTC39B	tetratricopeptide repeat domain 39B	1357.32	-0.697296	0.106081	-6.57324	4.92333e-11	4.91734e-10
RSL24D1	ribosomal L24 domain containing 1	2537.4	-0.637657	0.0970827	-6.56818	5.09343e-11	5.08229e-10
SLC20A1	solute carrier family 20 member 1	2469.62	-0.701293	0.106879	-6.56156	5.32467e-11	5.30764e-10
AC009120.2		238.082	0.921347	0.140417	6.5615	5.32702e-11	5.30764e-10
ATL1	atlastin GTPase 1	142.359	1.45077	0.221153	6.56005	5.37904e-11	5.35688e-10
UTP11	UTP11 small subunit processome component	1074.54	-0.58963	0.0898832	-6.55996	5.38208e-11	5.3573e-10
TLE4	TLE family member 4, transcriptional corepressor	86.4939	1.34755	0.205466	6.55851	5.43469e-11	5.40705e-10
AP002026.1		75.9791	1.41709	0.216092	6.55781	5.46019e-11	5.4298e-10
CLDN10-AS1	CLDN10 antisense RNA 1	10.934	-2.72524	0.415621	-6.55702	5.48932e-11	5.45348e-10
SOX9-AS1	SOX9 antisense RNA 1	278.983	0.920056	0.140435	6.55146	5.69788e-11	5.65795e-10
NPM1P25	nucleophosmin 1 pseudogene 25	45.9231	2.19076	0.334449	6.55036	5.7399e-11	5.69692e-10
FAM214A		511.892	0.862774	0.131812	6.54548	5.93038e-11	5.88029e-10
CACNA2D4	calcium voltage-gated channel auxiliary subunit alpha2delta 4	67.3445	-1.47061	0.224753	-6.54322	6.02091e-11	5.96718e-10
LINC01594	long intergenic non-protein coding RNA 1594	82.4467	1.45013	0.22166	6.54215	6.06409e-11	6.00708e-10
PRRG2	proline rich and Gla domain 2	811.573	0.655209	0.100214	6.5381	6.23059e-11	6.16012e-10
MCM10	minichromosome maintenance 10 replication initiation factor	1439.76	-0.740494	0.113376	-6.53131	6.5196e-11	6.43348e-10
FAAP20	FA core complex associated protein 20	930.042	-0.639924	0.0980246	-6.5282	6.65646e-11	6.56538e-10
FGFR2	fibroblast growth factor receptor 2	92.235	-1.28812	0.19733	-6.52773	6.67729e-11	6.57962e-10
PLA2G16		51.6558	-1.74379	0.267167	-6.52696	6.71197e-11	6.61061e-10
ZNF233	zinc finger protein 233	138.827	1.06043	0.162484	6.52636	6.73883e-11	6.63389e-10
ALS2CL	ALS2 C-terminal like	3265.28	0.646335	0.0990439	6.52575	6.76623e-11	6.65768e-10
OLFML2A	olfactomedin like 2A	140.232	1.17781	0.180513	6.52476	6.81092e-11	6.69843e-10
KRTAP5-10	keratin associated protein 5-10	38.402	1.97877	0.303716	6.51521	7.25859e-11	7.1211e-10
SNRPD1	small nuclear ribonucleoprotein D1 polypeptide	4150.47	-0.620056	0.0951724	-6.51508	7.26494e-11	7.1211e-10
HHLA2	HERV-H LTR-associating 2	459.856	0.904813	0.138941	6.51221	7.40537e-11	7.25528e-10
SGMS1	sphingomyelin synthase 1	884.435	0.599547	0.0921181	6.50845	7.59281e-11	7.43184e-10
SNRPF	small nuclear ribonucleoprotein polypeptide F	2030.49	-0.644117	0.098968	-6.50834	7.59879e-11	7.43415e-10
FRAS1	Fraser extracellular matrix complex subunit 1	86.8527	-1.2419	0.190878	-6.50624	7.7054e-11	7.53486e-10
ARMCX4	armadillo repeat containing X-linked 4	99.3983	1.22393	0.188452	6.49463	8.3239e-11	8.11649e-10
ADGRE2	adhesion G protein-coupled receptor E2	164.685	-0.993719	0.153038	-6.49327	8.39918e-11	8.18602e-10
MFSD5	major facilitator superfamily domain containing 5	965.348	0.633693	0.0976434	6.48987	8.59096e-11	8.35706e-10
ACOT9	acyl-CoA thioesterase 9	1708.32	-0.592236	0.0912967	-6.48694	8.75991e-11	8.50933e-10
SC5D	sterol-C5-desaturase	2961.8	-0.669702	0.103278	-6.48444	8.90593e-11	8.643e-10
FRMD5	FERM domain containing 5	356.639	-0.826379	0.127673	-6.47264	9.63026e-11	9.32392e-10
SV2C	synaptic vesicle glycoprotein 2C	5.50117	-2.93956	0.454383	-6.46933	9.84352e-11	9.52591e-10
CCDC142	coiled-coil domain containing 142	665.666	0.586081	0.0906548	6.46498	1.01315e-10	9.80001e-10
CDK5R1	cyclin dependent kinase 5 regulatory subunit 1	187.235	-0.872008	0.134887	-6.46473	1.01478e-10	9.81116e-10
LIPC	lipase C, hepatic type	30.7824	-1.8433	0.2852	-6.46319	1.02517e-10	9.90694e-10
LTV1	LTV1 ribosome biogenesis factor	749.22	-0.768554	0.118934	-6.46203	1.03306e-10	9.97378e-10
TCEANC	transcription elongation factor A N-terminal and central domain containing	495.736	0.607492	0.0940551	6.4589	1.05468e-10	1.01778e-09
ALOX15B	arachidonate 15-lipoxygenase type B	6.43149	-2.93615	0.454692	-6.45744	1.06491e-10	1.02668e-09
RPL22L1	ribosomal protein L22 like 1	793.629	-0.691931	0.10716	-6.45697	1.0682e-10	1.02937e-09
BTG3	BTG anti-proliferation factor 3	410.082	-0.791576	0.122601	-6.45653	1.07133e-10	1.0319e-09
CASKIN1	CASK interacting protein 1	64.5941	-1.37765	0.213448	-6.45425	1.08754e-10	1.04654e-09
SELENOP	selenoprotein P	180.682	1.25127	0.193962	6.45112	1.11024e-10	1.06738e-09
GPC2	glypican 2	115.196	-1.08027	0.167546	-6.44762	1.13623e-10	1.09084e-09
AMELX	amelogenin X-linked	57.8681	-1.49704	0.232532	-6.43798	1.21074e-10	1.15966e-09
SEC24A	SEC24 homolog A, COPII coat complex component	1702.42	-0.619087	0.0962389	-6.43282	1.25262e-10	1.19865e-09
PSMB9	proteasome 20S subunit beta 9	651.882	0.775451	0.12056	6.43209	1.25864e-10	1.20385e-09
PTGES3	prostaglandin E synthase 3	11923.3	-0.626994	0.0974868	-6.43158	1.26286e-10	1.20677e-09
AL390719.2		1211.65	0.732404	0.113913	6.42953	1.27998e-10	1.22255e-09
SLC26A9	solute carrier family 26 member 9	41.8601	-2.98043	0.463598	-6.42892	1.28516e-10	1.22694e-09
SPOCD1	SPOC domain containing 1	87.9473	1.37754	0.214365	6.42613	1.30897e-10	1.24909e-09
CHAD	chondroadherin	33.2064	2.3711	0.369044	6.42498	1.31883e-10	1.25791e-09
CACNB2	calcium voltage-gated channel auxiliary subunit beta 2	31.6033	2.20773	0.343873	6.42019	1.36105e-10	1.29637e-09
FAM69C		8.4105	-2.88968	0.450295	-6.41731	1.38707e-10	1.32055e-09
CHPF	chondroitin polymerizing factor	1978.13	-0.629922	0.0981694	-6.41668	1.39275e-10	1.32534e-09
ENGASE	endo-beta-N-acetylglucosaminidase	2470.95	0.596116	0.0929553	6.41293	1.42745e-10	1.35711e-09
NME1	NME/NM23 nucleoside diphosphate kinase 1	933.45	-0.822583	0.128314	-6.41069	1.44865e-10	1.37408e-09
MALT1	MALT1 paracaspase	2816.67	-0.71255	0.111218	-6.40677	1.48634e-10	1.40723e-09
CFLAR	CASP8 and FADD like apoptosis regulator	6929.17	0.619148	0.0967505	6.39944	1.55951e-10	1.47379e-09
PPP1R14A	protein phosphatase 1 regulatory inhibitor subunit 14A	66.3054	-1.7342	0.271094	-6.39705	1.58406e-10	1.49561e-09
GPR155	G protein-coupled receptor 155	122.071	-1.15248	0.180163	-6.39683	1.58634e-10	1.49708e-09
ZBTB38	zinc finger and BTB domain containing 38	2818.02	0.634782	0.0992532	6.39559	1.59931e-10	1.50862e-09
MYL9	myosin light chain 9	1410.49	1.30194	0.203587	6.39499	1.60558e-10	1.51384e-09
SYNPR	synaptoporin	185.304	-1.05871	0.165583	-6.39381	1.61805e-10	1.52491e-09
SBK1	SH3 domain binding kinase 1	623.741	-0.700559	0.109703	-6.38596	1.70328e-10	1.60448e-09
HR	HR lysine demethylase and nuclear receptor corepressor	281.607	-0.88758	0.139013	-6.38486	1.7155e-10	1.61526e-09
PLA2G10	phospholipase A2 group X	52.6537	1.7509	0.274393	6.381	1.7594e-10	1.65583e-09
CYP2R1	cytochrome P450 family 2 subfamily R member 1	1529.11	0.611483	0.0958414	6.38016	1.76907e-10	1.66418e-09
JAK2	Janus kinase 2	628.554	0.592798	0.0929192	6.37971	1.77421e-10	1.66748e-09
PANK3	pantothenate kinase 3	3029.21	-0.671935	0.105347	-6.37831	1.79056e-10	1.68054e-09
PLXNB3	plexin B3	99.5828	-1.12029	0.175687	-6.37661	1.81055e-10	1.69775e-09
GAD1	glutamate decarboxylase 1	312.679	-0.782885	0.122814	-6.37455	1.83501e-10	1.7199e-09
NUDT14	nudix hydrolase 14	772.871	0.657229	0.103106	6.37433	1.83768e-10	1.72162e-09
COL5A1	collagen type V alpha 1 chain	3.69272	-2.88295	0.452498	-6.3712	1.87559e-10	1.75553e-09
RASIP1	Ras interacting protein 1	77.7407	-1.41956	0.222894	-6.36874	1.90593e-10	1.7815e-09
HES6	hes family bHLH transcription factor 6	771.278	-0.618393	0.0971087	-6.36805	1.91448e-10	1.78868e-09
TMEM176B	transmembrane protein 176B	958.138	0.61113	0.0959786	6.36736	1.92307e-10	1.79589e-09
ARL5B	ADP ribosylation factor like GTPase 5B	2656.51	-0.74215	0.116602	-6.36484	1.95488e-10	1.82476e-09
FCHO1	FCH and mu domain containing endocytic adaptor 1	291.399	-0.90327	0.142082	-6.35737	2.05235e-10	1.9114e-09
PAQR4	progestin and adipoQ receptor family member 4	2449.51	-0.691465	0.108814	-6.35455	2.09034e-10	1.94502e-09
PPL	periplakin	3486.93	0.603981	0.0950581	6.35382	2.10037e-10	1.95347e-09
KCNIP2	potassium voltage-gated channel interacting protein 2	265.099	0.80834	0.127244	6.35268	2.11597e-10	1.96709e-09
AC005307.1		13.6286	-2.53138	0.398505	-6.3522	2.1226e-10	1.97235e-09
NFAM1	NFAT activating protein with ITAM motif 1	161.793	1.04923	0.165205	6.35109	2.13798e-10	1.98575e-09
C7	complement C7	413.574	0.751307	0.118304	6.35067	2.14378e-10	1.99024e-09
DDB2	damage specific DNA binding protein 2	401.885	-0.702341	0.110689	-6.34515	2.22206e-10	2.06012e-09
ENPP7P11	ectonucleotide pyrophosphatase/phosphodiesterase 7 pseudogene 11	147.945	1.15205	0.181701	6.34037	2.29207e-10	2.12215e-09
SLC15A1	solute carrier family 15 member 1	92.8828	-1.61359	0.254632	-6.33694	2.34373e-10	2.16803e-09
TOMM40L	translocase of outer mitochondrial membrane 40 like	1838.84	-0.607858	0.0959271	-6.33667	2.34787e-10	2.17088e-09
PLXND1	plexin D1	66.8853	-1.29114	0.203824	-6.33458	2.37991e-10	2.19655e-09
MYLK4	myosin light chain kinase family member 4	93.7533	1.27181	0.200772	6.33461	2.37942e-10	2.19655e-09
CA3	carbonic anhydrase 3	195.714	0.981156	0.154935	6.3327	2.4091e-10	2.2225e-09
SLC16A3	solute carrier family 16 member 3	1098.16	-1.80252	0.284686	-6.33161	2.42619e-10	2.23725e-09
FABP5	fatty acid binding protein 5	1598.86	-0.792302	0.125217	-6.32745	2.49248e-10	2.29119e-09
DDIAS	DNA damage induced apoptosis suppressor	461.46	-0.852322	0.13479	-6.32332	2.56007e-10	2.35016e-09
RAI14	retinoic acid induced 14	674.104	-0.702878	0.111286	-6.31599	2.68439e-10	2.46313e-09
PARPBP	PARP1 binding protein	647.645	-0.652985	0.103444	-6.31247	2.74614e-10	2.51648e-09
AC016735.1		61.0413	-1.42134	0.225592	-6.30046	2.96773e-10	2.70626e-09
CDCA4	cell division cycle associated 4	1103.83	-0.598903	0.0950772	-6.29912	2.99338e-10	2.72723e-09
SOCS4	suppressor of cytokine signaling 4	901.616	-0.641342	0.101917	-6.2928	3.11789e-10	2.83815e-09
AL158151.1		84.5758	-1.15615	0.183806	-6.29003	3.17405e-10	2.88543e-09
ASB16-AS1	ASB16 antisense RNA 1	372.586	0.636376	0.101274	6.28372	3.30559e-10	3.00103e-09
HSD17B3	hydroxysteroid 17-beta dehydrogenase 3	54.3205	1.78686	0.284384	6.28326	3.31544e-10	3.00865e-09
NPY4R	neuropeptide Y receptor Y4	29.3626	2.24798	0.357909	6.28086	3.36704e-10	3.05142e-09
FNDC3B	fibronectin type III domain containing 3B	1754.38	-0.622392	0.0991379	-6.27804	3.42864e-10	3.10314e-09
NPHS1	NPHS1 adhesion molecule, nephrin	29.1092	2.26569	0.361202	6.27265	3.54955e-10	3.20692e-09
AKR1C1	aldo-keto reductase family 1 member C1	10291.1	0.642462	0.102544	6.26522	3.72309e-10	3.34752e-09
ZBTB48	zinc finger and BTB domain containing 48	679.852	0.601288	0.0959841	6.26446	3.74126e-10	3.36238e-09
TNFRSF21	TNF receptor superfamily member 21	3766.61	-1.01279	0.161681	-6.26417	3.74816e-10	3.36712e-09
IL17RD	interleukin 17 receptor D	402.803	-0.66388	0.105986	-6.26385	3.75578e-10	3.37249e-09
FAM162A	family with sequence similarity 162 member A	2105.81	-0.654509	0.104507	-6.26285	3.77995e-10	3.39271e-09
AC245100.4		57.3071	1.49325	0.238461	6.26205	3.7996e-10	3.40886e-09
AC005034.3		350.576	-0.698246	0.111608	-6.25621	3.94446e-10	3.53573e-09
SLC2A3	solute carrier family 2 member 3	441.649	-2.86557	0.458125	-6.25499	3.97536e-10	3.56032e-09
LINC00689	long intergenic non-protein coding RNA 689	550.868	0.70081	0.112076	6.25297	4.02707e-10	3.60506e-09
VWA7	von Willebrand factor A domain containing 7	276.041	0.921052	0.147339	6.25125	4.07178e-10	3.6435e-09
LINC00324	long intergenic non-protein coding RNA 324	62.3648	1.55608	0.248969	6.25008	4.10232e-10	3.66603e-09
IPO5P1	importin 5 pseudogene 1	380.919	0.688958	0.110238	6.24973	4.11176e-10	3.67287e-09
MSMO1	methylsterol monooxygenase 1	6265.91	-1.1558	0.18501	-6.24724	4.17759e-10	3.73005e-09
SHB	SH2 domain containing adaptor protein B	438.539	-0.614235	0.0984693	-6.23783	4.43678e-10	3.95289e-09
NDUFAF2	NADH:ubiquinone oxidoreductase complex assembly factor 2	847.699	-0.643758	0.103219	-6.2368	4.46626e-10	3.97398e-09
TM4SF1	transmembrane 4 L six family member 1	1830.49	-1.9697	0.315828	-6.23664	4.47068e-10	3.97487e-09
CEP41	centrosomal protein 41	193.591	-0.781788	0.125383	-6.23521	4.51159e-10	4.00911e-09
MIR17HG	miR-17-92a-1 cluster host gene	171.988	-1.1833	0.189786	-6.23491	4.52051e-10	4.0153e-09
SPDEF	SAM pointed domain containing ETS transcription factor	14.7311	-2.37565	0.381168	-6.23254	4.58922e-10	4.07281e-09
SLC44A3-AS1	SLC44A3 antisense RNA 1	455.226	0.674119	0.108227	6.22875	4.70178e-10	4.1673e-09
DBP	D-box binding PAR bZIP transcription factor	254.363	0.859898	0.138103	6.2265	4.76979e-10	4.22212e-09
CCDC183	coiled-coil domain containing 183	76.0183	-1.56578	0.251577	-6.22385	4.85116e-10	4.29229e-09
WDR54	WD repeat domain 54	171.583	-1.21607	0.195496	-6.22041	4.95854e-10	4.38164e-09
DDN-AS1	DDN and PRKAG1 antisense RNA 1	28.4112	-1.80533	0.290285	-6.21916	4.99826e-10	4.41485e-09
C17orf78	chromosome 17 open reading frame 78	139.973	-2.47634	0.398277	-6.21763	5.04706e-10	4.45538e-09
ASPHD2	aspartate beta-hydroxylase domain containing 2	60.3974	-1.34991	0.217197	-6.21513	5.12832e-10	4.52389e-09
MAP3K14	mitogen-activated protein kinase kinase kinase 14	900.73	0.626752	0.100969	6.20739	5.38717e-10	4.74002e-09
C2CD4B	C2 calcium dependent domain containing 4B	47.5007	-1.73169	0.279019	-6.20634	5.42319e-10	4.76967e-09
ANKRD44	ankyrin repeat domain 44	336.269	0.759969	0.12264	6.19674	5.76448e-10	5.06333e-09
SPATA6L	spermatogenesis associated 6 like	172.678	1.01476	0.163772	6.19618	5.78513e-10	5.07929e-09
AC124067.2		92.9276	-1.30409	0.210559	-6.19344	5.8864e-10	5.16159e-09
BBS4	Bardet-Biedl syndrome 4	480.04	0.601198	0.0971244	6.18998	6.0171e-10	5.26945e-09
AIFM3	apoptosis inducing factor mitochondria associated 3	436.835	-0.630749	0.101908	-6.1894	6.03953e-10	5.28684e-09
MYO7B	myosin VIIB	8117.68	0.605843	0.0980158	6.18107	6.36687e-10	5.57101e-09
TMED7	transmembrane p24 trafficking protein 7	803.75	-0.845418	0.136961	-6.1727	6.71336e-10	5.86919e-09
TMEM187	transmembrane protein 187	496.423	0.658937	0.106816	6.1689	6.87659e-10	6.00168e-09
GRAP	GRB2 related adaptor protein	209.405	-0.882971	0.143139	-6.16863	6.88824e-10	6.00929e-09
APLN	apelin	82.495	-1.25274	0.203223	-6.16436	7.07688e-10	6.16862e-09
DCXR	dicarbonyl and L-xylulose reductase	2698.34	0.620164	0.100653	6.16139	7.21082e-10	6.28271e-09
NDUFA6-AS1		43.4707	1.72309	0.279794	6.15842	7.34761e-10	6.39918e-09
ECM2	extracellular matrix protein 2	42.0081	2.38807	0.388006	6.15473	7.52031e-10	6.54127e-09
DLGAP1-AS2	DLGAP1 antisense RNA 2	163.047	-0.898368	0.146019	-6.1524	7.63181e-10	6.63544e-09
SLC26A3	solute carrier family 26 member 3	68.9707	1.74868	0.284274	6.15138	7.68134e-10	6.67004e-09
CMTM7	CKLF like MARVEL transmembrane domain containing 7	809.027	-0.640972	0.10424	-6.14899	7.79781e-10	6.76832e-09
DDX60	DExD/H-box helicase 60	498.338	0.868387	0.141321	6.14478	8.00745e-10	6.94734e-09
ROGDI	rogdi atypical leucine zipper	620.184	0.654532	0.106526	6.14432	8.03074e-10	6.96461e-09
PTPRG	protein tyrosine phosphatase receptor type G	1068.91	-0.59279	0.0964844	-6.14389	8.05237e-10	6.97748e-09
AL162431.2		151.009	-0.911635	0.148459	-6.14065	8.21857e-10	7.11249e-09
TRIM65	tripartite motif containing 65	1144.58	-0.624955	0.101805	-6.13876	8.31701e-10	7.19465e-09
LINC00574	long intergenic non-protein coding RNA 574	105.108	1.09961	0.179693	6.1194	9.39298e-10	8.09136e-09
PACSIN3	protein kinase C and casein kinase substrate in neurons 3	867.243	-0.65355	0.106799	-6.11943	9.3912e-10	8.09136e-09
ECE2	endothelin converting enzyme 2	370.736	-0.869006	0.142017	-6.11902	9.41513e-10	8.10704e-09
NR1D1	nuclear receptor subfamily 1 group D member 1	312.867	-0.837187	0.136847	-6.11769	9.49418e-10	8.17168e-09
AC008966.1		209.831	0.757314	0.12385	6.11477	9.66985e-10	8.31939e-09
FAM210A	family with sequence similarity 210 member A	354.319	-0.832336	0.136125	-6.11452	9.68475e-10	8.32873e-09
NRP2	neuropilin 2	855.081	0.705106	0.115324	6.11413	9.70828e-10	8.33849e-09
DCTN6	dynactin subunit 6	380.833	-0.624128	0.102079	-6.11416	9.70648e-10	8.33849e-09
SLCO1B3	solute carrier organic anion transporter family member 1B3	3.69806	-2.75649	0.450942	-6.11275	9.793e-10	8.40422e-09
PGM2L1	phosphoglucomutase 2 like 1	562.33	0.775643	0.126958	6.10947	9.99613e-10	8.57496e-09
ST6GAL1	ST6 beta-galactoside alpha-2,6-sialyltransferase 1	2826.33	-1.0022	0.164137	-6.10589	1.02229e-09	8.75484e-09
AC023632.6		93.6192	-1.44686	0.237431	-6.09384	1.10234e-09	9.42082e-09
REEP1	receptor accessory protein 1	51.6239	1.71598	0.281598	6.09374	1.10302e-09	9.42271e-09
SFTA2	surfactant associated 2	259.414	-1.01027	0.165819	-6.09257	1.1111e-09	9.4838e-09
PTAR1	protein prenyltransferase alpha subunit repeat containing 1	2360.11	-0.701983	0.115237	-6.09163	1.11764e-09	9.5317e-09
SEC61G	SEC61 translocon subunit gamma	1633.16	-1.04425	0.171456	-6.09053	1.1254e-09	9.59392e-09
BTD	biotinidase	690.207	0.613127	0.100731	6.08678	1.15206e-09	9.80488e-09
AC091812.1		5.83434	-2.76676	0.454994	-6.08088	1.19528e-09	1.01559e-08
HIST1H3E		462.133	0.725794	0.119361	6.08068	1.19677e-09	1.01644e-08
FAT1	FAT atypical cadherin 1	27763.2	-0.64237	0.105675	-6.07871	1.21153e-09	1.02813e-08
PBK	PDZ binding kinase	610.593	-0.809756	0.13345	-6.06786	1.29627e-09	1.09822e-08
CPT1A	carnitine palmitoyltransferase 1A	4987.18	-0.637693	0.105105	-6.06719	1.30168e-09	1.10189e-08
GAREM2	GRB2 associated regulator of MAPK1 subtype 2	361.843	-0.639551	0.105417	-6.0669	1.30406e-09	1.10346e-08
SLC7A9	solute carrier family 7 member 9	262.253	0.888822	0.146549	6.065	1.31953e-09	1.11563e-08
RAD54B	RAD54 homolog B	235.138	-0.809197	0.133486	-6.06201	1.34428e-09	1.13515e-08
CNFN	cornifelin	127.982	1.03596	0.170936	6.06054	1.35662e-09	1.14463e-08
IGFBP3	insulin like growth factor binding protein 3	321.975	-2.45637	0.405435	-6.05859	1.37318e-09	1.15765e-08
EXOC3L1	exocyst complex component 3 like 1	25.1215	2.32202	0.383345	6.05725	1.38467e-09	1.16638e-08
RTP4	receptor transporter protein 4	20.9268	2.28331	0.37709	6.05508	1.4035e-09	1.18128e-08
C15orf41		409.74	-0.639732	0.105665	-6.05435	1.40986e-09	1.18565e-08
AC093609.1		23.5456	-2.08903	0.345057	-6.05415	1.41162e-09	1.18665e-08
RNASE6	ribonuclease A family member k6	115.007	-0.976992	0.161426	-6.05226	1.42827e-09	1.20016e-08
PRR11	proline rich 11	709.72	-0.720042	0.118992	-6.05116	1.43811e-09	1.20793e-08
BFSP1	beaded filament structural protein 1	48.1757	-1.54316	0.255028	-6.05096	1.43987e-09	1.20892e-08
THAP8	THAP domain containing 8	370.503	0.634684	0.104964	6.04667	1.47868e-09	1.23998e-08
CYP2S1	cytochrome P450 family 2 subfamily S member 1	9694.76	-0.600016	0.0992809	-6.04362	1.50693e-09	1.26264e-08
CYP3A5	cytochrome P450 family 3 subfamily A member 5	2512.06	1.05797	0.175118	6.0415	1.52692e-09	1.27834e-08
DKK3	dickkopf WNT signaling pathway inhibitor 3	62.3414	-1.67153	0.277002	-6.03436	1.59592e-09	1.33339e-08
DNHD1	dynein heavy chain domain 1	1096.71	-0.786667	0.130424	-6.03159	1.62357e-09	1.3554e-08
KRTAP3-1	keratin associated protein 3-1	103.834	2.35509	0.390849	6.02558	1.68506e-09	1.40501e-08
PDE4A	phosphodiesterase 4A	605.118	0.644731	0.107057	6.02231	1.71941e-09	1.43075e-08
PCDH18	protocadherin 18	11.8656	-2.76251	0.45888	-6.02012	1.74286e-09	1.44909e-08
C5orf63	chromosome 5 open reading frame 63	507.862	0.611392	0.10157	6.0194	1.75065e-09	1.45498e-08
JDP2	Jun dimerization protein 2	487.127	-0.756312	0.12566	-6.01873	1.75789e-09	1.46041e-08
SPACA3	sperm acrosome associated 3	21.0926	2.33438	0.387862	6.01858	1.75959e-09	1.46123e-08
[truncated: 2,138 more rows]

## Sheet: CRC0031_MRTX_Cet_Tram.vs.NT
Genes	Description	BaseMean	Log2FoldChange	lfcSE	stat	pvalue	padj
[truncated: 8,175 more rows]

## Sheet: CRC0031_MRTX_Cet_GSEA_H
Description	setSize	enrichmentScore	NES	pvalue	p.adjust	qvalue	rank	leading_edge	core_enrichment
[truncated: 50 more rows]

[truncated: 3 more sheets: CRC0031_MRTX_Cet_Alp_GSEA_H, CRC0031_MRTX_Cet_Tram_GSEA_H, Legend]
