# Supplementary material for: Efficacy of dual KRASG12D–EGFR blockade versus triple combinations in patient-derived models of KRASG12D-mutant colorectal cancer
Source: Cell Death Dis. 2026 May 28;17(1):657. doi: 10.1038/s41419-026-08900-0 (PMC13402710; doi:10.1038/s41419-026-08900-0)
Supplement: Supplementary file 7 — Supplementary Table 5 [file 41419_2026_8900_MOESM7_ESM.xlsx]

## Sheet: CRC0031 (G12D)
Supplementary Table 5. Tumor growth curves			Days from treatment start
Model	Status	Treatment	-8	-1	6	8	13	15	20	27	34	41	48
CRC0031LMX0E01044SCR000000	humane endpoint	Vehicle_1	11.356	117.244	569.316		987.847
CRC0031LMX0E01058SCR000000	humane endpoint	Vehicle_2	10.248	284.502	380.124		783.73
CRC0031LMX0E01076SCR000000	humane endpoint	Vehicle_3	6.805	161.981	468.413		1018.48		1310.19	1502.22
CRC0031LMX0E01018SCR000000	humane endpoint	Vehicle_4	6.805	249.383	749.553
CRC0031LMX0E01028SCR000000	humane endpoint	Vehicle_5	11.356	249.762	769.403
CRC0031LMX0E01064SCR000000	humane endpoint	Vehicle_6	6.805	440.259	914.975
CRC0031LMX0E03002SCR000000	humane endpoint	Vehicle_7	49.647	157.479	1190.22	1786.19
CRC0031LMX0E03004SCR000000	humane endpoint	Vehicle_8	34.525	169.491	926.569	1290.2
CRC0031LMX0E03010SCR000000	humane endpoint	Vehicle_9	70.276	307.494	1541.5
CRC0031LMX0E03012SCR000000	humane endpoint	Vehicle_10	47.712	177.026	509.549	834.313		1549.07
CRC0031LMX0E03017SCR000000	humane endpoint	Vehicle_11	102.336	438.596	1358.46
CRC0031LMX0E03030SCR000000	humane endpoint	Vehicle_12	65.58	338.095	1710.47
CRC0031LMX0E01069SCR000000	humane endpoint	MRTX1133_1	3.223	192.946	586.964		801.213		690.612
CRC0031LMX0E01088SCR000000	humane endpoint	MRTX1133_2	6.805	232.841	602.025		1048.91		1110.02
CRC0031LMX0E01016SCR000000	humane endpoint	MRTX1133_3	11.356	284.812	484.263		839.387		1329.89	1303.99
CRC0031LMX0E01039SCR000000	humane endpoint	MRTX1133_4	3.223	141.695	244.693		539.617		1311.44
CRC0031LMX0E01040SCR000000	humane endpoint	MRTX1133_5	11.356	408.239	1188.76		1147.31		1207.52	1559.28
CRC0031LMX0E01082SCR000000	humane endpoint	MRTX1133_6	11.356	256.168	389.049		506.509		1040.35
CRC0031LMX0E01089SCR000000	humane endpoint	Cetuximab_1	3.223	272.155	382.127		636.854		543.89	885.77	932.74	791.019
CRC0031LMX0E01096SCR000000	humane endpoint	Cetuximab_2	6.805	208.93	365.89		494.937		664.081	1107.74
CRC0031LMX0E01005SCR000000	humane endpoint	Cetuximab_3	6.805	369.417	658.805		1028.65
CRC0031LMX0E01071SCR000000	humane endpoint	Cetuximab_4	10.248	333.778	862.795		722.11
CRC0031LMX0E01022SCR000000	humane endpoint	Cetuximab_5	6.805	200.311	414.761		640.687		1093.99
CRC0031LMX0E01066SCR000000	humane endpoint	Cetuximab_6	11.356	114.659	206.034		273.778		595.755
CRC0031LMX0E01042SCR000000	humane endpoint	Alpelisib_1	6.805	417.933	512.194		847.759		754.898
CRC0031LMX0E01048SCR000000	humane endpoint	Alpelisib_2	3.223	139.682	340.074		649.496		612.034	1706.31
CRC0031LMX0E01068SCR000000	humane endpoint	Alpelisib_3	6.805	169.907	258.22		480.445		542.593	1282.42
CRC0031LMX0E01061SCR000000	humane endpoint	Alpelisib_4	11.356	252.713	745.254		1109.47
CRC0031LMX0E01026SCR000000	humane endpoint	Alpelisib_5	6.805	296.552	756.412		684.329		1521.79
CRC0031LMX0E01065SCR000000	humane endpoint	Alpelisib_6	3.223	221.357	209.754		391.027		234.322	897.057
CRC0031LMX0E03001SCR000000	humane endpoint	Trametinib _1	26.737	254.43	1275.04
CRC0031LMX0E03009SCR000000	humane endpoint	Trametinib _2	73.622	231.818	751.518	722.167		1421.75
CRC0031LMX0E03021SCR000000	humane endpoint	Trametinib _3	61.6	250.413	1630.26
CRC0031LMX0E03022SCR000000	humane endpoint	Trametinib _4	43.098	250.495	594.655	735.781		1569.11
CRC0031LMX0E03026SCR000000	humane endpoint	Trametinib _5	34.782	283.264	1275.06	1716.68
CRC0031LMX0E03027SCR000000	humane endpoint	Trametinib _6	81.27	286.397	1262.17
CRC0031LMX0E01002SCR000000	humane endpoint	MRTX1133+Cetuximab_1	3.223	145.825	327.739		408.126		335.122	557.907	478.044	709.38
CRC0031LMX0E01006SCR000000	humane endpoint	MRTX1133+Cetuximab_2	3.223	241.937	384.498		143.915		239.198	790.764	420.827	770.281
CRC0031LMX0E01011SCR000000	humane endpoint	MRTX1133+Cetuximab_3	11.356	112.963	341.84		271.782		227.62	242.614	240.361	391.916	996.649
CRC0031LMX0E01014SCR000000	humane endpoint	MRTX1133+Cetuximab_4	6.805	334.863	346.94		398.625		263.756	709.398
CRC0031LMX0E01025SCR000000	humane endpoint	MRTX1133+Cetuximab_5	10.248	343.21	317.081		225.644		209.554	522.838
CRC0031LMX0E01031SCR000000	humane endpoint	MRTX1133+Cetuximab_6	3.223	196.148	249.806		257.852		219.731	482.565	463.234	733.595
CRC0031LMX0E01056SCR000000	dead accidentally	MRTX1133+Cetuximab_7	3.223	232.905	376.892
CRC0031LMX0E01070SCR000000	experimental endpoint	MRTX1133+Cetuximab_8	11.356	143.777	438.858		294.17		422.284	598.077	308.608	419.739	467.867
CRC0031LMX0E01077SCR000000	experimental endpoint	MRTX1133+Cetuximab_9	3.223	428.838	473.388		282.789		412.556	434.548	263.909	633.377	783.19
CRC0031LMX0E01087SCR000000	experimental endpoint	MRTX1133+Cetuximab_10	10.248	281.14	437.56		286.066		271.922	429.518	353.167	369.531	457.606
CRC0031LMX0E01094SCR000000	humane endpoint	MRTX1133+Cetuximab_11	11.356	295.105	447.828		502.034		503.895	442.474	425.217
CRC0031LMX0E01098SCR000000	humane endpoint	MRTX1133+Cetuximab_12	11.356	262.85	428.806		403.706		456.092	520.932	602.207
CRC0031LMX0E01046SCR000000	humane endpoint	MRTX1133+Alpelisib_1	10.248	283.497	425.89		636.344		888.967	1434.8
CRC0031LMX0E01052SCR000000	humane endpoint	MRTX1133+Alpelisib_2	3.223	440.288	680.685		673.202		823.56	1031.41	1251.08
CRC0031LMX0E01075SCR000000	humane endpoint	MRTX1133+Alpelisib_3	10.248	140.286	234.991		368.863		652.393	1047.6
CRC0031LMX0E01079SCR000000	humane endpoint	MRTX1133+Alpelisib_4	10.248	147.279	226.017		374.64		448.576	931.201
CRC0031LMX0E01081SCR000000	humane endpoint	MRTX1133+Alpelisib_5	3.223	207.324	431.403		538.04		727.758	1421.03	1511.93
CRC0031LMX0E01021SCR000000	humane endpoint	MRTX1133+Alpelisib_6	10.248	303.653	441.732		663.068		1242.12
CRC0031LMX0E03005SCR000000	humane endpoint	MRTX1133+Trametinib_1	104.007	182.329	501.989	1528.92		858.014
CRC0031LMX0E03008SCR000000	humane endpoint	MRTX1133+Trametinib_2	26.954	200.486	412.325	871.843		1377.17
CRC0031LMX0E03018SCR000000	humane endpoint	MRTX1133+Trametinib_3	90.722	302.185	440.444	1864.29		1555.71
CRC0031LMX0E03024SCR000000	humane endpoint	MRTX1133+Trametinib_4	67.433	297.535	509.669	784.396		1568.95
CRC0031LMX0E03025SCR000000	humane endpoint	MRTX1133+Trametinib_5	26.521	293.245	529.75	676.833		1235.07
CRC0031LMX0E03033SCR000000	humane endpoint	MRTX1133+Trametinib_6	70.276	228.731	225.531	431.168		848.383
CRC0031LMX0E01001SCR000000	experimental endpoint	MRTX1133+Cetuximab+Alpelisib 1	6.805	200.038	168.04		201.786		208.752	162.326	261.37	350.071	664.115
CRC0031LMX0E01015SCR000000	humane endpoint	MRTX1133+Cetuximab+Alpelisib 2	3.223	111.285	94.496		106.271		140.076	212.986	184.05	339.716	555.442
CRC0031LMX0E01032SCR000000	experimental endpoint	MRTX1133+Cetuximab+Alpelisib 3	11.356	227.313	142.622		106.929		418.224	246.293	189.178	205.766	188.194
CRC0031LMX0E01035SCR000000	dead accidentally	MRTX1133+Cetuximab+Alpelisib 4	3.223	412.102	373.105		217.532		227.507
CRC0031LMX0E01036SCR000000	humane endpoint	MRTX1133+Cetuximab+Alpelisib 5	11.356	307.725	305.504		383.465		656.426	222.782	199.392	265.099
CRC0031LMX0E01049SCR000000	experimental endpoint	MRTX1133+Cetuximab+Alpelisib 6	11.356	276.079	301.544		190.268		267.802	258.249	339.823	301.536	312.865
CRC0031LMX0E01059SCR000000	experimental endpoint	MRTX1133+Cetuximab+Alpelisib 7	6.805	320.75	437.345		231.025		409.284	367.094	450.725	513.588	895.053
CRC0031LMX0E01083SCR000000	experimental endpoint	MRTX1133+Cetuximab+Alpelisib 8	10.248	193.508	371.514		214.459		284.023	369.628	334.464	349.885	566.095
CRC0031LMX0E01086SCR000000	experimental endpoint	MRTX1133+Cetuximab+Alpelisib 9	11.356	204.816	214.079		365.769		279.575	195.409	178.128	258.054	380.905
CRC0031LMX0E01008SCR000000	dead accidentally	MRTX1133+Cetuximab+Alpelisib 10	10.248	371.321	479.057
CRC0031LMX0E01009SCR000000	experimental endpoint	MRTX1133+Cetuximab+Trametinib_1	6.805	54.599	157.897		83.664		76.666	107.079	231.412	148.253	272.299
CRC0031LMX0E01013SCR000000	experimental endpoint	MRTX1133+Cetuximab+Trametinib_2	10.248	314.488	247.772		113.093		86.25	122.743	284.595	217.182	274.308
CRC0031LMX0E01023SCR000000	experimental endpoint	MRTX1133+Cetuximab+Trametinib_3	3.223	400.537	140.497		70.469		79.476	115.475	213.553	350.154	339.913
CRC0031LMX0E01050SCR000000	experimental endpoint	MRTX1133+Cetuximab+Trametinib_4	10.248	133.49	281.476		206.374		174.763	169.097	210.653	88.817	184.252
CRC0031LMX0E01054SCR000000	experimental endpoint	MRTX1133+Cetuximab+Trametinib_5	10.248	270.51	274.921		176		174.234	230.196	256.638	184.847	271.363
CRC0031LMX0E01067SCR000000	experimental endpoint	MRTX1133+Cetuximab+Trametinib_6	10.248	198.564	357.956		213.825		144.085	195.158	224.261	345.922	270.934
CRC0031LMX0E01085SCR000000	experimental endpoint	MRTX1133+Cetuximab+Trametinib_7	3.223	204.463	259.477		205.561		152.024	232.456	209.777	326.849	323.161
CRC0031LMX0E01090SCR000000	experimental endpoint	MRTX1133+Cetuximab+Trametinib_8	11.356	205.313	179.061		77.833		113.59	144.04	116.221	131.108	259.371
CRC0031LMX0E01091SCR000000	dead accidentally	MRTX1133+Cetuximab+Trametinib_9	10.248	135.215	132.279		72.884		264.084
CRC0031LMX0E01095SCR000000	experimental endpoint	MRTX1133+Cetuximab+Trametinib_10	10.248	334.176	276.849		186.794		168.146	164.366	388.939	410.535	180.591
CRC0031LMX0E01097SCR000000	experimental endpoint	MRTX1133+Cetuximab+Trametinib_11	3.223	368.488	358.256		283.433		100.775	137.665	204.927	64.236	210.459
CRC0031LMX0E01007SCR000000	dead accidentally	MRTX1133+Cetuximab+Trametinib_12	11.356	199.53	231.844		132.963

## Sheet: CRC1588 (G12D)
			Days from treatment start
GenID	Status	Treatment	-15	-8	-1	6	13	16	20	24	27	34	35	41	48	55
CRC1588LMX0D01060SCR000000	humane endpoint	Vehicle_1	5.884	60.301	132.341	1007.58	1534.17		1686.45
CRC1588LMX0D01081SCR000000	humane endpoint	Vehicle_2	18.924	152.752	205.327	832.24	1434.69		2082.63
CRC1588LMX0D01093SCR000000	humane endpoint	Vehicle_3	13.579	254.57	304.024	956.836	1300.49		1460.35
CRC1588LMX0D01043SCR000000	humane endpoint	Vehicle_4	14.695	199.809	361.271	624.924	1039.8		1026.46		1418.24
CRC1588LMX0D01073SCR000000	humane endpoint	Vehicle_5	29.852	38.303	169.535	649.412	967.224		767.783		1002.62
CRC1588LMX0D01014SCR000000	humane endpoint	Vehicle_6	12.06	48.077	108.875	327.297	798.495		810.722		1572.64
CRC1588LMX0E01001SCR000000	humane endpoint	Vehicle_7	53.565	113.915	87.588	455.325	1112.22	1064
CRC1588LMX0E01007SCR000000	humane endpoint	Vehicle_8	96.309	156.811	363.494	967.208
CRC1588LMX0E01008SCR000000	humane endpoint	Vehicle_9	27.099	146.522	158.07	439.016	1408.57
CRC1588LMX0E01010SCR000000	humane endpoint	Vehicle_10	57.054	72.355	377.698	598.765	1571.38
CRC1588LMX0E01016SCR000000	humane endpoint	Vehicle_11	40.478	188.613	347.699	673.366	1043.8
CRC1588LMX0E01024SCR000000	humane endpoint	Vehicle_12	45.416	79.283	118.104	1088.49
CRC1588LMX0D01082SCR000000	humane endpoint	MRTX1133_1	12.035	36.085	113.749	407.59
CRC1588LMX0D01064SCR000000	humane endpoint	MRTX1133_2	3.682	129.687	311.301	642.727	1099.95		1109.96
CRC1588LMX0D01071SCR000000	humane endpoint	MRTX1133_3	5.424	56.632	183.95	719.424	663.416		844.105
CRC1588LMX0D01095SCR000000	humane endpoint	MRTX1133_4	0	72.507	144.133	572.129	1303.42		697.527
CRC1588LMX0D01058SCR000000	humane endpoint	MRTX1133_5	41.534	111.041	313.981	677.735	1298.89		1056.07		1532.71
CRC1588LMX0D01036SCR000000	humane endpoint	MRTX1133_6	50.975	178.808	200.196	623.012	840.053		586.714		1229.79
CRC1588LMX0D01019SCR000000	humane endpoint	Cetuximab_1	16.963	106.142	175.617	698.379	595.622		565.199		918.633	1856.52
CRC1588LMX0D01022SCR000000	humane endpoint	Cetuximab_2	29.633	38.572	213.381	447.445	538.982		560.675		574.264	681.48		1021.68
CRC1588LMX0D01092SCR000000	humane endpoint	Cetuximab_3	35.285	165.94	284.011	1166.23	682.174		738.014		1228.31	1446.89
CRC1588LMX0D01023SCR000000	humane endpoint	Cetuximab_4	110.003	165.063	340.129	670.135	766.061		1089.3
CRC1588LMX0D01076SCR000000	humane endpoint	Cetuximab_5	2.198	76.122	116.897	594.819	565.674		522.919		790.506
CRC1588LMX0D01079SCR000000	humane endpoint	Cetuximab_6	0	93.157	122.233	485.513	799.601		711.656		1008.17
CRC1588LMX0D01040SCR000000	humane endpoint	Alpelisib_1	146.385	138.54	316.974	465.398	725.981		859.654		1016.53	1846.77
CRC1588LMX0D01010SCR000000	humane endpoint	Alpelisib_2	32.185	444.335	141.845	637.133
CRC1588LMX0D01011SCR000000	humane endpoint	Alpelisib_3	47.792	119.827	167.84	685.869	669.696		771.637		1067.82
CRC1588LMX0D01042SCR000000	humane endpoint	Alpelisib_4	28.543	159.736	232.695	625.449	786.704		728.579		1038.76
CRC1588LMX0D01084SCR000000	humane endpoint	Alpelisib_5	0	21.782	104.562	332.577	717.77		619.927		854.101
CRC1588LMX0D01057SCR000000	humane endpoint	Alpelisib_6	0	207.984	307.207	612.731	932.019		488.536		1265.78
CRC1588LMX0E01012SCR000000	humane endpoint	Trametinib_1	55.124	160.615	304.518	538.649	1182.34
CRC1588LMX0E01019SCR000000	humane endpoint	Trametinib_2	75.877	79.072	174.735	671.48
CRC1588LMX0E01023SCR000000	humane endpoint	Trametinib_3	74.513	71.518	318.177	784.508
CRC1588LMX0E01025SCR000000	humane endpoint	Trametinib_4	51.632	114.42	184.14	684.131
CRC1588LMX0E01028SCR000000	humane endpoint	Trametinib_5	81.08	69.094	343.11	605.076
CRC1588LMX0E01033SCR000000	humane endpoint	Trametinib_6	82.6	106.01	205.795	472.923	1051.46
CRC1588LMX0D01051SCR000000	experimental endpoint	MRTX1133+Cetuximab_1	8.113	171.508	286.824	302.823	588.995		491.333		520.986	297.722		333.513	538.47	416.975
CRC1588LMX0D01070SCR000000	experimental endpoint	MRTX1133+Cetuximab_2	30.661	97.374	118.066	425.314	626.315		276.413		285.646	333.15		294.899	526.102	313.046
CRC1588LMX0D01072SCR000000	experimental endpoint	MRTX1133+Cetuximab_3	18.615	103.149	196.838	577.17	836.413		372.213		400.72	305.751		413.643	332.806	408.997
CRC1588LMX0D01077SCR000000	humane endpoint	MRTX1133+Cetuximab_4	44.172	99.645	311.784	884.533	690.567		506.798		472.99	369.58		434.717
CRC1588LMX0D01085SCR000000	dead accidentally	MRTX1133+Cetuximab_5	23.166	189.359	201.149	561	688.38		380.906		512.211	315.241		258.492	365.959	298.94
CRC1588LMX0D01094SCR000000	humane endpoint	MRTX1133+Cetuximab_6	57.234	68.459	161.558	780.54	622.636		569.59		757.599	335.136		627.191
CRC1588LMX0D01049SCR000000	humane endpoint	MRTX1133+Alpelisib_1	15.526	59.722	115.121	792.853	846.868		497.337		558.663	535.316		1127.55
CRC1588LMX0D01069SCR000000	dead accidentally	MRTX1133+Alpelisib_2	0	124.106	125.455	215.133	358.543		536.439		513.72	509.6
CRC1588LMX0D01013SCR000000	dead accidentally	MRTX1133+Alpelisib_3	67.109	206.77	330.581	780.989	1069.71
CRC1588LMX0D01055SCR000000	humane endpoint	MRTX1133+Alpelisib_4	5.13	117.219	193.49	703.874	759.039		972.209		1097.38
CRC1588LMX0D01068SCR000000	humane endpoint	MRTX1133+Alpelisib_5	0	165.996	288.75	513.141	994.793		850.303		989.375
CRC1588LMX0D01098SCR000000	humane endpoint	MRTX1133+Alpelisib_6	10.653	75.401	225.114	632.445	489.32		536.409		816.239
CRC1588LMX0E01014SCR000000	humane endpoint	MRTX1133+Trametinib_1	77.481	184.151	267.551	562.734	383.185	505.677		257.146			579.953	760.908
CRC1588LMX0E01015SCR000000	humane endpoint	MRTX1133+Trametinib_2	33.594	105.831	211.732	547.673
CRC1588LMX0E01017SCR000000	humane endpoint	MRTX1133+Trametinib_3	23.69	214.65	274.358	529.36	517.113	785.869		416.506			757.364	1156
CRC1588LMX0E01021SCR000000	humane endpoint	MRTX1133+Trametinib_4	97.799	146.817	297.572	472.367	708.925	1291.63
CRC1588LMX0E01031SCR000000	humane endpoint	MRTX1133+Trametinib_5	51.631	112.016	248.471	564.709	436.757	764.689		479.617			633.695	1304.15
CRC1588LMX0E01034SCR000000	humane endpoint	MRTX1133+Trametinib_6	65.415	237.44	298.058	552.437	646.07	755.51
CRC1588LMX0D01017SCR000000	humane endpoint	MRTX1133+Cetuximab+Alpelisib_1	78.567	210.446	185.619	462.915	576.664		221.173		272.617	159.11		212.75
CRC1588LMX0D01025SCR000000	humane endpoint	MRTX1133+Cetuximab+Alpelisib_2	21.017	123.356	327.084	555.203	339.646		331.428		271.524	135.018		210.857	142.935
CRC1588LMX0D01029SCR000000	experimental endpoint	MRTX1133+Cetuximab+Alpelisib_3	19.396	79.367	109.918	305.783	423.098		298.762		209.897	63.104		208.664	143.769	218.672
CRC1588LMX0D01032SCR000000	humane endpoint	MRTX1133+Cetuximab+Alpelisib_4	8.115	121.546	280.838	549.823	812.101		352.376		320.556	194.661		326.132
CRC1588LMX0D01037SCR000000	experimental endpoint	MRTX1133+Cetuximab+Alpelisib_5	0.002	15.949	118.691	218.686	237.603		269.542		152.485	69.862		111.634	56.704	88.555
CRC1588LMX0D01074SCR000000	dead accidentally	MRTX1133+Cetuximab+Alpelisib_6	7.148	84.197	122.208	232.846
CRC1588LMX0D01080SCR000000	experimental endpoint	MRTX1133+Cetuximab+Alpelisib_7	0	90.542	134.682	235.202	399.527		269		322.563	107.601		141.717	38.285	122.165
CRC1588LMX0D01088SCR000000	experimental endpoint	MRTX1133+Cetuximab+Alpelisib_8	12.77	46.498	178.04	470.498	196.324		269.624		353.046	135.963		198.037	159.832	140.038
CRC1588LMX0D01089SCR000000	dead accidentally	MRTX1133+Cetuximab+Alpelisib_9	23.853	111.425	226.246	444.945	359.399		282.387		203.03	72.089
CRC1588LMX0D01096SCR000000	humane endpoint	MRTX1133+Cetuximab+Alpelisib_10	16.825	196.086	244.309	641.932	690.237		432.271		515.745	149.623		292.536
CRC1588LMX0D01008SCR000000	dead accidentally	MRTX1133+Cetuximab+Alpelisib_11	13.449	79.591	248.834	560.926	410.511		282.095
CRC1588LMX0D01035SCR000000	experimental endpoint	MRTX1133+Cetuximab+Trametinib_1	89.909	318.657	355.154	608.565	525.793		404.904		562.479	139.171		247.194	128.635	208.467
CRC1588LMX0D01039SCR000000	experimental endpoint	MRTX1133+Cetuximab+Trametinib_2	26.822	0	159.619	870.941	551.642		568.219		234.925	98.413		153.697	282.953	270.504
CRC1588LMX0D01045SCR000000	humane endpoint	MRTX1133+Cetuximab+Trametinib_3	25.536	148.161	176.853	652.732	672.617		255.321		336.873	132.626		287.287
CRC1588LMX0D01047SCR000000	experimental endpoint	MRTX1133+Cetuximab+Trametinib_4	19.949	249.853	263.671	473.253	549.614		231.636		240.799	40.03		128.635	247.194	169.927
CRC1588LMX0D01050SCR000000	experimental endpoint	MRTX1133+Cetuximab+Trametinib_5	7.902	13.906	101.938	254.589	229.155		285.172		138.766	39.238		126.287	205.028	295.302
CRC1588LMX0D01052SCR000000	experimental endpoint	MRTX1133+Cetuximab+Trametinib_6	42.9	169.825	204.177	992.594	670.318		335.756		368.899	135.702		221.962	433.755	273.768
CRC1588LMX0D01054SCR000000	experimental endpoint	MRTX1133+Cetuximab+Trametinib_7	16.876	229.4	262.442	414.422	804.339		291.379		317.591	216.329		286.534	297.812	231.776
CRC1588LMX0D01075SCR000000	dead accidentally	MRTX1133+Cetuximab+Trametinib_8	124.911	311.073	191.13	560.487	602.296		221.666		149.377	47.7		85.764	85.764
CRC1588LMX0D01083SCR000000	experimental endpoint	MRTX1133+Cetuximab+Trametinib_9	0	87.687	197	424.283	862.34		376.098		216.24	124.461		206.896	210.284	367.77
CRC1588LMX0D01091SCR000000	humane endpoint	MRTX1133+Cetuximab+Trametinib_10	13.856	53.127	93.947	824.868	322.502		310.569		137.741	248.108		353.476
CRC1588LMX0D01059SCR000000	dead accidentally	MRTX1133+Cetuximab+Trametinib_11	43.496	116.061	132.965	637.552	832.768		448.986
															108.305

## Sheet: CRC1139 (G12D)_EXP 1
			TREATM START
			Days from treatment start
GenID	Status	Treatment	-1	3	14	20	27	34	41	48	55
CRC1139LMX0E01080SCR000000	humane endpoint	Vehicle_1	165.964	142.239	460.685	860.188	897.017
CRC1139LMX0E01026SCR000000	humane endpoint	Vehicle_2	131.809	122.444	916.741
CRC1139LMX0E01069SCR000000	humane endpoint	Vehicle_3	326.739	288.876	1203.39
CRC1139LMX0E01024SCR000000	dead accidentally	MRTX1133_1	244.833	276.776
CRC1139LMX0E01074SCR000000	humane endpoint	MRTX1133_2	109.399	142.843	518.025
CRC1139LMX0E01084SCR000000	humane endpoint	MRTX1133_3	211.076	277.56	584.851
CRC1139LMX0E01013SCR000000	humane endpoint	MRTX1133_4	289.759	236.548	834.72
CRC1139LMX0E01020SCR000000	humane endpoint	MRTX1133_5	332.256	470.905	1140.58
CRC1139LMX0E01043SCR000000	dead accidentally	MRTX1133_6	141.824	22.18	408.579	656.163
CRC1139LMX0E01032SCR000000	humane endpoint	Cetuximab_1	136.625	82.693	196.388	442.946	579.778	855.039	1239.45
CRC1139LMX0E01035SCR000000	humane endpoint	Cetuximab_2	375.019	155.141	351.574	408.783	675.638	744.251
CRC1139LMX0E01073SCR000000	humane endpoint	Cetuximab_3	176.983	96.324	233.196	305.837	354.183	1236.33
CRC1139LMX0E01075SCR000000	humane endpoint	Cetuximab_4	238.691	59.805	336.299	304.392	377.748	870.534	1285.66
CRC1139LMX0E01089SCR000000	humane endpoint	Cetuximab_5	139.414	62.941	209.76	396.268	361.705	957.311	1286.35
CRC1139LMX0E01041SCR000000	humane endpoint	Cetuximab_6	265.772	148.804	318.2	437.523
CRC1139LMX0E01005SCR000000	humane endpoint	Alpelisib_1	252.532	117.546	645.364	730.593	1224.54
CRC1139LMX0E01072SCR000000	humane endpoint	Alpelisib_2	134.546	14.353	278.035	320.96	521.661	956.231
CRC1139LMX0E01056SCR000000	humane endpoint	Alpelisib_3	319.116	208.951	1051.33
CRC1139LMX0E01009SCR000000	humane endpoint	Alpelisib_4	279.982	289.022	679.487	1078.55
CRC1139LMX0E01087SCR000000	humane endpoint	Alpelisib_5	162.99	88.97	570.032	1199.48
CRC1139LMX0E01096SCR000000	humane endpoint	Alpelisib_6	201.579	136.129	482.851
CRC1139LMX0E01007SCR000000	humane endpoint	Trametinib_1	227.93	78.825	376.339	384.812	640.69	1037.15
CRC1139LMX0E01064SCR000000	humane endpoint	Trametinib_2	133.216	36.573	455.21	303.109	517.841	876.79
CRC1139LMX0E01029SCR000000	humane endpoint	Trametinib_3	325.417	256.046	855.606
CRC1139LMX0E01015SCR000000	humane endpoint	Trametinib_4	201.492	103.319	374.403	474.981
CRC1139LMX0E01070SCR000000	humane endpoint	Trametinib_5	165.332	67.091	282.209	542.365
CRC1139LMX0E01016SCR000000	humane endpoint	Trametinib_6	266.506	136.947	729.898
CRC1139LMX0E01022SCR000000	experimental endpoint	MRTX1133 +Cetuximab_1	158.849	121.332	157.529	128.724	146.838	189.449	88.108	276.848	323.093
CRC1139LMX0E01039SCR000000	experimental endpoint	MRTX1133 +Cetuximab_2	177.927	100.317	123.478	132.555	150.518	111.657	46.489	218.306	223.507
CRC1139LMX0E01052SCR000000	experimental endpoint	MRTX1133 +Cetuximab_3	132.839	95.273	207.544	205.237	187.381	277.608	136.779	286.102	366.322
CRC1139LMX0E01065SCR000000	dead accidentally	MRTX1133 +Cetuximab_4	241.767	35.03	237.761	175.465	191.811	221.263	129.552	317.584	312.316
CRC1139LMX0E01088SCR000000	experimental endpoint	MRTX1133 +Cetuximab_5	353.022	267.41	344.253	303.357	171.472	482.646	435.414	551.239	387.335
CRC1139LMX0E01098SCR000000	experimental endpoint	MRTX1133 +Cetuximab_6	275.167	54.664	124.367	136.851	93.751	226.541	41.966	130.488	254.524
CRC1139LMX0E01025SCR000000	humane endpoint	MRTX1133+Alpelisib_1	151.599	56.639	482.46	693.858	750.47
CRC1139LMX0E01051SCR000000	experimental endpoint	MRTX1133+Alpelisib_2	125.811	18.222	226.024	403.757	429.161	437.809	376.574	630.823	716.391
CRC1139LMX0E01055SCR000000	humane endpoint	MRTX1133+Alpelisib_3	196.498	42.641	229.446	778.488	1251.81
CRC1139LMX0E01067SCR000000	humane endpoint	MRTX1133+Alpelisib_4	268.909	110.757	501.404	515.263	567.301	537.212	1144.22
CRC1139LMX0E01083SCR000000	humane endpoint	MRTX1133+Alpelisib_5	246.688	118.501	544.647	454.811
CRC1139LMX0E01033SCR000000	humane endpoint	MRTX1133+Alpelisib_6	355.992	496.636	1184.12
CRC1139LMX0E01023SCR000000	humane endpoint	MRTX1133+Trametinib_1	154.69	72.308	396.995	355.366	186.536	341.012	316.292	492.234	761.656
CRC1139LMX0E01028SCR000000	experimental endpoint	MRTX1133+Trametinib_2	195.823	83.176	331.962	458.78	390.784	474.517	564.42	729.612	1191.03
CRC1139LMX0E01048SCR000000	humane endpoint	MRTX1133+Trametinib_3	118.287	72.68	263.987	229.557	170.601	149.537
CRC1139LMX0E01060SCR000000	experimental endpoint	MRTX1133+Trametinib_4	271.643	130.815	580.575	613.005	273.873	561.388	734.806	1228.4	1143.83
CRC1139LMX0E01068SCR000000	experimental endpoint	MRTX1133+Trametinib_5	223.24	74.621	221.394	274.166	319.305	372.141	302.846	422.904	416.565
CRC1139LMX0E01037SCR000000	humane endpoint	MRTX1133+Trametinib_6	355.09	112.716	622.376
CRC1139LMX0E01006SCR000000	experimental endpoint	MRTX1133+Cetuximab+Alpelisib_1	301.437	103.816	215.292	223.512	143.018	203.199	119.277	211.578	237.148
CRC1139LMX0E01012SCR000000	experimental endpoint	MRTX1133+Cetuximab+Alpelisib_2	224.835	43.929	174.48	288.958	362.52	137.853	34.788	100.813	98.789
CRC1139LMX0E01014SCR000000	experimental endpoint	MRTX1133+Cetuximab+Alpelisib_3	171.496	100.599	204.693	251.697	197.176	114.524	74.754	198.756	195.288
CRC1139LMX0E01017SCR000000	experimental endpoint	MRTX1133+Cetuximab+Alpelisib_4	403.85	191.228	398.482	456.03	456.221	297.145	248.039	531.335	470.522
CRC1139LMX0E01031SCR000000	experimental endpoint	MRTX1133+Cetuximab+Alpelisib_5	158.134	130.319	231.53	232.19	331.651	105.571	73.966	107.227	7.832
CRC1139LMX0E01038SCR000000	humane endpoint	MRTX1133+Cetuximab+Alpelisib_6	134.248	64.48	127.695	111.384	64.648	77.328
CRC1139LMX0E01027SCR000000	experimental endpoint	MRTX1133+Cetuximab+Trametinib_1	112.503	34.412	92.73	270.755	70.903	104.452	18.027	136.599	80.327
CRC1139LMX0E01034SCR000000	experimental endpoint	MRTX1133+Cetuximab+Trametinib_2	325.212	107.648	163.005	189.976	162.489	231.272	28.28	192.972	195.37
CRC1139LMX0E01036SCR000000	experimental endpoint	MRTX1133+Cetuximab+Trametinib_3	226.038	36.624	157.702	259.77		130.413	27.118	166.676	212.851
CRC1139LMX0E01050SCR000000	experimental endpoint	MRTX1133+Cetuximab+Trametinib_4	142.933	95.177	246.887	287.192	336.161	191.058	88.788	255.322	176.783
CRC1139LMX0E01057SCR000000	experimental endpoint	MRTX1133+Cetuximab+Trametinib_5	213.07	38.7	197.446	238.371	199.716	112.159	11.198	190.962	198.734
CRC1139LMX0E01062SCR000000	experimental endpoint	MRTX1133+Cetuximab+Trametinib_6	274.546	46.03	306.378	240.736	295.632	343.959	78.045	342.525	228.704

## Sheet: CRC1139 (G12D)_EXP 2
			Days from treatment start
GenID	Status	Treatment	-1	3	14	20	27	34	41	48	55
CRC1139LMX0E01004SCR000000	humane endpoint	Vehicle_1	237.337	270.983	993.679	1211.75	1440.47
CRC1139LMX0E01019SCR000000	humane endpoint	Vehicle_2	274.934	251.737	1097.71
CRC1139LMX0E01092SCR000000	humane endpoint	Vehicle_3	179.393	126.022	802.598
CRC1139LMX0E01042SCR000000	experimental endpoint	MRTX1133+Cetuximab+Alpelisib_1	158.037	29.35	117.065	82.452	87.558	93.358	13.237	62.226	64.574
CRC1139LMX0E01047SCR000000	experimental endpoint	MRTX1133+Cetuximab+Alpelisib_2	284.308	83.298	197.531	221.995	272.889	177.558	137.885	168.946	187.497
CRC1139LMX0E01054SCR000000	experimental endpoint	MRTX1133+Cetuximab+Alpelisib_3	192.093	33.046	142.315	48.059	66.767	78.908	22.261	60.094	466.632
CRC1139LMX0E01081SCR000000	experimental endpoint	MRTX1133+Cetuximab+Alpelisib_4	217.15	81.346	185.849	194.452	248.961	86.655	53.638	111.485	128.869
CRC1139LMX0E01091SCR000000	humane endpoint	MRTX1133+Cetuximab+Alpelisib_5	137.893	68.196	106.724	106.803	205.852	90.831
CRC1139LMX0E01011SCR000000	dead accidentally	MRTX1133+Cetuximab+Alpelisib_6	266.018	124.857
CRC1139LMX0E01066SCR000000	experimental endpoint	MRTX1133+Cetuximab+Tram_1	165.44	67.191	162.427	162.861	135.066	212.931	49.855	216.917	236.336
CRC1139LMX0E01071SCR000000	experimental endpoint	MRTX1133+Cetuximab+Tram_2	111.192	28.871	109.268	113.209	223.553	146.909	36.977	190.524	231.332
CRC1139LMX0E01082SCR000000	experimental endpoint	MRTX1133+Cetuximab+Tram_3	177.876	54.086	180.006	271.868	205.271	127.819	65.467	198.402	207.944
CRC1139LMX0E01086SCR000000	experimental endpoint	MRTX1133+Cetuximab+Tram_4	272.732	60.622	165.422	238.215	187.752	55.819	6.997	81.029	63.58
CRC1139LMX0E01094SCR000000	experimental endpoint	MRTX1133+Cetuximab+Tram_5	186.975	61.388	209.642	146.904	201.343	170.272	40.189	337.479	185.762
CRC1139LMX0E01003SCR000000	dead accidentally	MRTX1133+Cetuximab+Tram_6	433.295	131.538	400.931	461.145
CRC1139LMX0E01001SCR000000	humane endpoint	Cetuximab+ Alpelisib_1	270.275	120.638	436.733	732.05	1168.51	1049.08
CRC1139LMX0E01021SCR000000	humane endpoint	Cetuximab+ Alpelisib_2	169.803	60.782	169.675	250.189	311.525	647.142
CRC1139LMX0E01053SCR000000	humane endpoint	Cetuximab+ Alpelisib_3	160.991	75.179	173.016	388.166	411.87	573.348	593.586	573.502
CRC1139LMX0E01085SCR000000	humane endpoint	Cetuximab+ Alpelisib_4	124.477	62.689	306.541	375.695	448.993	1013.85
CRC1139LMX0E01095SCR000000	humane endpoint	Cetuximab+ Alpelisib_5	225.098	62.314	331.345	367.706
CRC1139LMX0E01002SCR000000	humane endpoint	Cetuximab+ Alpelisib_6	378.481	325.262	1568.05
CRC1139LMX0E01008SCR000000	experimental endpoint	Cetuximab+Tram_1	254.077	67.157	119.802	215.457	359.204	95.949	61.205	213.017	253.478
CRC1139LMX0E01040SCR000000	experimental endpoint	Cetuximab+Tram_2	345.576	182.366	318.467	339.713	244.097	261.258	313.591	246.531	974.278
CRC1139LMX0E01058SCR000000	experimental endpoint	Cetuximab+Tram_3	157.916	105.909	290.153	263.055	312.161	335.941	169.209	268.618	371
CRC1139LMX0E01059SCR000000	experimental endpoint	Cetuximab+Tram_4	177.061	71.573	148.362	247.475	162.568	318.38	67.06	273.754	334.11
CRC1139LMX0E01076SCR000000	experimental endpoint	Cetuximab+Tram_5	282.009	51.481	275.646	246.056	287.693	313.609	194.77	502.731	443.742
CRC1139LMX0E01090SCR000000	experimental endpoint	Cetuximab+Tram_6	117.725	39.631	188.991	200.504	205.224	236.418	112.262	283.648	203.366

## Sheet: CRC0464 (G13D)
			Days from treatment start
GenID	Status	Treatment	-8	-1	6	13	20	27	34	41	48	55
CRC0464LMX0D01010SCR000000	humane endpoint	Vehicle_1	31.885	255.076	796.733	1011.47	1659.1
CRC0464LMX0D01015SCR000000	humane endpoint	Vehicle_2	24.531	196.247	301.689	994.541
CRC0464LMX0D01029SCR000000	humane endpoint	Vehicle_3	29.891	239.125	569.699	1239.17
CRC0464LMX0D01042SCR000000	humane endpoint	MRTX1133+Cetuximab_1	37.242	297.937	151.695	222.67	317.091	760.034	1145.66	1067.68
CRC0464LMX0D01031SCR000000	humane endpoint	MRTX1133+Cetuximab_2	34.376	275.007	382.212	815.331
CRC0464LMX0D01020SCR000000	humane endpoint	MRTX1133+Cetuximab_3	30.1	240.803	310.428	513.454	1062.79
CRC0464LMX0D01053SCR000000	humane endpoint	MRTX1133+Cetuximab_4	21.632	173.056	176.222	521.301	712.129
CRC0464LMX0D01034SCR000000	humane endpoint	MRTX1133+Cetuximab_5	23.13	185.036	152.279	223.134	491.88	655.864

## Sheet: CRC1598 (G12S)
			Days from treatment start
GenID	Status	Treatment	-8	-1	6	13	20	27	34	41	48	55
CRC1598LMX0C01010SCR000000	humane endpoint	Vehicle_1	107.147	325.273	337.063	348.018	543.902	816.109	915.717	1823.08
CRC1598LMX0C01020SCR000000	humane endpoint	Vehicle_2	57.185	235.049	322.476	347.118	569.585	423.315	497.563	856.186	1110.36	1109.62
CRC1598LMX0C01047SCR000000	humane endpoint	Vehicle_3	147.501	71.941	426.644	729.457
CRC1598LMX0C01014SCR000000	humane endpoint	MRTX1133+Cetuximab_1	103.862	202.008	199.099	317.316	483.396	662.89	451.049	787.355	763.346	805.236
CRC1598LMX0C01033SCR000000	humane endpoint	MRTX1133+Cetuximab_2	143.724	242.36	240.56	346.925	313.209	430.959	623.152
CRC1598LMX0C01044SCR000000	humane endpoint	MRTX1133+Cetuximab_3	180.166	275.944	366.013	408.246	681.005	734.691	832.618	1054.8	1312.01
CRC1598LMX0C01053SCR000000	humane endpoint	MRTX1133+Cetuximab_4	136.714	307.672	354.795	393.81	707.809	786.902	642.239	895.418	899.631
CRC1598LMX0C01003SCR000000	dead accidentally	MRTX1133+Cetuximab_5	89.994	297.577	262.019
CRC1598LMX0C01005SCR000000	humane endpoint	MRTX1133+Cetuximab_6	78.662	174.51	336.072	159.758	316.735	424.659

## Sheet: Legend
Status	Description
Humane endpoint	Development of a tumor with the largest diameter ≥15 mm or the occurrence of clinical signs indicative of compromised well-being.
Experimental endpoint	Time point at which, in at least one MRTX-based dual therapy group, a minimum of four mice per group had reached the humane endpoint. At that stage, all mice from the other groups were also sacrificed. The maximum experimental endpoint was set at 8 weeks.
